# Supplementary material for: Crystal structure of 1-hy­droxy-2,2,6,6-tetra­methyl­piperidin-1-ium tri­fluoro­methane­sulfonate
Source: Acta Crystallogr E Crystallogr Commun. 2015 Nov 7;71(Pt 12):o921. doi: 10.1107/S2056989015020897 (PMC4719881; doi:10.1107/S2056989015020897)
Supplement: Supplementary file 1 [file e-71-0o921-sup1.cif]

##############################################################################
#                                                                            #
# This CIF contains the data in a paper accepted for publication in          #
# Acta Crystallographica Section E. It conforms to the requirements of       #
# Notes for Authors for Acta Crystallographica Section E, and has been       #
# peer reviewed under the auspices of the IUCr Commission on Journals.       #
#                                                                            #
# Full details of the Crystallographic Information File format               #
# are given in the paper "The Crystallographic Information File (CIF):       #
# a New Standard Archive File for Crystallography" by S. R. Hall, F. H.      #
# Allen and I. D. Brown [Acta Cryst. (1991), A47, 655-685].                  #
#                                                                            #
# The current version of the core CIF dictionary is obtainable from          #
# ftp://ftp.iucr.org/pub/cif_core.dic.                                       #
#                                                                            #
# Software is freely available for graphical display of the structure(s)     #
# in this CIF. For information consult the CIF software page                 #
# http://www.iucr.org/resources/cif/software.                                #
#                                                                            #
# This file may be used for bona fide research purposes within the           #
# scientific community so long as proper attribution is given to the journal # 
# article from which it was obtained.                                        #
#                                                                            #
##############################################################################
data_I
_database_code_depnum_ccdc_archive 'CCDC 1435030'
_audit_creation_method     SHELXL-2014
_chemical_name_systematic
;
1-Hydroxy-2,2,6,6-tetramethylpiperidin-1-ium trifluoromethanesulfonate
;
_chemical_name_common     ?
_chemical_formula_moiety     'C9 H20 N O +, C F3 O3 S -'
_chemical_formula_sum     'C10 H20 F3 N O4 S'
_chemical_formula_iupac     'C9 H20 N O +, C F3 O3 S -'
_chemical_formula_weight     307.33
_chemical_melting_point     ?
_shelx_space_group_comment
;
The symmetry employed for this shelxl refinement is uniquely defined
by the following loop, which should always be used as a source of
symmetry information in preference to the above space-group names.
They are only intended as comments.
;
_space_group_crystal_system     triclinic
_space_group_name_H-M_alt     'P -1'
_space_group_name_Hall     '-P 1'
loop_
    _space_group_symop_operation_xyz
    'x, y, z'
    '-x, -y, -z'
_cell_length_a     8.2824(2)
_cell_length_b     8.7656(2)
_cell_length_c     10.5703(3)
_cell_angle_alpha     79.5417(7)
_cell_angle_beta     76.5159(7)
_cell_angle_gamma     75.5022(6)
_cell_volume     716.28(3)
_cell_formula_units_Z     2
_cell_measurement_reflns_used     9968
_cell_measurement_theta_min     2.59
_cell_measurement_theta_max     28.90
_cell_measurement_temperature     150(2)
_exptl_crystal_description     prism
_exptl_crystal_colour     colourless
_exptl_crystal_size_max     0.547
_exptl_crystal_size_mid     0.377
_exptl_crystal_size_min     0.343
_exptl_crystal_density_diffrn     1.425
_exptl_crystal_density_meas     ?
_exptl_crystal_density_method     ?
_exptl_crystal_F_000     324
_exptl_absorpt_coefficient_mu     0.269
_exptl_absorpt_correction_type     multi-scan
_exptl_absorpt_process_details
;
(SADABS; Bruker, 2014)
;
_shelx_estimated_absorpt_T_min     0.867
_shelx_estimated_absorpt_T_max     0.913
_exptl_absorpt_correction_T_min     0.83
_exptl_absorpt_correction_T_max     0.86
_exptl_special_details     ?
_diffrn_ambient_temperature     150(2)
_diffrn_radiation_type     MoK\a
_diffrn_radiation_wavelength     0.71073
_diffrn_measurement_device_type     'Bruker APEXII CCD'
_diffrn_measurement_method     '\f and \w scans'
_diffrn_detector_area_resol_mean     8.3333
_diffrn_reflns_number     22933
_diffrn_reflns_av_R_equivalents     0.0203
_diffrn_reflns_theta_min     1.998
_diffrn_reflns_theta_max     27.998
_diffrn_reflns_theta_full     25.242
_diffrn_measured_fraction_theta_max     1.000
_diffrn_measured_fraction_theta_full     1.000
_diffrn_reflns_limit_h_min     -10
_diffrn_reflns_limit_h_max     10
_diffrn_reflns_limit_k_min     -11
_diffrn_reflns_limit_k_max     11
_diffrn_reflns_limit_l_min     -13
_diffrn_reflns_limit_l_max     13
_refine_special_details     ?
_reflns_number_total     3452
_reflns_number_gt     3039
_reflns_threshold_expression     'I > 2\s(I)'
_refine_ls_structure_factor_coef     Fsqd
_refine_ls_matrix_type     full
_refine_ls_R_factor_all     0.0388
_refine_ls_R_factor_gt     0.0335
_refine_ls_wR_factor_gt     0.0895
_refine_ls_wR_factor_ref     0.0942
_refine_ls_goodness_of_fit_ref     1.051
_refine_ls_restrained_S_all     1.051
_refine_ls_number_reflns     3452
_refine_ls_number_parameters     184
_refine_ls_number_restraints     0
_refine_ls_hydrogen_treatment     mixed
_refine_ls_weighting_scheme     calc
_refine_ls_weighting_details
              'w=1/[\s^2^(Fo^2^)+(0.0476P)^2^+0.2597P] where P=(Fo^2^+2Fc^2^)/3'
_atom_sites_solution_hydrogens     mixed
_atom_sites_solution_primary     ?
_atom_sites_solution_secondary     ?
_refine_ls_shift/su_max     0.001
_refine_ls_shift/su_mean     0.000
_refine_diff_density_max     0.321
_refine_diff_density_min     -0.278
_refine_ls_extinction_method     none
_refine_ls_extinction_coef     .
loop_
    _atom_type_symbol
    _atom_type_description
    _atom_type_scat_dispersion_real
    _atom_type_scat_dispersion_imag
    _atom_type_scat_source
    'C' 'C' 0.0033 0.0016
                         'International Tables Vol C Tables 4.2.6.8 and 6.1.1.4'
    'H' 'H' 0.0000 0.0000
                         'International Tables Vol C Tables 4.2.6.8 and 6.1.1.4'
    'N' 'N' 0.0061 0.0033
                         'International Tables Vol C Tables 4.2.6.8 and 6.1.1.4'
    'O' 'O' 0.0106 0.0060
                         'International Tables Vol C Tables 4.2.6.8 and 6.1.1.4'
    'S' 'S' 0.1246 0.1234
                         'International Tables Vol C Tables 4.2.6.8 and 6.1.1.4'
    'F' 'F' 0.0171 0.0103
                         'International Tables Vol C Tables 4.2.6.8 and 6.1.1.4'
_computing_data_collection
;
APEX2 (Bruker, 2014)
;
_computing_cell_refinement
;
SAINT (Bruker, 2013)
;
_computing_data_reduction
;
SAINT (Bruker, 2013)
;
_computing_structure_solution
;
SHELXS97 (Sheldrick, 2008)
;
_computing_structure_refinement
;
SHELXL2014 (Sheldrick, 2015)
;
_computing_molecular_graphics
;
SHELXTL (Sheldrick, 2008)
;
_computing_publication_material
;
SHELXL2014 (Sheldrick, 2015)
;
loop_
    _atom_site_type_symbol
    _atom_site_label
    _atom_site_fract_x
    _atom_site_fract_y
    _atom_site_fract_z
    _atom_site_U_iso_or_equiv
    _atom_site_adp_type
    _atom_site_calc_flag
    _atom_site_occupancy
    _atom_site_disorder_assembly
    _atom_site_disorder_group
    C C1 0.96872(15) 0.80108(15) 0.28534(12) 0.0251(3) Uani d 1 . .
    C C2 0.96590(19) 0.86192(17) 0.14106(13) 0.0371(3) Uani d 1 . .
    H H2A 0.8640 0.9487 0.1352 0.045 Uiso calc 1 . .
    H H2B 1.0673 0.9072 0.1019 0.045 Uiso calc 1 . .
    C C3 0.9637(2) 0.7356(2) 0.06137(14) 0.0503(5) Uani d 1 . .
    H H3A 1.0691 0.6517 0.0611 0.060 Uiso calc 1 . .
    H H3B 0.9595 0.7834 -0.0305 0.060 Uiso calc 1 . .
    C C4 0.8101(2) 0.66311(19) 0.11958(15) 0.0456(4) Uani d 1 . .
    H H4A 0.8100 0.5820 0.0655 0.055 Uiso calc 1 . .
    H H4B 0.7057 0.7472 0.1151 0.055 Uiso calc 1 . .
    C C5 0.80421(17) 0.58576(15) 0.26184(13) 0.0287(3) Uani d 1 . .
    C C6 1.13968(18) 0.69450(19) 0.30494(17) 0.0396(3) Uani d 1 . .
    H H6A 1.2234 0.7600 0.2937 0.059 Uiso calc 1 . .
    H H6B 1.1782 0.6194 0.2402 0.059 Uiso calc 1 . .
    H H6C 1.1273 0.6356 0.3936 0.059 Uiso calc 1 . .
    C C7 0.92379(19) 0.93950(17) 0.36579(16) 0.0360(3) Uani d 1 . .
    H H7A 0.9328 0.8983 0.4571 0.054 Uiso calc 1 . .
    H H7B 0.8072 0.9985 0.3625 0.054 Uiso calc 1 . .
    H H7C 1.0026 1.0105 0.3294 0.054 Uiso calc 1 . .
    C C8 0.6305(2) 0.5497(2) 0.3250(2) 0.0511(5) Uani d 1 . .
    H H8A 0.6018 0.4827 0.2724 0.077 Uiso calc 1 . .
    H H8B 0.5446 0.6494 0.3293 0.077 Uiso calc 1 . .
    H H8C 0.6334 0.4938 0.4138 0.077 Uiso calc 1 . .
    C C9 0.94213(19) 0.43502(16) 0.27559(15) 0.0343(3) Uani d 1 . .
    H H9A 0.9560 0.4085 0.3671 0.051 Uiso calc 1 . .
    H H9B 1.0498 0.4523 0.2192 0.051 Uiso calc 1 . .
    H H9C 0.9093 0.3473 0.2493 0.051 Uiso calc 1 . .
    C C10 0.48030(17) 0.77783(16) 0.86989(13) 0.0301(3) Uani d 1 . .
    F F1 0.32733(11) 0.76163(11) 0.86237(9) 0.0403(2) Uani d 1 . .
    F F2 0.57731(13) 0.63247(11) 0.88758(10) 0.0488(3) Uani d 1 . .
    F F3 0.46049(15) 0.84651(13) 0.97606(9) 0.0522(3) Uani d 1 . .
    N N1 0.82282(12) 0.71302(11) 0.33670(9) 0.0180(2) Uani d 1 . .
    O O1 0.82554(13) 0.64554(11) 0.46877(8) 0.0285(2) Uani d 1 . .
    O O2 0.74038(13) 0.88719(14) 0.74267(14) 0.0495(3) Uani d 1 . .
    O O3 0.45998(13) 1.04716(11) 0.72367(10) 0.0352(2) Uani d 1 . .
    O O4 0.56749(14) 0.80767(14) 0.61969(10) 0.0425(3) Uani d 1 . .
    S S1 0.57433(4) 0.89340(4) 0.72262(3) 0.02752(10) Uani d 1 . .
    H H1A 0.745(3) 0.700(2) 0.516(2) 0.050(5) Uiso d 1 . .
    H H1B 0.730(2) 0.7873(18) 0.3356(15) 0.025(4) Uiso d 1 . .
loop_
    _atom_site_aniso_label
    _atom_site_aniso_U_11
    _atom_site_aniso_U_22
    _atom_site_aniso_U_33
    _atom_site_aniso_U_12
    _atom_site_aniso_U_13
    _atom_site_aniso_U_23
    C1 0.0187(6) 0.0249(6) 0.0285(6) -0.0058(4) -0.0015(5) 0.0019(5)
    C2 0.0327(7) 0.0331(7) 0.0270(6) 0.0054(6) 0.0074(5) 0.0086(5)
    C3 0.0644(11) 0.0464(9) 0.0167(6) 0.0215(8) 0.0011(6) -0.0030(6)
    C4 0.0617(10) 0.0393(8) 0.0359(8) 0.0188(7) -0.0286(7) -0.0221(6)
    C5 0.0290(6) 0.0228(6) 0.0368(7) 0.0021(5) -0.0114(5) -0.0145(5)
    C6 0.0203(6) 0.0402(8) 0.0531(9) -0.0038(6) -0.0086(6) 0.0050(7)
    C7 0.0354(7) 0.0303(7) 0.0484(8) -0.0133(6) -0.0121(6) -0.0068(6)
    C8 0.0323(8) 0.0330(8) 0.0957(15) -0.0088(6) -0.0148(8) -0.0230(8)
    C9 0.0393(8) 0.0223(6) 0.0381(7) 0.0055(5) -0.0090(6) -0.0112(5)
    C10 0.0286(7) 0.0293(6) 0.0315(7) -0.0007(5) -0.0078(5) -0.0068(5)
    F1 0.0280(4) 0.0431(5) 0.0489(5) -0.0120(4) 0.0008(4) -0.0084(4)
    F2 0.0473(6) 0.0309(5) 0.0588(6) 0.0034(4) -0.0127(4) 0.0043(4)
    F3 0.0693(7) 0.0580(6) 0.0319(5) -0.0098(5) -0.0128(4) -0.0148(4)
    N1 0.0177(5) 0.0180(4) 0.0160(4) -0.0009(4) -0.0013(3) -0.0031(3)
    O1 0.0368(5) 0.0252(4) 0.0151(4) 0.0002(4) 0.0018(4) -0.0004(3)
    O2 0.0206(5) 0.0412(6) 0.0850(9) -0.0062(4) -0.0104(5) -0.0052(6)
    O3 0.0290(5) 0.0264(5) 0.0432(6) 0.0058(4) -0.0055(4) -0.0057(4)
    O4 0.0435(6) 0.0459(6) 0.0332(5) -0.0042(5) 0.0055(4) -0.0172(5)
    S1 0.01852(16) 0.02389(17) 0.03577(18) 0.00056(11) -0.00008(12) -0.00683(12)
_geom_special_details
;
All e.s.d.'s (except the e.s.d. in the dihedral angle between two l.s. planes)
are estimated using the full covariance matrix. The cell e.s.d.'s are taken
into account individually in the estimation of e.s.d.'s in distances, angles
and torsion angles; correlations between e.s.d.'s in cell parameters are only
used when they are defined by crystal symmetry. An approximate (isotropic)
treatment of cell e.s.d.'s is used for estimating e.s.d.'s involving l.s.
planes.
;
loop_
    _geom_bond_atom_site_label_1
    _geom_bond_atom_site_label_2
    _geom_bond_site_symmetry_2
    _geom_bond_distance
    _geom_bond_publ_flag
    C1 C6 . 1.5247(18) ?
    C1 C2 . 1.5251(18) ?
    C1 C7 . 1.5279(19) ?
    C1 N1 . 1.5362(15) ?
    C2 C3 . 1.514(2) ?
    C2 H2A . 0.9900 ?
    C2 H2B . 0.9900 ?
    C3 C4 . 1.516(3) ?
    C3 H3A . 0.9900 ?
    C3 H3B . 0.9900 ?
    C4 C5 . 1.528(2) ?
    C4 H4A . 0.9900 ?
    C4 H4B . 0.9900 ?
    C5 C8 . 1.522(2) ?
    C5 C9 . 1.5244(17) ?
    C5 N1 . 1.5354(15) ?
    C6 H6A . 0.9800 ?
    C6 H6B . 0.9800 ?
    C6 H6C . 0.9800 ?
    C7 H7A . 0.9800 ?
    C7 H7B . 0.9800 ?
    C7 H7C . 0.9800 ?
    C8 H8A . 0.9800 ?
    C8 H8B . 0.9800 ?
    C8 H8C . 0.9800 ?
    C9 H9A . 0.9800 ?
    C9 H9B . 0.9800 ?
    C9 H9C . 0.9800 ?
    C10 F3 . 1.3262(16) ?
    C10 F1 . 1.3314(16) ?
    C10 F2 . 1.3323(16) ?
    C10 S1 . 1.8202(15) ?
    N1 O1 . 1.4168(12) ?
    N1 H1B . 0.875(16) ?
    O1 H1A . 0.84(2) ?
    O2 S1 . 1.4260(11) ?
    O3 S1 . 1.4406(9) ?
    O4 S1 . 1.4486(11) ?
loop_
    _geom_angle_atom_site_label_1
    _geom_angle_atom_site_label_2
    _geom_angle_atom_site_label_3
    _geom_angle_site_symmetry_1
    _geom_angle_site_symmetry_3
    _geom_angle
    _geom_angle_publ_flag
    C6 C1 C2 . . 112.20(11) ?
    C6 C1 C7 . . 110.16(12) ?
    C2 C1 C7 . . 110.70(11) ?
    C6 C1 N1 . . 111.77(10) ?
    C2 C1 N1 . . 106.75(11) ?
    C7 C1 N1 . . 104.98(10) ?
    C3 C2 C1 . . 113.88(12) ?
    C3 C2 H2A . . 108.8 ?
    C1 C2 H2A . . 108.8 ?
    C3 C2 H2B . . 108.8 ?
    C1 C2 H2B . . 108.8 ?
    H2A C2 H2B . . 107.7 ?
    C2 C3 C4 . . 109.99(11) ?
    C2 C3 H3A . . 109.7 ?
    C4 C3 H3A . . 109.7 ?
    C2 C3 H3B . . 109.7 ?
    C4 C3 H3B . . 109.7 ?
    H3A C3 H3B . . 108.2 ?
    C3 C4 C5 . . 113.93(13) ?
    C3 C4 H4A . . 108.8 ?
    C5 C4 H4A . . 108.8 ?
    C3 C4 H4B . . 108.8 ?
    C5 C4 H4B . . 108.8 ?
    H4A C4 H4B . . 107.7 ?
    C8 C5 C9 . . 109.71(12) ?
    C8 C5 C4 . . 111.57(14) ?
    C9 C5 C4 . . 112.76(11) ?
    C8 C5 N1 . . 105.18(11) ?
    C9 C5 N1 . . 111.54(10) ?
    C4 C5 N1 . . 105.78(11) ?
    C1 C6 H6A . . 109.5 ?
    C1 C6 H6B . . 109.5 ?
    H6A C6 H6B . . 109.5 ?
    C1 C6 H6C . . 109.5 ?
    H6A C6 H6C . . 109.5 ?
    H6B C6 H6C . . 109.5 ?
    C1 C7 H7A . . 109.5 ?
    C1 C7 H7B . . 109.5 ?
    H7A C7 H7B . . 109.5 ?
    C1 C7 H7C . . 109.5 ?
    H7A C7 H7C . . 109.5 ?
    H7B C7 H7C . . 109.5 ?
    C5 C8 H8A . . 109.5 ?
    C5 C8 H8B . . 109.5 ?
    H8A C8 H8B . . 109.5 ?
    C5 C8 H8C . . 109.5 ?
    H8A C8 H8C . . 109.5 ?
    H8B C8 H8C . . 109.5 ?
    C5 C9 H9A . . 109.5 ?
    C5 C9 H9B . . 109.5 ?
    H9A C9 H9B . . 109.5 ?
    C5 C9 H9C . . 109.5 ?
    H9A C9 H9C . . 109.5 ?
    H9B C9 H9C . . 109.5 ?
    F3 C10 F1 . . 107.06(11) ?
    F3 C10 F2 . . 108.19(12) ?
    F1 C10 F2 . . 107.48(11) ?
    F3 C10 S1 . . 111.63(10) ?
    F1 C10 S1 . . 111.42(9) ?
    F2 C10 S1 . . 110.87(10) ?
    O1 N1 C5 . . 108.32(9) ?
    O1 N1 C1 . . 109.24(9) ?
    C5 N1 C1 . . 120.28(9) ?
    O1 N1 H1B . . 108.1(10) ?
    C5 N1 H1B . . 105.5(10) ?
    C1 N1 H1B . . 104.8(10) ?
    N1 O1 H1A . . 107.7(13) ?
    O2 S1 O3 . . 115.62(7) ?
    O2 S1 O4 . . 115.69(7) ?
    O3 S1 O4 . . 113.73(7) ?
    O2 S1 C10 . . 103.77(7) ?
    O3 S1 C10 . . 103.23(6) ?
    O4 S1 C10 . . 102.32(7) ?
loop_
    _geom_torsion_atom_site_label_1
    _geom_torsion_atom_site_label_2
    _geom_torsion_atom_site_label_3
    _geom_torsion_atom_site_label_4
    _geom_torsion_site_symmetry_1
    _geom_torsion_site_symmetry_2
    _geom_torsion_site_symmetry_3
    _geom_torsion_site_symmetry_4
    _geom_torsion
    _geom_torsion_publ_flag
    C6 C1 C2 C3 . . . . 71.46(16) ?
    C7 C1 C2 C3 . . . . -165.02(13) ?
    N1 C1 C2 C3 . . . . -51.30(15) ?
    C1 C2 C3 C4 . . . . 58.13(16) ?
    C2 C3 C4 C5 . . . . -59.31(16) ?
    C3 C4 C5 C8 . . . . 166.79(12) ?
    C3 C4 C5 C9 . . . . -69.21(15) ?
    C3 C4 C5 N1 . . . . 52.95(14) ?
    C8 C5 N1 O1 . . . . 64.27(13) ?
    C9 C5 N1 O1 . . . . -54.59(13) ?
    C4 C5 N1 O1 . . . . -177.53(10) ?
    C8 C5 N1 C1 . . . . -169.19(12) ?
    C9 C5 N1 C1 . . . . 71.95(14) ?
    C4 C5 N1 C1 . . . . -50.99(14) ?
    C6 C1 N1 O1 . . . . 53.53(13) ?
    C2 C1 N1 O1 . . . . 176.56(9) ?
    C7 C1 N1 O1 . . . . -65.88(12) ?
    C6 C1 N1 C5 . . . . -72.58(14) ?
    C2 C1 N1 C5 . . . . 50.45(13) ?
    C7 C1 N1 C5 . . . . 168.01(10) ?
    F3 C10 S1 O2 . . . . 65.11(11) ?
    F1 C10 S1 O2 . . . . -175.25(9) ?
    F2 C10 S1 O2 . . . . -55.59(12) ?
    F3 C10 S1 O3 . . . . -55.88(11) ?
    F1 C10 S1 O3 . . . . 63.76(10) ?
    F2 C10 S1 O3 . . . . -176.58(10) ?
    F3 C10 S1 O4 . . . . -174.21(10) ?
    F1 C10 S1 O4 . . . . -54.57(11) ?
    F2 C10 S1 O4 . . . . 65.09(11) ?
loop_
    _geom_hbond_atom_site_label_D
    _geom_hbond_atom_site_label_H
    _geom_hbond_atom_site_label_A
    _geom_hbond_site_symmetry_A
    _geom_hbond_distance_DH
    _geom_hbond_distance_HA
    _geom_hbond_distance_DA
    _geom_hbond_angle_DHA
    O1 H1A O4 . 0.84(2) 1.78(2) 2.6163(14) 177(2)
    N1 H1B O3 2_676 0.875(16) 1.991(16) 2.8385(14) 163.0(14)
_shelx_hkl_file
;
  -1   0   0   39.34    0.65
  -1   0   0   39.74    0.65
   1   0   0   41.80    0.65
   1   0   0   40.68    0.65
  -2   0   0  194.47    3.20
  -2   0   0  206.73    3.22
  -2   0   0  200.41    3.18
  -2   0   0  203.70    3.18
  -2   0   0  199.40    3.24
   2   0   0  196.81    3.20
   2   0   0  205.76    3.22
   2   0   0  203.97    3.21
   2   0   0  204.75    3.17
   2   0   0  200.52    3.23
   2   0   0  206.38    3.16
   2   0   0  202.33    3.23
   2   0   0  203.37    3.22
  -3   0   0   56.41    0.95
  -3   0   0   57.11    0.95
  -3   0   0   57.10    1.00
  -3   0   0   55.32    0.95
  -3   0   0   55.82    1.03
  -3   0   0   55.26    0.95
   3   0   0   56.58    1.02
   3   0   0   56.03    0.99
   3   0   0   56.21    0.91
   3   0   0   55.01    1.02
   3   0   0   56.89    0.99
   3   0   0   56.32    0.95
   3   0   0   57.47    0.94
   3   0   0   58.01    1.01
  -4   0   0    1.55    0.14
  -4   0   0    1.29    0.08
  -4   0   0    1.58    0.12
  -4   0   0    1.61    0.09
  -4   0   0    1.44    0.09
  -4   0   0    1.65    0.10
   4   0   0    1.67    0.13
   4   0   0    1.45    0.12
   4   0   0    1.73    0.13
   4   0   0    1.40    0.11
   4   0   0    1.45    0.09
   4   0   0    1.61    0.09
  -5   0   0   36.42    0.82
  -5   0   0   37.34    0.71
  -5   0   0   36.78    0.71
  -5   0   0   37.00    0.69
  -5   0   0   35.79    0.77
   5   0   0   37.97    0.79
   5   0   0   37.20    0.80
   5   0   0   37.02    0.77
   5   0   0   37.75    0.69
  -6   0   0    2.92    0.16
  -6   0   0    2.96    0.20
  -6   0   0    2.68    0.16
  -6   0   0    2.88    0.21
   6   0   0    2.80    0.20
   6   0   0    2.83    0.19
   6   0   0    2.30    0.20
  -7   0   0   13.52    0.43
  -7   0   0   12.34    0.48
  -7   0   0   12.16    0.42
   7   0   0   12.46    0.42
   7   0   0   12.50    0.46
   7   0   0   12.79    0.45
  -8   0   0   27.22    0.71
  -8   0   0   25.48    0.78
   8   0   0   24.42    0.71
   8   0   0   26.75    0.71
   8   0   0   25.33    0.74
  -9   0   0    0.05    0.12
   9   0   0    0.21    0.12
   9   0   0    0.04    0.10
 -10   0   0    2.52    0.32
  10   0   0    2.74    0.29
  10   0   0    2.39    0.26
  10  -1   0    0.06    0.12
  10  -1   0    0.01    0.12
 -10   1   0    0.00    0.13
   9  -1   0    0.03    0.11
   9  -1   0    0.20    0.11
  -9   1   0   -0.07    0.12
  -9   1   0    0.13    0.13
   8  -1   0    7.47    0.35
   8  -1   0    7.00    0.37
   8  -1   0    7.03    0.36
  -8   1   0    6.46    0.38
  -8   1   0    7.75    0.36
   7  -1   0   15.21    0.48
   7  -1   0   15.87    0.52
   7  -1   0   15.94    0.52
  -7   1   0   17.07    0.51
  -7   1   0   16.05    0.46
  -7   1   0   15.93    0.53
  -7   1   0   15.83    0.55
   6  -1   0    1.17    0.15
   6  -1   0    1.15    0.14
   6  -1   0    1.29    0.16
   6  -1   0    1.17    0.16
  -6   1   0    1.16    0.16
  -6   1   0    1.19    0.15
  -6   1   0    1.16    0.13
  -6   1   0    1.19    0.13
   5  -1   0   15.45    0.34
   5  -1   0   15.45    0.33
   5  -1   0   15.11    0.41
   5  -1   0   15.55    0.44
   5  -1   0   15.62    0.46
   5  -1   0   15.22    0.34
   5  -1   0   15.22    0.44
  -5   1   0   15.56    0.39
  -5   1   0   15.60    0.46
  -5   1   0   15.20    0.35
  -5   1   0   15.74    0.40
  -5   1   0   14.84    0.42
   4  -1   0    8.74    0.22
   4  -1   0    8.62    0.26
   4  -1   0    8.44    0.30
   4  -1   0    8.40    0.28
   4  -1   0    9.01    0.29
   4  -1   0    8.65    0.22
   4  -1   0    8.77    0.23
  -4   1   0    8.67    0.22
  -4   1   0    8.95    0.26
  -4   1   0    8.70    0.30
  -4   1   0    8.93    0.26
  -4   1   0    8.46    0.28
   3  -1   0   34.34    0.63
   3  -1   0   33.29    0.67
   3  -1   0   36.30    0.64
   3  -1   0   34.02    0.69
   3  -1   0   34.25    0.60
   3  -1   0   34.58    0.65
   3  -1   0   34.48    0.68
  -3   1   0   33.11    0.61
  -3   1   0   34.46    0.64
  -3   1   0   34.55    0.67
  -3   1   0   33.01    0.64
  -3   1   0   33.79    0.69
   2  -1   0  150.15    2.36
   2  -1   0  145.69    2.40
   2  -1   0  148.50    2.33
   2  -1   0  143.35    2.36
   2  -1   0  147.00    2.38
   2  -1   0  147.31    2.36
  -2   1   0  147.37    2.40
  -2   1   0  146.15    2.37
  -2   1   0  145.19    2.38
  -2   1   0  148.35    2.34
  -2   1   0  146.22    2.37
   1  -1   0   13.40    0.27
   1  -1   0   12.93    0.28
   1  -1   0   13.49    0.27
   1  -1   0   14.79    0.32
   1  -1   0   12.83    0.25
  -1   1   0   13.07    0.27
  -1   1   0   13.45    0.27
  -1   1   0   13.41    0.27
  -1   1   0   13.40    0.26
  -1   1   0   13.54    0.27
  -1   1   0   13.47    0.27
  -1   1   0   12.95    0.27
   0  -1   0   29.90    0.50
   0  -1   0   30.09    0.50
   0   1   0   29.72    0.50
  -1  -1   0  527.35    8.39
   1   1   0  539.45    8.50
   1   1   0  515.38    8.36
   1   1   0  525.18    8.43
  -2  -1   0   95.73    1.62
  -2  -1   0   98.06    1.60
   2   1   0   98.13    1.62
   2   1   0   98.34    1.60
   2   1   0   99.79    1.61
   2   1   0   98.27    1.60
   2   1   0   98.92    1.60
  -3  -1   0   19.64    0.39
  -3  -1   0   19.58    0.41
  -3  -1   0   19.95    0.44
   3   1   0   19.00    0.39
   3   1   0   19.52    0.42
   3   1   0   20.02    0.44
   3   1   0   19.71    0.41
   3   1   0   18.88    0.40
  -4  -1   0  228.96    3.76
  -4  -1   0  225.06    3.66
  -4  -1   0  225.80    3.65
  -4  -1   0  231.31    3.71
  -4  -1   0  236.63    3.61
  -4  -1   0  229.09    3.61
   4   1   0  229.76    3.75
   4   1   0  227.40    3.73
   4   1   0  229.72    3.72
   4   1   0  223.97    3.70
   4   1   0  232.71    3.67
  -5  -1   0   88.32    1.57
  -5  -1   0   86.35    1.46
  -5  -1   0   89.13    1.63
  -5  -1   0   87.65    1.48
  -5  -1   0   88.43    1.50
  -5  -1   0   87.23    1.46
   5   1   0   89.26    1.56
   5   1   0   87.81    1.57
   5   1   0   89.19    1.59
   5   1   0   89.13    1.62
   5   1   0   88.41    1.51
  -6  -1   0   61.89    1.18
  -6  -1   0   61.03    1.08
  -6  -1   0   61.45    1.25
   6   1   0   60.37    1.19
   6   1   0   60.57    1.11
   6   1   0   61.36    1.21
   6   1   0   60.70    1.23
   6   1   0   62.26    1.18
  -7  -1   0    6.90    0.30
  -7  -1   0    6.73    0.35
   7   1   0    7.04    0.34
   7   1   0    6.63    0.31
   7   1   0    7.08    0.31
  -8  -1   0   25.02    0.67
  -8  -1   0   25.16    0.76
   8   1   0   26.64    0.75
   8   1   0   25.00    0.70
   8   1   0   25.32    0.69
  -9  -1   0   12.91    0.55
   9   1   0   12.21    0.49
   9   1   0   12.81    0.49
 -10  -1   0    1.93    0.28
  10   1   0    1.85    0.24
  10   1   0    2.21    0.26
  10  -2   0    7.50    0.40
  10  -2   0    6.68    0.42
 -10   2   0    7.09    0.47
   9  -2   0    0.12    0.11
   9  -2   0    0.26    0.13
  -9   2   0    0.10    0.13
  -9   2   0    0.04    0.12
   8  -2   0    6.16    0.32
   8  -2   0    5.76    0.34
   8  -2   0    5.40    0.33
  -8   2   0    5.82    0.34
  -8   2   0    5.84    0.31
  -8   2   0    5.91    0.37
   7  -2   0    6.98    0.34
   7  -2   0    6.52    0.34
   7  -2   0    7.04    0.36
   7  -2   0    6.78    0.30
  -7   2   0    6.76    0.31
  -7   2   0    6.52    0.36
  -7   2   0    7.36    0.32
  -7   2   0    6.23    0.32
   6  -2   0   36.62    0.80
   6  -2   0   35.95    0.88
   6  -2   0   36.66    0.87
   6  -2   0   36.04    0.84
  -6   2   0   37.82    0.86
  -6   2   0   37.49    0.90
  -6   2   0   35.41    0.80
  -6   2   0   37.50    0.82
   5  -2   0   49.32    0.97
   5  -2   0   49.81    1.04
   5  -2   0   49.16    1.05
   5  -2   0   49.41    0.93
   5  -2   0   48.65    1.01
   5  -2   0   51.70    0.93
  -5   2   0   48.15    0.98
  -5   2   0   49.58    1.02
  -5   2   0   50.20    1.05
  -5   2   0   49.76    0.91
  -5   2   0   49.91    0.99
   4  -2   0   14.73    0.42
   4  -2   0   14.88    0.39
   4  -2   0   14.86    0.37
   4  -2   0   14.96    0.33
   4  -2   0   14.80    0.43
   4  -2   0   14.58    0.36
   4  -2   0   14.53    0.37
  -4   2   0   14.04    0.38
  -4   2   0   14.55    0.40
  -4   2   0   14.54    0.39
  -4   2   0   14.25    0.34
  -4   2   0   15.48    0.43
   3  -2   0   44.72    0.85
   3  -2   0   45.93    0.83
   3  -2   0   45.11    0.90
   3  -2   0   45.97    0.85
   3  -2   0   46.08    0.80
   3  -2   0   45.35    0.84
  -3   2   0   44.42    0.85
  -3   2   0   44.64    0.88
  -3   2   0   45.80    0.81
  -3   2   0   46.05    0.86
  -3   2   0   44.81    0.87
   2  -2   0    0.11    0.04
   2  -2   0   -0.03    0.04
   2  -2   0   -0.01    0.04
   2  -2   0    0.01    0.03
   2  -2   0    0.10    0.04
   2  -2   0    0.06    0.06
  -2   2   0    0.02    0.04
  -2   2   0   -0.04    0.04
  -2   2   0    0.07    0.04
  -2   2   0    0.05    0.04
  -2   2   0    0.01    0.03
   1  -2   0    3.94    0.13
   1  -2   0    4.12    0.14
   1  -2   0    3.96    0.16
   1  -2   0    3.93    0.11
   1  -2   0    3.81    0.14
  -1   2   0    3.86    0.11
  -1   2   0    3.86    0.13
  -1   2   0    3.80    0.12
  -1   2   0    3.43    0.12
  -1   2   0    3.75    0.14
  -1   2   0    3.82    0.11
  -1   2   0    3.66    0.14
   0  -2   0  102.56    1.65
   0  -2   0  100.72    1.63
   0  -2   0   97.32    1.63
   0  -2   0  101.37    1.64
   0   2   0   99.30    1.64
   0   2   0   98.13    1.63
   0   2   0  101.64    1.62
   0   2   0  100.58    1.63
   0   2   0   99.91    1.63
  -1  -2   0    0.48    0.04
  -1  -2   0    0.44    0.04
  -1  -2   0    0.46    0.06
  -1  -2   0    0.46    0.06
  -1  -2   0    0.42    0.04
   1   2   0    0.40    0.05
   1   2   0    0.45    0.04
   1   2   0    0.44    0.03
   1   2   0    0.36    0.05
   1   2   0    0.47    0.03
   1   2   0    0.41    0.05
   1   2   0    0.37    0.05
   1   2   0    0.61    0.05
  -2  -2   0    7.08    0.20
   2   2   0    6.95    0.18
   2   2   0    7.00    0.19
   2   2   0    7.23    0.18
   2   2   0    7.31    0.19
  -3  -2   0   36.04    0.70
   3   2   0   36.74    0.68
   3   2   0   36.05    0.67
   3   2   0   35.82    0.70
   3   2   0   35.45    0.69
   3   2   0   36.21    0.68
  -4  -2   0   49.30    0.89
  -4  -2   0   48.43    0.95
  -4  -2   0   48.12    0.91
   4   2   0   49.78    0.90
   4   2   0   49.31    0.93
   4   2   0   48.70    0.91
   4   2   0   47.49    0.90
   4   2   0   49.32    0.95
  -5  -2   0   55.86    1.06
  -5  -2   0   55.37    1.11
  -5  -2   0   56.37    1.03
  -5  -2   0   55.75    1.03
   5   2   0   56.40    1.07
   5   2   0   55.05    1.10
   5   2   0   57.93    1.04
   5   2   0   55.22    1.05
   5   2   0   58.18    1.09
  -6  -2   0    7.36    0.32
  -6  -2   0    7.93    0.29
  -6  -2   0    7.38    0.28
  -6  -2   0    7.06    0.25
   6   2   0    7.67    0.32
   6   2   0    7.30    0.26
   6   2   0    7.29    0.30
   6   2   0    7.01    0.28
   6   2   0    7.54    0.28
  -7  -2   0    1.17    0.17
  -7  -2   0    1.14    0.14
   7   2   0    1.15    0.17
   7   2   0    0.87    0.14
   7   2   0    1.07    0.15
   7   2   0    0.94    0.14
  -8  -2   0    4.12    0.29
  -8  -2   0    3.58    0.25
   8   2   0    3.47    0.25
   8   2   0    3.68    0.27
   8   2   0    3.81    0.25
   8   2   0    3.82    0.25
  -9  -2   0    0.01    0.11
   9   2   0    0.04    0.10
   9   2   0    0.07    0.10
 -10  -2   0    6.38    0.43
  10   2   0    5.61    0.36
  10   2   0    6.71    0.38
   9  -3   0    3.72    0.33
   9  -3   0    3.40    0.28
  -9   3   0    3.71    0.34
  -9   3   0    3.11    0.31
   8  -3   0    0.68    0.16
   8  -3   0    0.42    0.13
   8  -3   0    0.43    0.14
  -8   3   0    0.47    0.15
  -8   3   0    0.46    0.15
  -8   3   0    0.56    0.15
   7  -3   0    0.65    0.16
   7  -3   0    0.60    0.15
   7  -3   0    0.64    0.15
   7  -3   0    0.67    0.13
  -7   3   0    0.59    0.14
  -7   3   0    0.50    0.14
  -7   3   0    0.88    0.15
  -7   3   0    0.46    0.14
   6  -3   0    0.09    0.07
   6  -3   0    0.28    0.11
   6  -3   0    0.11    0.09
   6  -3   0   -0.02    0.09
  -6   3   0    0.00    0.09
  -6   3   0   -0.06    0.07
  -6   3   0   -0.03    0.08
  -6   3   0   -0.05    0.08
   5  -3   0    8.05    0.35
   5  -3   0    7.36    0.28
   5  -3   0    7.01    0.28
   5  -3   0    7.33    0.29
   5  -3   0    7.41    0.27
   5  -3   0    6.92    0.32
  -5   3   0    7.72    0.31
  -5   3   0    7.61    0.32
  -5   3   0    7.57    0.32
  -5   3   0    7.03    0.30
   4  -3   0   71.42    1.38
   4  -3   0   71.92    1.30
   4  -3   0   71.56    1.29
   4  -3   0   71.48    1.24
   4  -3   0   71.12    1.30
   4  -3   0   70.14    1.26
  -4   3   0   69.17    1.34
  -4   3   0   70.04    1.33
  -4   3   0   72.07    1.35
  -4   3   0   70.88    1.32
  -4   3   0   68.43    1.24
   3  -3   0   12.12    0.30
   3  -3   0   12.46    0.31
   3  -3   0   12.36    0.32
   3  -3   0   12.03    0.34
   3  -3   0   12.51    0.25
   3  -3   0   12.27    0.34
   3  -3   0   11.89    0.38
  -3   3   0   12.44    0.36
  -3   3   0   12.30    0.31
  -3   3   0   12.50    0.35
  -3   3   0   12.80    0.37
  -3   3   0   12.25    0.35
  -3   3   0   12.15    0.26
   2  -3   0  226.09    3.67
   2  -3   0  229.61    3.64
   2  -3   0  229.58    3.72
   2  -3   0  229.08    3.72
   2  -3   0  227.03    3.63
   2  -3   0  225.53    3.75
  -2   3   0  228.81    3.67
  -2   3   0  227.85    3.71
  -2   3   0  234.28    3.72
  -2   3   0  231.86    3.69
  -2   3   0  224.89    3.63
  -2   3   0  227.90    3.72
   1  -3   0  322.11    5.17
   1  -3   0  326.15    5.19
   1  -3   0  323.98    5.15
   1  -3   0  330.84    5.17
   1  -3   0  315.09    5.08
  -1   3   0  325.75    5.07
  -1   3   0  325.56    5.16
  -1   3   0  321.58    5.17
  -1   3   0  316.37    5.11
  -1   3   0  328.35    5.16
  -1   3   0  328.91    5.10
  -1   3   0  320.60    5.14
   0  -3   0    2.18    0.14
   0  -3   0    2.33    0.12
   0  -3   0    2.12    0.12
   0  -3   0    2.33    0.12
   0   3   0    2.32    0.12
   0   3   0    2.13    0.10
   0   3   0    2.57    0.11
   0   3   0    2.24    0.11
   0   3   0    2.47    0.11
  -1  -3   0   15.82    0.36
  -1  -3   0   16.21    0.33
  -1  -3   0   15.74    0.29
  -1  -3   0   15.85    0.37
  -1  -3   0   15.70    0.32
   1   3   0   15.06    0.34
   1   3   0   16.59    0.31
   1   3   0   15.61    0.34
   1   3   0   16.10    0.34
   1   3   0   16.04    0.29
   1   3   0   15.66    0.35
   1   3   0   16.28    0.31
  -2  -3   0    1.52    0.08
  -2  -3   0    1.61    0.11
  -2  -3   0    1.64    0.11
  -2  -3   0    1.56    0.06
   2   3   0    1.44    0.08
   2   3   0    1.52    0.10
   2   3   0    1.58    0.09
   2   3   0    1.35    0.10
   2   3   0    1.54    0.08
   2   3   0    1.59    0.09
  -3  -3   0  155.53    2.56
  -3  -3   0  153.19    2.51
   3   3   0  150.29    2.49
   3   3   0  152.31    2.53
   3   3   0  151.73    2.53
   3   3   0  154.75    2.50
   3   3   0  155.35    2.52
  -4  -3   0    0.66    0.10
  -4  -3   0    0.62    0.08
   4   3   0    0.42    0.08
   4   3   0    0.51    0.08
   4   3   0    0.62    0.08
   4   3   0    0.52    0.08
   4   3   0    0.61    0.08
  -5  -3   0    1.50    0.14
  -5  -3   0    1.45    0.13
  -5  -3   0    1.33    0.13
   5   3   0    1.36    0.13
   5   3   0    1.42    0.14
   5   3   0    1.43    0.14
   5   3   0    1.63    0.16
   5   3   0    1.37    0.13
  -6  -3   0   31.44    0.69
  -6  -3   0   32.10    0.76
  -6  -3   0   32.37    0.72
  -6  -3   0   31.24    0.69
   6   3   0   34.00    0.71
   6   3   0   30.80    0.76
   6   3   0   32.49    0.73
   6   3   0   32.50    0.74
   6   3   0   31.63    0.71
  -7  -3   0    0.16    0.08
  -7  -3   0    0.19    0.10
   7   3   0    0.15    0.08
   7   3   0    0.27    0.11
   7   3   0    0.17    0.09
   7   3   0    0.24    0.09
   7   3   0    0.13    0.08
  -8  -3   0    0.02    0.09
   8   3   0   -0.06    0.07
   8   3   0   -0.01    0.09
   8   3   0   -0.01    0.08
   8   3   0    0.06    0.09
  -9  -3   0    0.02    0.11
   9   3   0    0.14    0.10
   9   3   0   -0.12    0.09
   9   3   0    0.03    0.10
 -10  -3   0    0.34    0.16
  10   3   0    0.40    0.14
  10   3   0    0.44    0.15
   9  -4   0    3.20    0.34
   9  -4   0    3.97    0.36
  -9   4   0    2.87    0.33
  -9   4   0    3.19    0.31
  -9   4   0    3.23    0.33
   8  -4   0    1.35    0.22
   8  -4   0    1.17    0.21
  -8   4   0    1.10    0.20
  -8   4   0    1.09    0.19
  -8   4   0    1.25    0.21
   7  -4   0    2.38    0.27
   7  -4   0    3.20    0.30
  -7   4   0    2.47    0.24
  -7   4   0    2.13    0.24
  -7   4   0    2.16    0.30
  -7   4   0    2.68    0.27
   6  -4   0    9.51    0.35
   6  -4   0    8.80    0.42
   6  -4   0    9.82    0.42
   6  -4   0    9.71    0.37
  -6   4   0    9.97    0.40
  -6   4   0    9.50    0.40
  -6   4   0    9.87    0.42
  -6   4   0    9.01    0.39
   5  -4   0    2.64    0.25
   5  -4   0    2.55    0.20
   5  -4   0    2.59    0.24
   5  -4   0    2.78    0.19
   5  -4   0    2.80    0.17
   5  -4   0    2.34    0.19
  -5   4   0    2.83    0.23
  -5   4   0    2.68    0.22
  -5   4   0    2.58    0.21
  -5   4   0    2.44    0.20
   4  -4   0    7.38    0.29
   4  -4   0    7.09    0.26
   4  -4   0    7.44    0.24
   4  -4   0    6.54    0.28
   4  -4   0    6.74    0.32
  -4   4   0    7.23    0.30
  -4   4   0    6.55    0.24
  -4   4   0    6.84    0.29
  -4   4   0    6.82    0.31
  -4   4   0    6.91    0.30
   3  -4   0   38.27    0.85
   3  -4   0   37.83    0.71
   3  -4   0   38.13    0.81
   3  -4   0   38.43    0.76
   3  -4   0   37.23    0.81
  -3   4   0   39.49    0.79
  -3   4   0   36.53    0.75
  -3   4   0   38.56    0.82
  -3   4   0   38.32    0.70
  -3   4   0   38.26    0.82
  -3   4   0   38.02    0.82
   2  -4   0    2.73    0.11
   2  -4   0    2.95    0.18
   2  -4   0    2.71    0.19
   2  -4   0    2.91    0.18
   2  -4   0    2.81    0.16
  -2   4   0    2.79    0.17
  -2   4   0    3.13    0.19
  -2   4   0    2.79    0.17
  -2   4   0    2.87    0.14
  -2   4   0    2.77    0.15
  -2   4   0    2.62    0.12
   1  -4   0   55.96    1.04
   1  -4   0   54.78    1.06
   1  -4   0   55.18    1.02
   1  -4   0   55.01    1.03
  -1   4   0   54.31    1.04
  -1   4   0   53.61    1.00
  -1   4   0   55.45    0.95
  -1   4   0   54.70    1.02
  -1   4   0   55.61    1.02
  -1   4   0   55.12    0.98
   0  -4   0   66.03    1.20
   0  -4   0   67.49    1.23
   0  -4   0   67.45    1.22
   0  -4   0   70.63    1.21
   0   4   0   67.54    1.18
   0   4   0   65.15    1.19
   0   4   0   66.91    1.19
   0   4   0   66.68    1.21
   0   4   0   68.71    1.19
  -1  -4   0    0.23    0.06
  -1  -4   0    0.26    0.06
  -1  -4   0    0.23    0.07
  -1  -4   0    0.21    0.07
   1   4   0    0.22    0.06
   1   4   0    0.27    0.05
   1   4   0    0.20    0.06
   1   4   0    0.24    0.06
   1   4   0    0.23    0.05
   1   4   0    0.11    0.05
  -2  -4   0    4.31    0.15
  -2  -4   0    4.11    0.12
  -2  -4   0    4.03    0.14
  -2  -4   0    4.56    0.19
  -2  -4   0    4.29    0.20
   2   4   0    3.98    0.17
   2   4   0    4.31    0.13
   2   4   0    4.31    0.14
   2   4   0    4.18    0.16
   2   4   0    4.20    0.18
  -3  -4   0    8.22    0.19
  -3  -4   0    8.86    0.23
  -3  -4   0    8.46    0.19
  -3  -4   0    8.56    0.29
  -3  -4   0    7.77    0.27
   3   4   0    8.87    0.23
   3   4   0    8.58    0.27
   3   4   0    8.49    0.24
   3   4   0    8.48    0.25
   3   4   0    8.49    0.27
  -4  -4   0    6.66    0.23
  -4  -4   0    6.42    0.25
  -4  -4   0    6.29    0.26
   4   4   0    6.44    0.22
   4   4   0    6.43    0.25
   4   4   0    6.10    0.23
   4   4   0    6.41    0.22
   4   4   0    6.42    0.25
  -5  -4   0   62.97    1.26
  -5  -4   0   63.91    1.21
  -5  -4   0   62.19    1.23
   5   4   0   63.58    1.21
   5   4   0   63.68    1.23
   5   4   0   64.36    1.19
   5   4   0   64.60    1.18
   5   4   0   65.01    1.23
  -6  -4   0   63.68    1.31
  -6  -4   0   62.48    1.24
  -6  -4   0   64.54    1.25
  -6  -4   0   63.96    1.27
  -6  -4   0   64.23    1.23
   6   4   0   63.77    1.28
   6   4   0   62.36    1.23
   6   4   0   64.49    1.27
   6   4   0   65.00    1.24
   6   4   0   65.09    1.23
  -7  -4   0   29.45    0.71
  -7  -4   0   31.89    0.78
  -7  -4   0   30.50    0.80
  -7  -4   0   30.59    0.74
  -7  -4   0   29.17    0.72
   7   4   0   29.90    0.77
   7   4   0   29.63    0.72
   7   4   0   28.98    0.75
   7   4   0   31.74    0.72
   7   4   0   29.71    0.73
  -8  -4   0    7.52    0.38
  -8  -4   0    8.50    0.39
   8   4   0    7.50    0.33
   8   4   0    8.20    0.39
   8   4   0    8.13    0.34
   8   4   0    7.67    0.35
   8   4   0    7.72    0.36
  -9  -4   0    2.23    0.27
  -9  -4   0    3.04    0.29
   9   4   0    3.07    0.26
   9   4   0    2.52    0.26
   9   4   0    2.85    0.24
 -10  -4   0    2.19    0.28
 -10  -4   0    2.34    0.29
  10   4   0    1.95    0.25
  10   4   0    2.39    0.27
  10   4   0    1.62    0.22
   8  -5   0    0.96    0.21
   8  -5   0    0.43    0.17
  -8   5   0    0.64    0.19
  -8   5   0    0.43    0.16
  -8   5   0    0.46    0.16
   7  -5   0   10.59    0.50
   7  -5   0   10.67    0.51
  -7   5   0   10.05    0.46
  -7   5   0   10.74    0.48
  -7   5   0   10.76    0.47
   6  -5   0    2.27    0.25
   6  -5   0    2.43    0.22
   6  -5   0    2.44    0.27
  -6   5   0    2.48    0.26
  -6   5   0    2.21    0.24
  -6   5   0    2.65    0.27
  -6   5   0    2.15    0.23
   5  -5   0    1.85    0.23
   5  -5   0    1.72    0.19
   5  -5   0    1.96    0.20
  -5   5   0    1.64    0.19
  -5   5   0    1.72    0.20
  -5   5   0    1.44    0.19
  -5   5   0    1.93    0.21
   4  -5   0    4.53    0.29
   4  -5   0    4.75    0.26
   4  -5   0    4.20    0.25
  -4   5   0    5.17    0.27
  -4   5   0    4.55    0.22
  -4   5   0    4.68    0.25
  -4   5   0    5.01    0.29
  -4   5   0    4.58    0.26
   3  -5   0    2.24    0.19
   3  -5   0    2.49    0.20
   3  -5   0    2.36    0.19
   3  -5   0    2.20    0.22
  -3   5   0    2.56    0.17
  -3   5   0    2.46    0.19
  -3   5   0    2.20    0.16
  -3   5   0    1.88    0.19
  -3   5   0    2.25    0.18
   2  -5   0    7.13    0.29
   2  -5   0    7.52    0.28
   2  -5   0    7.14    0.32
   2  -5   0    7.12    0.30
  -2   5   0    7.45    0.23
  -2   5   0    7.20    0.29
  -2   5   0    6.98    0.26
  -2   5   0    7.34    0.29
  -2   5   0    6.94    0.30
  -2   5   0    7.77    0.24
   1  -5   0   10.39    0.36
   1  -5   0   10.02    0.34
   1  -5   0   11.07    0.34
   1  -5   0   10.55    0.34
  -1   5   0    9.75    0.32
  -1   5   0   10.07    0.29
  -1   5   0   10.28    0.32
  -1   5   0    9.94    0.31
  -1   5   0   10.09    0.25
  -1   5   0    9.91    0.33
   0  -5   0    2.77    0.20
   0  -5   0    2.76    0.17
   0  -5   0    2.67    0.17
   0  -5   0    2.93    0.17
   0   5   0    2.73    0.15
   0   5   0    2.84    0.16
   0   5   0    2.64    0.15
   0   5   0    2.53    0.16
   0   5   0    2.74    0.15
  -1  -5   0    6.98    0.27
  -1  -5   0    6.75    0.23
  -1  -5   0    6.84    0.27
  -1  -5   0    7.07    0.24
   1   5   0    7.06    0.21
   1   5   0    6.83    0.24
   1   5   0    7.05    0.24
   1   5   0    7.17    0.21
   1   5   0    6.96    0.25
   1   5   0    6.92    0.25
  -2  -5   0    1.34    0.14
  -2  -5   0    1.18    0.13
  -2  -5   0    1.37    0.11
  -2  -5   0    1.34    0.10
   2   5   0    1.18    0.11
   2   5   0    1.27    0.11
   2   5   0    1.11    0.12
   2   5   0    1.23    0.06
  -3  -5   0    0.01    0.06
  -3  -5   0    0.02    0.06
  -3  -5   0    0.04    0.04
  -3  -5   0    0.03    0.03
  -3  -5   0    0.00    0.04
   3   5   0    0.04    0.04
   3   5   0    0.13    0.04
   3   5   0   -0.03    0.05
   3   5   0    0.08    0.07
   3   5   0    0.05    0.05
   3   5   0    0.04    0.05
  -4  -5   0    4.79    0.19
  -4  -5   0    5.07    0.24
  -4  -5   0    4.67    0.24
   4   5   0    5.14    0.24
   4   5   0    4.55    0.20
   4   5   0    5.03    0.21
   4   5   0    5.08    0.24
   4   5   0    5.10    0.19
  -5  -5   0    1.90    0.17
  -5  -5   0    1.57    0.14
  -5  -5   0    1.92    0.19
   5   5   0    1.72    0.14
   5   5   0    1.70    0.17
   5   5   0    1.90    0.16
   5   5   0    1.99    0.15
   5   5   0    1.80    0.17
  -6  -5   0   12.18    0.44
  -6  -5   0   12.14    0.40
  -6  -5   0   12.40    0.44
  -6  -5   0   11.93    0.40
   6   5   0   11.90    0.38
   6   5   0   12.42    0.41
   6   5   0   12.34    0.41
   6   5   0   12.28    0.39
   6   5   0   12.07    0.42
  -7  -5   0    3.45    0.22
  -7  -5   0    3.21    0.24
  -7  -5   0    3.37    0.23
  -7  -5   0    3.62    0.33
  -7  -5   0    3.33    0.23
  -7  -5   0    3.56    0.26
   7   5   0    3.32    0.22
   7   5   0    3.12    0.24
   7   5   0    2.85    0.20
   7   5   0    3.74    0.23
   7   5   0    3.26    0.24
  -8  -5   0    3.28    0.28
  -8  -5   0    2.82    0.25
  -8  -5   0    2.51    0.24
   8   5   0    2.97    0.23
   8   5   0    3.25    0.23
   8   5   0    2.98    0.26
   8   5   0    3.19    0.25
   8   5   0    3.09    0.23
  -9  -5   0    0.17    0.13
  -9  -5   0    0.32    0.14
   9   5   0    0.21    0.11
   9   5   0    0.37    0.13
   9   5   0    0.24    0.11
 -10  -5   0    4.02    0.36
 -10  -5   0    3.71    0.34
  10   5   0    4.18    0.31
  10   5   0    3.63    0.30
  10   5   0    4.30    0.34
   8  -6   0    0.28    0.17
   8  -6   0    0.15    0.16
  -8   6   0    0.26    0.17
  -8   6   0    0.07    0.14
   7  -6   0    0.59    0.20
   7  -6   0    0.46    0.18
  -7   6   0    0.56    0.17
  -7   6   0    0.65    0.17
   6  -6   0    0.98    0.20
   6  -6   0    1.12    0.18
   6  -6   0    1.36    0.22
  -6   6   0    1.06    0.19
  -6   6   0    1.19    0.19
   5  -6   0   -0.07    0.08
   5  -6   0    0.21    0.12
   5  -6   0   -0.06    0.08
  -5   6   0    0.08    0.11
  -5   6   0    0.01    0.09
  -5   6   0    0.05    0.11
   4  -6   0   -0.04    0.08
   4  -6   0    0.07    0.11
   4  -6   0    0.05    0.09
  -4   6   0    0.07    0.09
  -4   6   0   -0.03    0.08
  -4   6   0    0.27    0.11
  -4   6   0    0.10    0.08
   3  -6   0    0.53    0.12
   3  -6   0    0.50    0.14
   3  -6   0    0.60    0.13
   3  -6   0    0.68    0.13
  -3   6   0    0.44    0.11
  -3   6   0    0.68    0.11
  -3   6   0    0.61    0.14
  -3   6   0    0.64    0.13
   2  -6   0    2.67    0.21
   2  -6   0    2.31    0.21
   2  -6   0    2.53    0.21
   2  -6   0    2.65    0.17
   2  -6   0    2.27    0.23
  -2   6   0    2.53    0.19
  -2   6   0    2.54    0.19
  -2   6   0    2.37    0.15
  -2   6   0    2.32    0.19
  -2   6   0    2.54    0.22
   1  -6   0    0.11    0.08
   1  -6   0    0.17    0.09
   1  -6   0    0.22    0.12
   1  -6   0    0.16    0.09
  -1   6   0    0.09    0.09
  -1   6   0    0.09    0.06
  -1   6   0    0.17    0.08
  -1   6   0    0.15    0.07
  -1   6   0    0.01    0.06
   0  -6   0    9.03    0.37
   0  -6   0    8.73    0.32
   0  -6   0    8.82    0.33
   0  -6   0    8.73    0.34
   0   6   0    8.56    0.29
   0   6   0    8.77    0.31
   0   6   0    9.20    0.30
   0   6   0    8.80    0.33
   0   6   0    9.33    0.30
  -1  -6   0    3.64    0.23
  -1  -6   0    3.48    0.20
  -1  -6   0    3.33    0.23
  -1  -6   0    3.93    0.21
   1   6   0    3.81    0.20
   1   6   0    3.47    0.20
   1   6   0    3.70    0.16
   1   6   0    3.67    0.20
   1   6   0    3.47    0.16
   1   6   0    3.76    0.19
  -2  -6   0    3.66    0.19
  -2  -6   0    3.70    0.19
  -2  -6   0    3.22    0.22
  -2  -6   0    3.45    0.22
   2   6   0    3.56    0.19
   2   6   0    3.48    0.20
   2   6   0    3.66    0.18
  -3  -6   0   28.58    0.71
  -3  -6   0   27.38    0.58
  -3  -6   0   28.70    0.59
  -3  -6   0   27.31    0.67
   3   6   0   28.53    0.64
   3   6   0   28.25    0.62
   3   6   0   28.23    0.67
  -4  -6   0    0.50    0.11
  -4  -6   0    0.60    0.13
   4   6   0    0.72    0.09
   4   6   0    0.53    0.09
   4   6   0    0.44    0.10
   4   6   0    0.63    0.10
   4   6   0    0.54    0.13
  -5  -6   0    0.08    0.09
  -5  -6   0    0.04    0.09
   5   6   0    0.02    0.06
   5   6   0    0.21    0.09
   5   6   0    0.13    0.07
   5   6   0    0.00    0.10
   5   6   0    0.08    0.07
  -6  -6   0    4.36    0.26
  -6  -6   0    4.35    0.28
  -6  -6   0    4.78    0.28
   6   6   0    4.32    0.24
   6   6   0    4.29    0.23
   6   6   0    3.88    0.25
   6   6   0    4.39    0.23
   6   6   0    3.86    0.26
  -7  -6   0    0.23    0.10
  -7  -6   0    0.11    0.10
  -7  -6   0    0.03    0.09
  -7  -6   0    0.19    0.11
   7   6   0    0.10    0.08
   7   6   0    0.14    0.11
   7   6   0    0.04    0.09
   7   6   0    0.30    0.11
   7   6   0    0.35    0.10
  -8  -6   0    3.03    0.26
  -8  -6   0    3.31    0.28
  -8  -6   0    4.18    0.29
   8   6   0    3.11    0.26
   8   6   0    3.61    0.25
   8   6   0    3.08    0.27
   8   6   0    3.23    0.25
   8   6   0    3.34    0.27
  -9  -6   0    1.01    0.21
   9   6   0    1.69    0.22
   9   6   0    1.23    0.20
   9   6   0    1.30    0.20
  10   6   0    0.06    0.12
  10   6   0    0.02    0.12
   7  -7   0    0.34    0.18
   7  -7   0    0.30    0.19
  -7   7   0    0.55    0.19
  -7   7   0    0.65    0.20
   6  -7   0    0.44    0.19
   6  -7   0    0.26    0.14
   6  -7   0    0.50    0.17
  -6   7   0    0.69    0.18
  -6   7   0    0.42    0.17
   5  -7   0    2.64    0.29
   5  -7   0    2.91    0.26
  -5   7   0    2.63    0.28
  -5   7   0    2.46    0.27
   4  -7   0    4.60    0.33
   4  -7   0    5.06    0.32
   4  -7   0    4.50    0.30
  -4   7   0    4.43    0.30
  -4   7   0    5.28    0.34
  -4   7   0    5.38    0.33
   3  -7   0    0.64    0.15
   3  -7   0    0.92    0.17
   3  -7   0    0.61    0.15
  -3   7   0    0.75    0.15
  -3   7   0    0.84    0.14
  -3   7   0    0.64    0.14
  -3   7   0    0.98    0.16
   2  -7   0   -0.01    0.08
   2  -7   0    0.11    0.11
   2  -7   0    0.03    0.09
   2  -7   0    0.26    0.11
  -2   7   0    0.05    0.08
  -2   7   0    0.03    0.09
  -2   7   0    0.00    0.07
  -2   7   0   -0.12    0.06
   1  -7   0    2.28    0.24
   1  -7   0    3.08    0.24
   1  -7   0    2.74    0.23
   1  -7   0    3.09    0.25
  -1   7   0    2.88    0.21
  -1   7   0    3.06    0.22
  -1   7   0    2.96    0.22
  -1   7   0    2.89    0.23
  -1   7   0    2.89    0.19
   0  -7   0    1.54    0.18
   0  -7   0    1.57    0.19
   0  -7   0    1.87    0.22
   0  -7   0    1.70    0.19
   0   7   0    1.72    0.16
   0   7   0    1.57    0.16
   0   7   0    1.57    0.16
   0   7   0    1.80    0.18
   0   7   0    1.69    0.19
  -1  -7   0   12.33    0.45
  -1  -7   0   12.32    0.40
  -1  -7   0   11.69    0.44
  -1  -7   0   12.27    0.41
   1   7   0   12.12    0.41
   1   7   0   13.26    0.41
   1   7   0   13.00    0.41
   1   7   0   11.96    0.34
   1   7   0   12.28    0.39
  -2  -7   0    3.49    0.21
  -2  -7   0    3.76    0.26
  -2  -7   0    3.52    0.25
  -2  -7   0    3.75    0.22
   2   7   0    3.02    0.21
   2   7   0    3.53    0.21
   2   7   0    3.85    0.23
  -3  -7   0    2.62    0.23
  -3  -7   0    2.45    0.22
  -3  -7   0    2.61    0.18
   3   7   0    2.33    0.19
   3   7   0    2.47    0.20
   3   7   0    2.39    0.18
  -4  -7   0    7.69    0.36
  -4  -7   0    7.53    0.34
   4   7   0    7.83    0.30
   4   7   0    8.02    0.34
  -5  -7   0   10.47    0.41
  -5  -7   0   10.11    0.43
   5   7   0   10.77    0.41
   5   7   0    9.89    0.40
   5   7   0   10.03    0.35
  -6  -7   0    0.29    0.11
  -6  -7   0    0.28    0.12
  -6  -7   0    0.15    0.10
   6   7   0    0.21    0.12
   6   7   0    0.29    0.09
   6   7   0    0.26    0.11
  -7  -7   0    4.19    0.30
  -7  -7   0    4.94    0.31
  -7  -7   0    4.40    0.31
   7   7   0    3.90    0.29
   7   7   0    4.16    0.29
   7   7   0    4.28    0.26
  -8  -7   0    6.85    0.38
  -8  -7   0    6.83    0.39
   8   7   0    6.63    0.36
   8   7   0    6.59    0.38
   9   7   0    3.07    0.29
   9   7   0    2.92    0.30
   9   7   0    2.65    0.27
  10   7   0    1.64    0.25
  10   7   0    1.11    0.20
   6  -8   0    0.42    0.17
   6  -8   0    0.30    0.20
   6  -8   0    0.27    0.16
  -6   8   0    0.32    0.16
  -6   8   0    0.54    0.19
   5  -8   0   -0.05    0.12
   5  -8   0    0.00    0.13
  -5   8   0    0.01    0.13
  -5   8   0   -0.29    0.10
   4  -8   0    4.57    0.35
   4  -8   0    3.94    0.31
  -4   8   0    4.42    0.33
  -4   8   0    3.58    0.30
   3  -8   0    1.19    0.21
   3  -8   0    1.28    0.20
  -3   8   0    1.21    0.19
  -3   8   0    1.45    0.19
  -3   8   0    1.26    0.21
  -3   8   0    1.34    0.20
   2  -8   0    2.36    0.25
   2  -8   0    1.95    0.24
   2  -8   0    2.30    0.24
   2  -8   0    1.97    0.23
  -2   8   0    2.24    0.23
  -2   8   0    2.71    0.24
  -2   8   0    2.77    0.22
  -2   8   0    2.59    0.25
   1  -8   0   12.34    0.47
   1  -8   0   12.62    0.44
   1  -8   0   12.77    0.51
   1  -8   0   12.15    0.47
   1  -8   0   12.92    0.47
  -1   8   0   12.43    0.47
  -1   8   0   12.89    0.45
  -1   8   0   12.11    0.43
  -1   8   0   12.22    0.43
   0  -8   0    0.91    0.16
   0  -8   0    0.64    0.17
   0  -8   0    0.71    0.16
   0  -8   0    0.53    0.14
   0   8   0    0.63    0.13
   0   8   0    0.70    0.15
   0   8   0    0.61    0.11
   0   8   0    0.66    0.13
  -1  -8   0    2.25    0.24
  -1  -8   0    1.99    0.20
  -1  -8   0    2.02    0.23
  -1  -8   0    1.97    0.20
   1   8   0    1.87    0.20
   1   8   0    2.15    0.21
   1   8   0    2.06    0.20
   1   8   0    1.92    0.20
  -2  -8   0    6.98    0.37
  -2  -8   0    6.46    0.30
  -2  -8   0    6.85    0.36
  -2  -8   0    6.97    0.31
   2   8   0    7.26    0.33
   2   8   0    6.93    0.32
   2   8   0    6.59    0.29
  -3  -8   0    8.58    0.33
  -3  -8   0    8.73    0.39
  -3  -8   0    8.91    0.41
   3   8   0    8.54    0.33
   3   8   0    8.26    0.35
   3   8   0    8.81    0.38
  -4  -8   0    2.74    0.25
  -4  -8   0    2.98    0.26
   4   8   0    2.91    0.24
   4   8   0    2.74    0.20
  -5  -8   0    6.28    0.34
  -5  -8   0    6.90    0.38
   5   8   0    6.50    0.30
   5   8   0    6.39    0.35
  -6  -8   0    1.49    0.22
  -6  -8   0    1.46    0.22
   6   8   0    1.45    0.21
   6   8   0    1.30    0.19
  -7  -8   0    0.22    0.14
  -7  -8   0    0.32    0.13
   7   8   0    0.02    0.12
   7   8   0    0.11    0.11
  -8  -8   0    1.19    0.22
  -8  -8   0    1.20    0.23
   8   8   0    0.94    0.18
   8   8   0    1.04    0.20
  -9  -8   0    0.21    0.17
   9   8   0    0.27    0.16
   9   8   0    0.15    0.14
   5  -9   0    0.94    0.21
   5  -9   0    0.90    0.21
  -5   9   0    0.79    0.20
  -5   9   0    0.76    0.22
   4  -9   0    0.19    0.15
   4  -9   0    0.12    0.15
  -4   9   0   -0.05    0.12
  -4   9   0   -0.15    0.13
   3  -9   0    1.40    0.23
   3  -9   0    1.21    0.22
  -3   9   0    1.36    0.20
  -3   9   0    0.99    0.18
  -3   9   0    1.31    0.23
   2  -9   0    0.87    0.19
   2  -9   0    0.84    0.19
  -2   9   0    1.01    0.17
  -2   9   0    0.74    0.15
  -2   9   0    1.01    0.18
  -2   9   0    0.76    0.16
   1  -9   0    3.23    0.31
   1  -9   0    3.20    0.30
   1  -9   0    3.34    0.29
  -1   9   0    3.22    0.24
  -1   9   0    3.81    0.28
  -1   9   0    3.54    0.26
   0  -9   0    6.90    0.36
   0  -9   0    7.41    0.38
   0  -9   0    7.19    0.36
   0  -9   0    7.27    0.39
   0  -9   0    7.35    0.41
   0   9   0    6.89    0.34
   0   9   0    6.94    0.35
   0   9   0    6.49    0.36
   0   9   0    6.57    0.32
  -1  -9   0    2.50    0.25
  -1  -9   0    1.98    0.25
  -1  -9   0    2.89    0.25
  -1  -9   0    2.74    0.25
  -1  -9   0    2.34    0.27
   1   9   0    2.87    0.25
   1   9   0    2.57    0.24
   1   9   0    2.83    0.24
  -2  -9   0    0.53    0.14
  -2  -9   0    0.65    0.14
  -2  -9   0    0.41    0.13
  -2  -9   0    0.42    0.16
  -2  -9   0    0.41    0.16
   2   9   0    0.59    0.14
   2   9   0    0.58    0.13
   2   9   0    0.36    0.12
  -3  -9   0    0.61    0.16
  -3  -9   0    0.74    0.14
  -3  -9   0    0.84    0.20
  -3  -9   0    0.78    0.17
   3   9   0    0.71    0.15
   3   9   0    0.70    0.13
   3   9   0    0.83    0.15
  -4  -9   0    0.25    0.14
  -4  -9   0    0.08    0.11
   4   9   0   -0.08    0.07
   4   9   0    0.00    0.10
  -5  -9   0    2.32    0.28
  -5  -9   0    2.09    0.26
   5   9   0    2.41    0.26
  -6  -9   0    0.90    0.18
  -6  -9   0    0.74    0.19
   6   9   0    0.95    0.18
  -7  -9   0    3.20    0.34
  -7  -9   0    3.85    0.33
   7   9   0    2.94    0.31
  -8  -9   0   -0.14    0.13
  -8  -9   0    0.04    0.14
  -8  -9   0    0.23    0.14
   8   9   0   -0.05    0.11
   8   9   0   -0.06    0.15
   3 -10   0    1.58    0.26
   3 -10   0    2.02    0.29
  -3  10   0    1.61    0.25
  -3  10   0    1.31    0.23
   2 -10   0    0.30    0.16
   2 -10   0    0.27    0.16
  -2  10   0    0.29    0.13
  -2  10   0    0.27    0.15
  -2  10   0    0.28    0.14
   1 -10   0    1.12    0.22
   1 -10   0    0.73    0.20
   1 -10   0    1.55    0.24
  -1  10   0    1.09    0.18
  -1  10   0    0.92    0.19
   0 -10   0   -0.06    0.12
   0 -10   0    0.10    0.14
   0 -10   0    0.12    0.15
   0 -10   0    0.15    0.12
   0  10   0    0.04    0.12
   0  10   0    0.10    0.11
  -1 -10   0    0.19    0.12
  -1 -10   0    0.13    0.12
  -1 -10   0    0.30    0.16
   1  10   0    0.30    0.13
   1  10   0    0.34    0.13
   1  10   0    0.18    0.11
  -2 -10   0    0.18    0.15
  -2 -10   0    0.25    0.14
  -2 -10   0    0.02    0.12
   2  10   0    0.58    0.15
   2  10   0    0.36    0.12
   2  10   0    0.41    0.14
  -3 -10   0   -0.03    0.11
  -3 -10   0   -0.07    0.12
   3  10   0    0.00    0.10
   3  10   0   -0.02    0.11
  -4 -10   0    0.69    0.19
  -4 -10   0    0.61    0.18
   4  10   0    0.32    0.13
  -5 -10   0    0.62    0.18
  -5 -10   0    1.06    0.22
   5  10   0    0.95    0.20
  -6 -10   0    1.33    0.23
  -6 -10   0    1.31    0.24
   6  10   0    1.23    0.21
  -7 -10   0    7.77    0.47
  -7 -10   0    8.26    0.49
   7  10   0    7.21    0.44
   1 -11   0    0.04    0.16
  -1  11   0    0.08    0.15
  -1  11   0    0.01    0.14
   0 -11   0    0.16    0.16
   0 -11   0    0.23    0.17
   0  11   0    0.22    0.14
   0  11   0    0.22    0.15
  -1 -11   0    1.83    0.25
  -1 -11   0    1.94    0.26
  -1 -11   0    1.29    0.25
   1  11   0    1.42    0.23
  -2 -11   0    2.35    0.31
  -2 -11   0    2.94    0.33
  -2 -11   0    2.72    0.29
   2  11   0    2.02    0.25
   2  11   0    2.04    0.26
  -3 -11   0    1.22    0.23
  -3 -11   0    0.57    0.21
   3  11   0    1.54    0.22
   3  11   0    1.26    0.21
  -4 -11   0   -0.02    0.16
  -4 -11   0    0.20    0.15
   4  11   0   -0.01    0.12
  -5 -11   0    0.10    0.17
  -5 -11   0    0.22    0.16
   5  11   0   -0.17    0.11
  -6 -11   0    0.26    0.18
  -6 -11   0    0.26    0.17
   6  11   0    0.13    0.15
   5  11  -1    3.46    0.35
  -5 -11   1    2.84    0.35
  -5 -11   1    3.55    0.39
   4  11  -1    1.97    0.27
  -4 -11   1    1.62    0.27
  -4 -11   1    1.96    0.29
   3  11  -1    0.73    0.18
   3  11  -1    0.41    0.16
  -3 -11   1    0.63    0.19
  -3 -11   1    0.56    0.21
   2  11  -1    0.18    0.12
   2  11  -1    0.19    0.13
   2  11  -1    0.34    0.14
  -2 -11   1    0.30    0.19
  -2 -11   1    0.03    0.13
   1  11  -1    1.57    0.24
   1  11  -1    2.25    0.26
  -1 -11   1    1.72    0.29
  -1 -11   1    1.84    0.27
  -1 -11   1    2.32    0.30
   0  11  -1    0.01    0.13
   0  11  -1   -0.03    0.13
   0 -11   1   -0.07    0.17
   0 -11   1    0.07    0.15
  -1  11  -1    5.87    0.41
  -1  11  -1    5.93    0.40
   1 -11   1    6.07    0.42
   1 -11   1    5.66    0.45
   7  10  -1    1.94    0.26
  -7 -10   1    1.45    0.26
  -7 -10   1    1.55    0.28
   6  10  -1    3.51    0.35
  -6 -10   1    3.19    0.37
  -6 -10   1    2.71    0.33
   5  10  -1    0.40    0.15
  -5 -10   1    0.55    0.18
  -5 -10   1    0.34    0.18
   4  10  -1    1.31    0.19
   4  10  -1    1.25    0.21
  -4 -10   1    1.51    0.26
  -4 -10   1    1.52    0.25
   3  10  -1    5.83    0.35
   3  10  -1    5.92    0.36
   3  10  -1    5.98    0.33
  -3 -10   1    6.20    0.40
  -3 -10   1    5.60    0.41
   2  10  -1    9.91    0.45
   2  10  -1    9.71    0.42
   2  10  -1    9.94    0.46
  -2 -10   1   10.12    0.52
  -2 -10   1    9.24    0.44
  -2 -10   1    9.43    0.47
   1  10  -1    2.30    0.25
   1  10  -1    2.64    0.26
   1  10  -1    2.55    0.27
  -1 -10   1    2.77    0.29
  -1 -10   1    2.61    0.29
  -1 -10   1    2.61    0.31
   0  10  -1    0.13    0.12
   0  10  -1    0.10    0.12
   0 -10   1    0.05    0.11
   0 -10   1   -0.06    0.12
   0 -10   1    0.24    0.17
  -1  10  -1    0.67    0.17
  -1  10  -1    0.82    0.19
   1 -10   1    1.30    0.23
   1 -10   1    0.81    0.21
  -2  10  -1    5.98    0.40
  -2  10  -1    5.45    0.37
   2 -10   1    6.22    0.41
  -3  10  -1    6.77    0.40
  -3  10  -1    7.11    0.44
   3 -10   1    5.96    0.43
   8   9  -1    0.11    0.13
  -8  -9   1    0.08    0.14
  -8  -9   1   -0.17    0.13
  -8  -9   1   -0.18    0.13
   7   9  -1    0.70    0.18
  -7  -9   1    0.98    0.21
  -7  -9   1    0.69    0.19
   6   9  -1   -0.02    0.09
   6   9  -1   -0.01    0.10
  -6  -9   1   -0.07    0.12
  -6  -9   1    0.19    0.13
   5   9  -1   -0.09    0.10
   5   9  -1    0.06    0.09
  -5  -9   1   -0.06    0.12
  -5  -9   1    0.13    0.12
   4   9  -1    6.11    0.35
   4   9  -1    5.85    0.31
  -4  -9   1    6.22    0.40
  -4  -9   1    6.52    0.38
   3   9  -1    0.14    0.09
   3   9  -1    0.07    0.09
   3   9  -1    0.01    0.09
  -3  -9   1    0.03    0.12
  -3  -9   1   -0.13    0.09
   2   9  -1    4.31    0.29
   2   9  -1    4.38    0.28
   2   9  -1    4.44    0.29
  -2  -9   1    3.79    0.32
  -2  -9   1    4.09    0.28
  -2  -9   1    4.99    0.29
  -2  -9   1    4.19    0.31
   1   9  -1    6.56    0.35
   1   9  -1    7.11    0.34
   1   9  -1    6.69    0.34
  -1  -9   1    6.67    0.37
  -1  -9   1    7.19    0.37
  -1  -9   1    7.56    0.37
  -1  -9   1    6.15    0.38
   0   9  -1    0.08    0.11
   0   9  -1    0.06    0.11
   0   9  -1    0.22    0.10
   0  -9   1   -0.16    0.11
   0  -9   1    0.19    0.12
   0  -9   1    0.27    0.20
   0  -9   1    0.23    0.12
  -1   9  -1   -0.03    0.11
  -1   9  -1   -0.03    0.08
   1  -9   1   -0.10    0.10
   1  -9   1    0.26    0.14
   1  -9   1   -0.21    0.11
  -2   9  -1    1.34    0.19
  -2   9  -1    0.82    0.17
  -2   9  -1    0.98    0.19
   2  -9   1    1.06    0.19
   2  -9   1    0.98    0.19
   2  -9   1    0.89    0.20
  -3   9  -1    2.07    0.27
  -3   9  -1    1.72    0.23
   3  -9   1    1.97    0.25
   3  -9   1    1.71    0.24
  -4   9  -1    4.58    0.37
  -4   9  -1    4.50    0.35
   4  -9   1    5.41    0.39
   4  -9   1    5.30    0.38
  -5   9  -1    0.17    0.16
  -5   9  -1    0.38    0.17
   5  -9   1    0.26    0.17
   5  -9   1    0.64    0.19
   9   8  -1    0.62    0.19
   9   8  -1    0.55    0.17
   8   8  -1    2.71    0.28
   8   8  -1    3.13    0.31
  -8  -8   1    2.82    0.32
  -8  -8   1    3.22    0.32
  -8  -8   1    3.10    0.32
   7   8  -1    4.34    0.28
   7   8  -1    4.26    0.31
   7   8  -1    3.28    0.30
  -7  -8   1    4.54    0.33
  -7  -8   1    4.37    0.35
   6   8  -1    1.19    0.19
   6   8  -1    1.24    0.17
  -6  -8   1    1.67    0.23
  -6  -8   1    0.88    0.19
   5   8  -1    2.64    0.22
   5   8  -1    2.93    0.25
  -5  -8   1    2.52    0.27
  -5  -8   1    2.49    0.26
   4   8  -1    3.55    0.23
   4   8  -1    3.76    0.27
  -4  -8   1    3.99    0.30
  -4  -8   1    3.95    0.29
   3   8  -1   21.19    0.61
   3   8  -1   19.83    0.59
   3   8  -1   20.32    0.57
  -3  -8   1   19.46    0.54
  -3  -8   1   19.95    0.65
  -3  -8   1   21.26    0.65
   2   8  -1    0.16    0.09
   2   8  -1    0.39    0.11
   2   8  -1    0.25    0.10
  -2  -8   1    0.17    0.10
  -2  -8   1    0.34    0.13
  -2  -8   1    0.37    0.12
  -2  -8   1    0.03    0.12
  -2  -8   1    0.31    0.11
   1   8  -1   11.71    0.42
   1   8  -1   11.30    0.41
   1   8  -1   12.19    0.44
  -1  -8   1   11.34    0.45
  -1  -8   1   11.16    0.42
  -1  -8   1   11.34    0.45
  -1  -8   1   11.60    0.47
  -1  -8   1   12.67    0.44
   0   8  -1    4.49    0.27
   0   8  -1    4.39    0.25
   0   8  -1    4.33    0.28
   0   8  -1    4.26    0.23
   0  -8   1    4.76    0.29
   0  -8   1    4.23    0.30
   0  -8   1    4.35    0.28
   0  -8   1    4.41    0.28
   0  -8   1    4.23    0.30
  -1   8  -1    1.01    0.15
  -1   8  -1    0.70    0.13
  -1   8  -1    0.80    0.15
  -1   8  -1    1.00    0.15
   1  -8   1    0.84    0.16
   1  -8   1    0.73    0.15
   1  -8   1    0.88    0.17
   1  -8   1    1.05    0.16
   1  -8   1    0.68    0.17
  -2   8  -1    2.07    0.21
  -2   8  -1    2.08    0.23
  -2   8  -1    2.36    0.22
  -2   8  -1    1.99    0.20
   2  -8   1    2.06    0.24
   2  -8   1    2.26    0.25
   2  -8   1    1.87    0.22
   2  -8   1    2.13    0.25
  -3   8  -1    0.58    0.15
  -3   8  -1    0.72    0.14
  -3   8  -1    0.54    0.16
  -3   8  -1    0.76    0.16
   3  -8   1    0.51    0.16
   3  -8   1    0.62    0.16
  -4   8  -1    4.06    0.31
  -4   8  -1    4.02    0.32
   4  -8   1    4.32    0.33
   4  -8   1    4.21    0.33
  -5   8  -1    8.91    0.47
  -5   8  -1    9.82    0.48
   5  -8   1    9.07    0.49
   5  -8   1    9.29    0.47
  -6   8  -1    0.11    0.15
  -6   8  -1    0.19    0.15
   6  -8   1    0.38    0.17
   6  -8   1    0.17    0.16
   6  -8   1   -0.09    0.19
   9   7  -1    0.03    0.13
   9   7  -1    0.13    0.13
   9   7  -1    0.09    0.16
   8   7  -1   -0.05    0.09
   8   7  -1   -0.01    0.11
   8   7  -1   -0.11    0.10
  -8  -7   1    0.04    0.13
  -8  -7   1   -0.13    0.10
  -8  -7   1   -0.05    0.11
   7   7  -1    4.48    0.30
   7   7  -1    4.58    0.31
   7   7  -1    4.76    0.27
  -7  -7   1    3.92    0.29
  -7  -7   1    4.36    0.32
  -7  -7   1    4.69    0.32
   6   7  -1    0.03    0.08
   6   7  -1    0.26    0.12
   6   7  -1   -0.03    0.10
  -6  -7   1    0.13    0.10
  -6  -7   1    0.27    0.13
   5   7  -1    0.25    0.09
   5   7  -1    0.11    0.11
   5   7  -1    0.37    0.11
  -5  -7   1    0.34    0.13
  -5  -7   1    0.19    0.11
   4   7  -1    4.76    0.24
   4   7  -1    5.41    0.29
  -4  -7   1    4.68    0.27
  -4  -7   1    5.25    0.31
  -4  -7   1    4.77    0.30
   3   7  -1    0.07    0.08
   3   7  -1   -0.05    0.06
   3   7  -1    0.16    0.08
  -3  -7   1    0.06    0.10
  -3  -7   1    0.05    0.07
  -3  -7   1    0.05    0.10
  -3  -7   1    0.04    0.09
   2   7  -1    0.13    0.09
   2   7  -1    0.00    0.08
   2   7  -1    0.31    0.09
  -2  -7   1    0.03    0.08
  -2  -7   1    0.17    0.10
  -2  -7   1    0.20    0.12
  -2  -7   1    0.15    0.11
  -2  -7   1    0.08    0.08
   1   7  -1   19.46    0.54
   1   7  -1   18.75    0.52
   1   7  -1   18.46    0.51
  -1  -7   1   17.71    0.55
  -1  -7   1   17.61    0.51
  -1  -7   1   18.46    0.55
  -1  -7   1   18.19    0.57
  -1  -7   1   18.64    0.52
   0   7  -1   31.03    0.78
   0   7  -1   32.63    0.74
   0   7  -1   32.50    0.71
   0   7  -1   31.49    0.71
   0   7  -1   32.25    0.76
   0  -7   1   32.24    0.77
   0  -7   1   32.67    0.78
   0  -7   1   32.14    0.79
   0  -7   1   32.61    0.81
   0  -7   1   31.42    0.77
  -1   7  -1   32.24    0.77
  -1   7  -1   32.86    0.73
  -1   7  -1   33.78    0.77
  -1   7  -1   32.64    0.81
  -1   7  -1   32.89    0.77
   1  -7   1   33.97    0.82
   1  -7   1   33.98    0.83
   1  -7   1   33.54    0.83
   1  -7   1   33.61    0.78
   1  -7   1   34.18    0.82
  -2   7  -1    0.30    0.10
  -2   7  -1    0.25    0.12
  -2   7  -1   -0.03    0.07
  -2   7  -1    0.40    0.11
   2  -7   1    0.32    0.12
   2  -7   1    0.25    0.12
   2  -7   1    0.09    0.10
   2  -7   1    0.15    0.12
  -3   7  -1   -0.08    0.08
  -3   7  -1    0.13    0.08
  -3   7  -1    0.05    0.10
  -3   7  -1    0.23    0.11
   3  -7   1    0.06    0.10
   3  -7   1   -0.01    0.09
   3  -7   1    0.02    0.11
   3  -7   1    0.13    0.11
  -4   7  -1    0.01    0.09
  -4   7  -1    0.22    0.12
  -4   7  -1    0.15    0.11
   4  -7   1    0.11    0.11
   4  -7   1    0.17    0.13
   4  -7   1    0.35    0.13
  -5   7  -1    2.02    0.25
  -5   7  -1    2.42    0.28
   5  -7   1    2.99    0.29
   5  -7   1    3.10    0.29
  -6   7  -1    7.95    0.44
  -6   7  -1    8.42    0.45
   6  -7   1    8.55    0.48
   6  -7   1    8.72    0.43
   6  -7   1    8.02    0.48
  -7   7  -1    3.54    0.36
  -7   7  -1    3.75    0.37
   7  -7   1    4.57    0.39
   7  -7   1    4.86    0.41
  10   6  -1    0.40    0.16
  10   6  -1    0.36    0.15
  10   6  -1    0.19    0.15
   9   6  -1   -0.01    0.10
   9   6  -1    0.15    0.11
   9   6  -1    0.07    0.11
   9   6  -1    0.26    0.12
   8   6  -1    0.85    0.16
   8   6  -1    0.70    0.16
   8   6  -1    0.74    0.16
   8   6  -1    0.75    0.15
   8   6  -1    0.66    0.15
   7   6  -1    0.94    0.16
   7   6  -1    0.77    0.15
   7   6  -1    0.51    0.14
   7   6  -1    0.68    0.13
   7   6  -1    0.65    0.13
  -7  -6   1    0.69    0.14
  -7  -6   1    0.79    0.16
  -7  -6   1    0.74    0.16
  -7  -6   1    0.62    0.14
   6   6  -1    4.54    0.25
   6   6  -1    4.36    0.23
   6   6  -1    4.58    0.27
   6   6  -1    4.53    0.25
   6   6  -1    4.73    0.28
  -6  -6   1    4.46    0.26
  -6  -6   1    4.49    0.28
  -6  -6   1    4.97    0.30
   5   6  -1    3.72    0.24
   5   6  -1    3.44    0.21
   5   6  -1    3.32    0.20
   5   6  -1    3.49    0.19
   5   6  -1    3.77    0.24
  -5  -6   1    4.02    0.27
  -5  -6   1    3.73    0.25
  -5  -6   1    3.86    0.24
   4   6  -1    3.50    0.23
   4   6  -1    3.68    0.24
   4   6  -1    3.39    0.20
  -4  -6   1    3.47    0.24
  -4  -6   1    3.44    0.25
  -4  -6   1    3.12    0.21
   3   6  -1    1.47    0.14
   3   6  -1    1.86    0.16
   3   6  -1    1.66    0.17
  -3  -6   1    1.73    0.13
  -3  -6   1    1.78    0.17
  -3  -6   1    2.23    0.21
  -3  -6   1    1.70    0.19
   2   6  -1    8.93    0.32
   2   6  -1    8.84    0.31
   2   6  -1    8.46    0.32
  -2  -6   1    8.95    0.35
  -2  -6   1    9.11    0.29
  -2  -6   1    8.11    0.28
  -2  -6   1    8.46    0.35
  -2  -6   1    8.65    0.32
   1   6  -1    1.01    0.14
   1   6  -1    1.03    0.13
   1   6  -1    1.19    0.11
   1   6  -1    1.10    0.13
   1   6  -1    1.05    0.10
  -1  -6   1    0.94    0.14
  -1  -6   1    0.92    0.14
  -1  -6   1    1.13    0.13
  -1  -6   1    0.97    0.13
  -1  -6   1    1.31    0.17
   0   6  -1    4.35    0.20
   0   6  -1    3.93    0.19
   0   6  -1    4.58    0.24
   0   6  -1    4.62    0.21
   0   6  -1    4.34    0.22
   0  -6   1    4.13    0.23
   0  -6   1    4.26    0.23
   0  -6   1    4.22    0.25
   0  -6   1    4.02    0.26
   0  -6   1    4.06    0.23
  -1   6  -1    0.76    0.12
  -1   6  -1    0.85    0.12
  -1   6  -1    0.90    0.12
  -1   6  -1    0.81    0.11
  -1   6  -1    0.78    0.13
   1  -6   1    0.71    0.13
   1  -6   1    0.65    0.12
   1  -6   1    0.49    0.14
   1  -6   1    0.93    0.14
   1  -6   1    0.88    0.13
  -2   6  -1   12.64    0.42
  -2   6  -1   13.14    0.40
  -2   6  -1   12.39    0.43
  -2   6  -1   12.65    0.42
   2  -6   1   13.19    0.39
   2  -6   1   13.07    0.44
   2  -6   1   13.81    0.47
   2  -6   1   13.15    0.44
   2  -6   1   12.77    0.44
  -3   6  -1    0.11    0.08
  -3   6  -1    0.21    0.08
  -3   6  -1    0.02    0.08
  -3   6  -1   -0.11    0.06
   3  -6   1    0.05    0.09
   3  -6   1    0.13    0.11
   3  -6   1   -0.05    0.10
   3  -6   1    0.09    0.09
  -4   6  -1   22.57    0.65
  -4   6  -1   21.45    0.64
  -4   6  -1   22.23    0.65
   4  -6   1   22.49    0.67
   4  -6   1   21.95    0.64
   4  -6   1   20.87    0.63
  -5   6  -1    0.44    0.14
  -5   6  -1    0.86    0.17
  -5   6  -1    0.50    0.14
   5  -6   1    0.76    0.15
   5  -6   1    0.63    0.14
   5  -6   1    0.90    0.18
  -6   6  -1    1.34    0.21
  -6   6  -1    1.46    0.21
   6  -6   1    1.18    0.22
   6  -6   1    1.70    0.21
   6  -6   1    1.79    0.25
  -7   6  -1    8.95    0.46
  -7   6  -1    8.27    0.45
   7  -6   1    8.62    0.48
   7  -6   1    9.63    0.50
  -8   6  -1    4.63    0.38
  -8   6  -1    5.38    0.41
   8  -6   1    5.40    0.42
   8  -6   1    5.36    0.42
  10   5  -1    2.36    0.28
  10   5  -1    2.36    0.26
  10   5  -1    2.22    0.27
 -10  -5   1    2.02    0.27
   9   5  -1   -0.02    0.10
   9   5  -1    0.06    0.10
   9   5  -1    0.02    0.10
  -9  -5   1    0.14    0.11
   8   5  -1    4.46    0.31
   8   5  -1    4.37    0.28
   8   5  -1    4.42    0.27
   8   5  -1    4.35    0.27
   8   5  -1    3.95    0.27
  -8  -5   1    3.78    0.28
  -8  -5   1    4.49    0.30
   7   5  -1    0.37    0.11
   7   5  -1    0.28    0.11
   7   5  -1    0.35    0.10
   7   5  -1    0.40    0.11
   7   5  -1    0.45    0.11
  -7  -5   1    0.11    0.08
  -7  -5   1    0.42    0.11
  -7  -5   1    0.40    0.11
  -7  -5   1    0.31    0.11
  -7  -5   1    0.33    0.11
  -7  -5   1    0.35    0.12
   6   5  -1   16.35    0.48
   6   5  -1   16.66    0.50
   6   5  -1   16.09    0.50
   6   5  -1   17.49    0.51
   6   5  -1   16.53    0.47
  -6  -5   1   16.01    0.49
  -6  -5   1   17.49    0.52
  -6  -5   1   16.95    0.52
  -6  -5   1   16.73    0.51
  -6  -5   1   16.66    0.52
  -6  -5   1   16.56    0.51
   5   5  -1   28.08    0.68
   5   5  -1   27.70    0.67
   5   5  -1   27.90    0.65
   5   5  -1   27.85    0.66
   5   5  -1   28.11    0.62
  -5  -5   1   27.20    0.64
  -5  -5   1   26.67    0.67
  -5  -5   1   27.78    0.70
  -5  -5   1   28.35    0.70
   4   5  -1    6.50    0.28
   4   5  -1    6.66    0.25
   4   5  -1    6.31    0.27
   4   5  -1    6.62    0.26
   4   5  -1    6.75    0.23
  -4  -5   1    6.60    0.29
  -4  -5   1    6.48    0.29
  -4  -5   1    6.34    0.26
   3   5  -1    0.13    0.04
   3   5  -1    0.17    0.06
   3   5  -1    0.14    0.07
   3   5  -1    0.14    0.06
   3   5  -1    0.24    0.08
  -3  -5   1    0.12    0.05
  -3  -5   1    0.17    0.07
  -3  -5   1    0.29    0.09
  -3  -5   1    0.24    0.08
  -3  -5   1    0.15    0.05
   2   5  -1    4.46    0.19
   2   5  -1    4.41    0.20
   2   5  -1    4.27    0.13
   2   5  -1    4.12    0.20
   2   5  -1    4.23    0.14
  -2  -5   1    4.26    0.20
  -2  -5   1    4.29    0.17
  -2  -5   1    4.82    0.23
  -2  -5   1    4.00    0.17
   1   5  -1    0.21    0.05
   1   5  -1    0.20    0.05
   1   5  -1    0.15    0.06
   1   5  -1    0.11    0.06
   1   5  -1    0.18    0.07
  -1  -5   1    0.22    0.06
  -1  -5   1    0.24    0.06
  -1  -5   1    0.16    0.08
  -1  -5   1    0.11    0.08
   0   5  -1    2.69    0.15
   0   5  -1    2.88    0.15
   0   5  -1    3.00    0.15
   0   5  -1    2.73    0.16
   0   5  -1    2.47    0.16
   0  -5   1    3.00    0.20
   0  -5   1    2.93    0.17
   0  -5   1    2.87    0.17
   0  -5   1    2.99    0.19
   0  -5   1    2.82    0.17
  -1   5  -1   27.13    0.53
  -1   5  -1   26.75    0.60
  -1   5  -1   26.56    0.61
  -1   5  -1   28.20    0.58
  -1   5  -1   27.71    0.64
  -1   5  -1   27.32    0.61
   1  -5   1   26.50    0.64
   1  -5   1   26.78    0.63
   1  -5   1   27.67    0.64
   1  -5   1   26.58    0.63
   1  -5   1   26.88    0.60
  -2   5  -1    2.87    0.17
  -2   5  -1    2.84    0.18
  -2   5  -1    2.43    0.13
  -2   5  -1    2.67    0.15
  -2   5  -1    2.47    0.18
  -2   5  -1    2.51    0.19
   2  -5   1    2.52    0.19
   2  -5   1    2.55    0.19
   2  -5   1    2.74    0.16
   2  -5   1    2.57    0.19
   2  -5   1    2.38    0.21
  -3   5  -1    5.09    0.27
  -3   5  -1    4.95    0.22
  -3   5  -1    4.66    0.25
  -3   5  -1    4.86    0.22
  -3   5  -1    4.80    0.25
   3  -5   1    4.76    0.28
   3  -5   1    4.78    0.26
   3  -5   1    4.55    0.25
   3  -5   1    4.81    0.26
  -4   5  -1    6.03    0.31
  -4   5  -1    5.48    0.29
  -4   5  -1    5.85    0.26
  -4   5  -1    5.03    0.28
  -4   5  -1    5.72    0.27
   4  -5   1    5.34    0.28
   4  -5   1    5.53    0.27
   4  -5   1    5.80    0.29
   4  -5   1    5.91    0.32
  -5   5  -1    3.12    0.24
  -5   5  -1    2.62    0.22
  -5   5  -1    2.68    0.22
  -5   5  -1    2.42    0.22
   5  -5   1    2.66    0.22
   5  -5   1    2.84    0.25
   5  -5   1    2.60    0.22
  -6   5  -1    0.61    0.15
  -6   5  -1    0.66    0.15
  -6   5  -1    0.64    0.15
  -6   5  -1    0.45    0.13
   6  -5   1    0.79    0.17
   6  -5   1    0.59    0.16
   6  -5   1    0.50    0.13
  -7   5  -1    0.58    0.17
  -7   5  -1    0.44    0.15
  -7   5  -1    0.28    0.13
   7  -5   1    0.52    0.16
   7  -5   1    0.59    0.16
  -8   5  -1    2.68    0.29
  -8   5  -1    2.53    0.29
  -8   5  -1    2.76    0.30
   8  -5   1    2.64    0.31
   8  -5   1    2.33    0.28
  10   4  -1    1.35    0.22
  10   4  -1    1.49    0.22
  10   4  -1    1.30    0.21
 -10  -4   1    1.20    0.23
 -10  -4   1    1.58    0.30
   9   4  -1    0.41    0.14
   9   4  -1    0.36    0.13
   9   4  -1    0.39    0.13
  -9  -4   1    0.28    0.13
  -9  -4   1    0.47    0.15
   8   4  -1    0.01    0.09
   8   4  -1   -0.01    0.08
   8   4  -1    0.10    0.09
   8   4  -1    0.03    0.10
   8   4  -1    0.04    0.08
  -8  -4   1    0.01    0.09
  -8  -4   1    0.17    0.10
  -8  -4   1    0.17    0.10
   7   4  -1    0.23    0.09
   7   4  -1    0.23    0.10
   7   4  -1    0.10    0.09
   7   4  -1    0.23    0.10
   7   4  -1    0.34    0.10
  -7  -4   1    0.21    0.09
  -7  -4   1    0.29    0.10
  -7  -4   1    0.14    0.09
  -7  -4   1    0.20    0.10
  -7  -4   1    0.29    0.11
  -7  -4   1    0.14    0.09
   6   4  -1   13.21    0.42
   6   4  -1   13.43    0.41
   6   4  -1   13.08    0.42
   6   4  -1   13.36    0.41
   6   4  -1   13.52    0.45
  -6  -4   1   12.93    0.43
  -6  -4   1   13.19    0.45
  -6  -4   1   13.28    0.45
  -6  -4   1   12.91    0.42
  -6  -4   1   13.27    0.43
  -6  -4   1   13.08    0.42
   5   4  -1    2.12    0.17
   5   4  -1    1.91    0.17
   5   4  -1    1.83    0.16
   5   4  -1    2.08    0.17
   5   4  -1    2.29    0.16
  -5  -4   1    2.05    0.16
  -5  -4   1    2.35    0.18
  -5  -4   1    1.75    0.17
  -5  -4   1    2.04    0.17
  -5  -4   1    2.34    0.17
   4   4  -1   19.91    0.47
   4   4  -1   19.04    0.49
   4   4  -1   19.38    0.45
   4   4  -1   19.68    0.48
   4   4  -1   19.69    0.48
  -4  -4   1   19.12    0.48
  -4  -4   1   19.14    0.51
  -4  -4   1   19.84    0.51
   3   4  -1    0.26    0.07
   3   4  -1    0.23    0.06
   3   4  -1    0.20    0.07
   3   4  -1    0.26    0.06
   3   4  -1    0.18    0.05
  -3  -4   1    0.20    0.06
  -3  -4   1    0.17    0.03
  -3  -4   1    0.18    0.03
  -3  -4   1    0.13    0.07
  -3  -4   1    0.19    0.07
   2   4  -1   49.44    0.90
   2   4  -1   47.09    0.83
   2   4  -1   47.15    0.92
   2   4  -1   47.72    0.91
   2   4  -1   50.69    0.86
  -2  -4   1   48.56    0.90
  -2  -4   1   47.27    0.95
  -2  -4   1   48.36    0.85
  -2  -4   1   47.29    0.84
   1   4  -1   28.65    0.60
   1   4  -1   29.46    0.52
   1   4  -1   29.85    0.54
   1   4  -1   29.65    0.60
   1   4  -1   29.16    0.51
   1   4  -1   29.56    0.55
   1   4  -1   29.23    0.61
  -1  -4   1   28.88    0.60
  -1  -4   1   29.13    0.64
  -1  -4   1   29.65    0.58
  -1  -4   1   29.42    0.58
   0   4  -1   24.42    0.51
   0   4  -1   26.01    0.45
   0   4  -1   24.60    0.52
   0   4  -1   24.76    0.51
   0   4  -1   24.84    0.51
   0   4  -1   23.70    0.54
   0  -4   1   24.31    0.53
   0  -4   1   24.52    0.54
   0  -4   1   24.52    0.54
   0  -4   1   25.20    0.54
   0  -4   1   24.29    0.56
  -1   4  -1   69.29    1.19
  -1   4  -1   68.22    1.26
  -1   4  -1   70.26    1.25
  -1   4  -1   68.16    1.24
  -1   4  -1   69.59    1.22
  -1   4  -1   69.15    1.17
   1  -4   1   67.94    1.26
   1  -4   1   67.83    1.26
   1  -4   1   69.85    1.26
   1  -4   1   67.50    1.22
   1  -4   1   66.56    1.25
  -2   4  -1  232.08    3.71
  -2   4  -1  228.79    3.65
  -2   4  -1  222.71    3.72
  -2   4  -1  225.41    3.71
  -2   4  -1  227.59    3.66
  -2   4  -1  221.37    3.60
   2  -4   1  221.45    3.72
   2  -4   1  223.68    3.70
   2  -4   1  224.29    3.56
   2  -4   1  225.69    3.72
   2  -4   1  226.70    3.64
   2  -4   1  224.89    3.73
  -3   4  -1  102.16    1.77
  -3   4  -1  101.43    1.72
  -3   4  -1   98.71    1.80
  -3   4  -1   99.72    1.80
  -3   4  -1  101.60    1.81
   3  -4   1   98.65    1.80
   3  -4   1  100.88    1.83
   3  -4   1  101.13    1.77
   3  -4   1  100.42    1.80
   3  -4   1  100.92    1.73
   3  -4   1  100.10    1.67
  -4   4  -1   15.37    0.46
  -4   4  -1   15.78    0.47
  -4   4  -1   14.78    0.45
  -4   4  -1   15.07    0.38
  -4   4  -1   15.55    0.45
   4  -4   1   14.40    0.37
   4  -4   1   14.12    0.44
   4  -4   1   14.69    0.44
   4  -4   1   15.82    0.42
   4  -4   1   15.26    0.49
  -5   4  -1   25.87    0.67
  -5   4  -1   24.64    0.66
  -5   4  -1   25.13    0.66
  -5   4  -1   27.09    0.68
   5  -4   1   25.68    0.70
   5  -4   1   24.47    0.64
   5  -4   1   24.52    0.72
   5  -4   1   24.48    0.69
   5  -4   1   24.92    0.63
  -6   4  -1   10.35    0.42
  -6   4  -1   10.50    0.42
  -6   4  -1   10.03    0.40
  -6   4  -1    9.33    0.41
   6  -4   1   10.41    0.37
   6  -4   1   10.67    0.45
   6  -4   1    9.83    0.43
  -7   4  -1    0.08    0.11
  -7   4  -1   -0.06    0.10
  -7   4  -1    0.13    0.10
   7  -4   1    0.06    0.10
   7  -4   1    0.14    0.11
  -8   4  -1    0.87    0.19
  -8   4  -1    1.43    0.21
  -8   4  -1    1.03    0.20
   8  -4   1    0.88    0.18
   8  -4   1    1.33    0.22
  -9   4  -1   -0.13    0.15
  -9   4  -1    0.20    0.16
  -9   4  -1   -0.13    0.12
   9  -4   1    0.25    0.16
  10   3  -1   -0.02    0.11
  10   3  -1    0.12    0.12
 -10  -3   1    0.10    0.14
   9   3  -1    4.21    0.29
   9   3  -1    4.31    0.30
   9   3  -1    4.21    0.29
  -9  -3   1    4.64    0.34
   8   3  -1    0.15    0.08
   8   3  -1   -0.05    0.09
   8   3  -1   -0.03    0.08
   8   3  -1   -0.01    0.07
  -8  -3   1   -0.03    0.08
  -8  -3   1    0.02    0.08
   7   3  -1   18.83    0.54
   7   3  -1   17.49    0.57
   7   3  -1   18.08    0.53
   7   3  -1   19.15    0.52
   7   3  -1   18.13    0.53
  -7  -3   1   18.72    0.59
  -7  -3   1   19.46    0.55
  -7  -3   1   16.97    0.66
   6   3  -1   28.96    0.69
   6   3  -1   29.09    0.67
   6   3  -1   29.40    0.68
   6   3  -1   29.93    0.69
   6   3  -1   28.36    0.72
  -6  -3   1   28.18    0.69
  -6  -3   1   29.57    0.67
  -6  -3   1   28.26    0.66
  -6  -3   1   29.00    0.73
  -6  -3   1   28.51    0.66
   5   3  -1   15.85    0.42
   5   3  -1   15.33    0.42
   5   3  -1   14.79    0.44
   5   3  -1   15.83    0.43
   5   3  -1   15.08    0.42
  -5  -3   1   15.59    0.42
  -5  -3   1   14.76    0.44
  -5  -3   1   15.47    0.42
  -5  -3   1   15.34    0.42
  -5  -3   1   15.06    0.43
   4   3  -1   21.60    0.48
   4   3  -1   20.01    0.50
   4   3  -1   21.88    0.50
   4   3  -1   21.31    0.49
   4   3  -1   20.84    0.48
  -4  -3   1   20.71    0.50
  -4  -3   1   20.41    0.50
  -4  -3   1   20.10    0.49
  -4  -3   1   20.26    0.49
   3   3  -1   40.12    0.77
   3   3  -1   40.55    0.77
   3   3  -1   39.72    0.78
   3   3  -1   40.74    0.78
   3   3  -1   40.64    0.75
  -3  -3   1   40.02    0.80
  -3  -3   1   40.74    0.78
  -3  -3   1   39.48    0.80
   2   3  -1   26.38    0.53
   2   3  -1   26.24    0.55
   2   3  -1   26.62    0.53
   2   3  -1   26.47    0.50
   2   3  -1   27.27    0.52
  -2  -3   1   26.91    0.47
  -2  -3   1   25.98    0.56
  -2  -3   1   26.55    0.56
  -2  -3   1   25.98    0.53
  -2  -3   1   26.91    0.46
   1   3  -1   17.18    0.32
   1   3  -1   16.93    0.37
   1   3  -1   17.17    0.33
   1   3  -1   17.50    0.39
   1   3  -1   16.87    0.33
   1   3  -1   17.03    0.32
   1   3  -1   17.43    0.32
   1   3  -1   16.87    0.32
   1   3  -1   17.27    0.38
  -1  -3   1   16.23    0.39
  -1  -3   1   17.15    0.40
  -1  -3   1   17.24    0.37
  -1  -3   1   16.45    0.35
  -1  -3   1   17.15    0.35
  -1  -3   1   17.39    0.33
   0   3  -1   -0.01    0.03
   0   3  -1   -0.05    0.03
   0   3  -1   -0.01    0.05
   0   3  -1    0.01    0.04
   0   3  -1   -0.01    0.04
   0   3  -1   -0.03    0.04
   0  -3   1   -0.05    0.05
   0  -3   1    0.03    0.06
   0  -3   1   -0.03    0.04
   0  -3   1   -0.04    0.04
   0  -3   1    0.08    0.05
  -1   3  -1   10.76    0.22
  -1   3  -1   10.72    0.25
  -1   3  -1   10.58    0.29
  -1   3  -1   10.97    0.25
  -1   3  -1   11.09    0.29
  -1   3  -1   10.87    0.27
  -1   3  -1   11.13    0.30
   1  -3   1   10.51    0.29
   1  -3   1   10.70    0.27
   1  -3   1   11.69    0.30
   1  -3   1   10.38    0.29
   1  -3   1   11.39    0.30
  -2   3  -1    5.15    0.17
  -2   3  -1    5.12    0.18
  -2   3  -1    5.28    0.21
  -2   3  -1    5.17    0.14
  -2   3  -1    5.01    0.21
  -2   3  -1    5.09    0.20
   2  -3   1    4.86    0.20
   2  -3   1    5.28    0.20
   2  -3   1    5.04    0.20
   2  -3   1    5.09    0.14
   2  -3   1    4.87    0.21
   2  -3   1    5.28    0.16
  -3   3  -1    2.60    0.16
  -3   3  -1    2.59    0.15
  -3   3  -1    2.35    0.16
  -3   3  -1    2.48    0.17
  -3   3  -1    2.55    0.13
  -3   3  -1    2.77    0.09
   3  -3   1    2.61    0.16
   3  -3   1    2.58    0.12
   3  -3   1    2.64    0.10
   3  -3   1    2.46    0.15
   3  -3   1    2.76    0.16
   3  -3   1    2.61    0.17
  -4   3  -1   41.87    0.87
  -4   3  -1   41.48    0.87
  -4   3  -1   42.60    0.88
  -4   3  -1   40.99    0.77
  -4   3  -1   41.78    0.87
   4  -3   1   41.90    0.80
   4  -3   1   42.52    0.85
   4  -3   1   40.95    0.90
   4  -3   1   41.65    0.81
   4  -3   1   39.73    0.84
  -5   3  -1   28.54    0.69
  -5   3  -1   28.23    0.69
  -5   3  -1   28.88    0.71
  -5   3  -1   29.02    0.70
   5  -3   1   28.39    0.73
   5  -3   1   28.65    0.63
   5  -3   1   28.14    0.66
   5  -3   1   29.74    0.66
   5  -3   1   28.74    0.74
   5  -3   1   29.92    0.73
  -6   3  -1   78.42    1.51
  -6   3  -1   79.93    1.51
  -6   3  -1   76.07    1.55
  -6   3  -1   78.57    1.51
   6  -3   1   75.97    1.43
   6  -3   1   77.11    1.44
   6  -3   1   76.18    1.56
   6  -3   1   73.82    1.54
  -7   3  -1   26.49    0.71
  -7   3  -1   26.11    0.70
  -7   3  -1   26.25    0.71
  -7   3  -1   25.11    0.75
   7  -3   1   26.04    0.66
   7  -3   1   24.94    0.74
   7  -3   1   24.55    0.75
  -8   3  -1    3.82    0.27
  -8   3  -1    3.98    0.30
  -8   3  -1    2.99    0.30
   8  -3   1    3.58    0.30
   8  -3   1    3.45    0.24
   8  -3   1    3.51    0.30
  -9   3  -1    1.89    0.27
  -9   3  -1    2.34    0.26
   9  -3   1    2.17    0.27
  10   2  -1    1.77    0.23
  10   2  -1    2.29    0.27
 -10  -2   1    2.76    0.32
   9   2  -1    0.21    0.10
   9   2  -1    0.61    0.15
  -9  -2   1    0.24    0.13
   8   2  -1    0.41    0.11
   8   2  -1    0.40    0.12
   8   2  -1    0.41    0.11
   8   2  -1    0.53    0.15
  -8  -2   1    0.44    0.13
  -8  -2   1    0.49    0.12
   7   2  -1   38.55    0.87
   7   2  -1   37.30    0.81
   7   2  -1   37.67    0.92
   7   2  -1   36.66    0.85
   7   2  -1   37.20    0.86
  -7  -2   1   38.21    0.87
  -7  -2   1   38.75    0.94
   6   2  -1   18.96    0.48
   6   2  -1   18.84    0.51
   6   2  -1   18.17    0.51
   6   2  -1   18.63    0.54
   6   2  -1   18.49    0.50
  -6  -2   1   17.86    0.47
  -6  -2   1   18.43    0.55
  -6  -2   1   18.70    0.51
   5   2  -1   81.73    1.48
   5   2  -1   82.98    1.49
   5   2  -1   80.13    1.52
   5   2  -1   82.27    1.48
   5   2  -1   82.93    1.46
  -5  -2   1   82.97    1.45
  -5  -2   1   82.08    1.54
  -5  -2   1   83.35    1.51
  -5  -2   1   80.40    1.46
   4   2  -1    8.92    0.27
   4   2  -1    9.15    0.28
   4   2  -1    9.43    0.28
   4   2  -1    8.77    0.30
   4   2  -1    8.92    0.27
  -4  -2   1    9.01    0.27
  -4  -2   1    9.44    0.29
  -4  -2   1    9.02    0.27
  -4  -2   1    9.34    0.28
   3   2  -1   59.36    1.05
   3   2  -1   59.30    1.06
   3   2  -1   60.23    1.08
   3   2  -1   58.29    1.05
   3   2  -1   59.30    1.05
  -3  -2   1   58.24    1.05
  -3  -2   1   59.39    1.06
  -3  -2   1   58.88    1.06
   2   2  -1  399.38    6.22
   2   2  -1  390.97    6.20
   2   2  -1  390.15    6.23
   2   2  -1  391.08    6.21
   2   2  -1  395.68    6.22
  -2  -2   1  394.64    6.23
  -2  -2   1  394.98    6.21
  -2  -2   1  396.82    6.24
   1   2  -1   20.21    0.35
   1   2  -1   19.47    0.40
   1   2  -1   19.48    0.39
   1   2  -1   19.43    0.39
   1   2  -1   19.22    0.38
   1   2  -1   20.01    0.36
   1   2  -1   19.83    0.37
  -1  -2   1   19.93    0.37
  -1  -2   1   18.81    0.40
  -1  -2   1   19.62    0.37
  -1  -2   1   19.09    0.41
  -1  -2   1   20.13    0.35
  -1  -2   1   19.70    0.36
   0   2  -1    8.14    0.19
   0   2  -1    8.12    0.19
   0   2  -1    8.37    0.20
   0   2  -1    7.97    0.21
   0  -2   1    8.25    0.20
   0  -2   1    8.46    0.21
   0  -2   1    8.36    0.21
   0  -2   1    7.78    0.22
   0  -2   1    7.83    0.20
  -1   2  -1  105.72    1.68
  -1   2  -1  107.36    1.71
  -1   2  -1  104.64    1.74
  -1   2  -1  103.36    1.70
  -1   2  -1  103.17    1.73
  -1   2  -1  108.21    1.74
   1  -2   1  107.65    1.71
   1  -2   1  102.14    1.74
   1  -2   1  104.16    1.74
   1  -2   1  103.83    1.74
   1  -2   1  104.50    1.74
  -2   2  -1   37.13    0.71
  -2   2  -1   37.36    0.71
  -2   2  -1   37.42    0.70
  -2   2  -1   36.88    0.71
  -2   2  -1   36.24    0.65
   2  -2   1   37.96    0.71
   2  -2   1   37.50    0.72
   2  -2   1   36.90    0.65
   2  -2   1   37.99    0.65
   2  -2   1   37.06    0.70
   2  -2   1   38.73    0.72
  -3   2  -1  150.30    2.50
  -3   2  -1  147.93    2.43
  -3   2  -1  146.91    2.50
  -3   2  -1  150.53    2.52
  -3   2  -1  152.98    2.51
   3  -2   1  154.52    2.48
   3  -2   1  152.07    2.50
   3  -2   1  151.87    2.54
   3  -2   1  150.95    2.50
   3  -2   1  151.85    2.46
  -4   2  -1    3.56    0.18
  -4   2  -1    3.36    0.13
  -4   2  -1    3.34    0.17
  -4   2  -1    3.62    0.19
  -4   2  -1    3.45    0.18
   4  -2   1    3.67    0.20
   4  -2   1    3.56    0.16
   4  -2   1    3.53    0.20
   4  -2   1    3.51    0.16
   4  -2   1    3.46    0.15
   4  -2   1    3.66    0.17
  -5   2  -1    3.10    0.20
  -5   2  -1    2.75    0.20
  -5   2  -1    2.96    0.18
  -5   2  -1    2.73    0.18
   5  -2   1    2.73    0.16
   5  -2   1    2.46    0.14
   5  -2   1    2.67    0.16
   5  -2   1    2.73    0.21
   5  -2   1    2.92    0.21
   5  -2   1    2.95    0.17
   5  -2   1    2.62    0.18
  -6   2  -1    0.56    0.11
  -6   2  -1    0.72    0.13
  -6   2  -1    0.60    0.13
  -6   2  -1    0.51    0.11
   6  -2   1    0.57    0.13
   6  -2   1    0.73    0.13
   6  -2   1    0.52    0.11
  -7   2  -1    9.13    0.38
  -7   2  -1    9.56    0.42
  -7   2  -1    9.57    0.37
  -7   2  -1    8.94    0.36
   7  -2   1    9.43    0.36
   7  -2   1    8.95    0.40
   7  -2   1    9.88    0.41
  -8   2  -1    2.60    0.24
  -8   2  -1    2.81    0.25
  -8   2  -1    3.14    0.29
  -8   2  -1    2.91    0.24
   8  -2   1    2.18    0.25
   8  -2   1    2.73    0.22
  -9   2  -1    1.77    0.26
   9  -2   1    1.75    0.24
   9  -2   1    2.15    0.23
 -10   2  -1    1.85    0.28
  10  -2   1    1.72    0.25
  10  -2   1    1.60    0.23
  10   1  -1   -0.06    0.10
  10   1  -1    0.00    0.11
 -10  -1   1   -0.19    0.11
   9   1  -1    1.57    0.20
   9   1  -1    1.72    0.22
  -9  -1   1    1.63    0.21
  -9  -1   1    1.35    0.21
   8   1  -1    0.06    0.10
   8   1  -1    0.08    0.09
   8   1  -1   -0.02    0.07
  -8  -1   1    0.08    0.09
  -8  -1   1    0.05    0.10
   7   1  -1    2.90    0.21
   7   1  -1    3.10    0.22
   7   1  -1    3.24    0.25
   7   1  -1    3.07    0.22
  -7  -1   1    3.40    0.23
  -7  -1   1    3.09    0.25
   6   1  -1    5.93    0.23
   6   1  -1    6.00    0.29
   6   1  -1    5.88    0.26
   6   1  -1    5.34    0.26
   6   1  -1    5.64    0.26
  -6  -1   1    5.26    0.29
  -6  -1   1    5.28    0.22
  -6  -1   1    5.94    0.27
   5   1  -1    2.93    0.18
   5   1  -1    3.41    0.18
   5   1  -1    3.07    0.17
   5   1  -1    3.01    0.19
   5   1  -1    3.10    0.16
  -5  -1   1    2.81    0.18
  -5  -1   1    2.89    0.12
  -5  -1   1    3.23    0.20
  -5  -1   1    2.66    0.15
  -5  -1   1    3.14    0.14
   4   1  -1   40.04    0.79
   4   1  -1   41.58    0.77
   4   1  -1   38.97    0.82
   4   1  -1   40.70    0.79
  -4  -1   1   40.38    0.77
  -4  -1   1   40.39    0.68
  -4  -1   1   41.25    0.68
  -4  -1   1   40.37    0.74
  -4  -1   1   40.73    0.81
   3   1  -1    7.11    0.21
   3   1  -1    7.07    0.21
   3   1  -1    6.61    0.20
   3   1  -1    6.98    0.23
   3   1  -1    6.98    0.21
  -3  -1   1    7.27    0.23
  -3  -1   1    7.10    0.21
  -3  -1   1    7.04    0.20
   2   1  -1   35.90    0.63
   2   1  -1   35.15    0.64
   2   1  -1   35.06    0.64
   2   1  -1   36.14    0.66
   2   1  -1   34.94    0.64
  -2  -1   1   35.17    0.66
  -2  -1   1   36.45    0.64
  -2  -1   1   36.07    0.65
  -2  -1   1   35.88    0.63
   1   1  -1   19.28    0.36
   1   1  -1   19.26    0.37
   1   1  -1   19.36    0.36
   1   1  -1   19.25    0.35
   1   1  -1   19.08    0.37
  -1  -1   1   18.54    0.36
  -1  -1   1   18.74    0.37
  -1  -1   1   19.16    0.37
   0   1  -1    1.59    0.07
   0   1  -1    1.63    0.07
   0   1  -1    1.76    0.07
   0   1  -1    1.60    0.08
   0   1  -1    1.71    0.08
   0  -1   1    1.83    0.08
   0  -1   1    1.61    0.07
   0  -1   1    1.63    0.07
  -1   1  -1  978.36   15.46
  -1   1  -1 1000.00   15.44
  -1   1  -1  957.33   15.40
   1  -1   1  971.85   15.46
   1  -1   1  965.24   15.49
   1  -1   1  957.50   15.40
   1  -1   1  951.72   15.42
  -2   1  -1   90.14    1.51
  -2   1  -1   89.67    1.50
  -2   1  -1   92.15    1.51
  -2   1  -1   90.85    1.53
   2  -1   1   90.18    1.50
   2  -1   1   91.87    1.52
   2  -1   1   90.12    1.53
   2  -1   1   90.55    1.49
   2  -1   1   91.93    1.51
   2  -1   1   90.98    1.50
  -3   1  -1   11.01    0.22
  -3   1  -1   10.89    0.28
  -3   1  -1   10.99    0.28
  -3   1  -1   10.84    0.30
  -3   1  -1   11.34    0.29
   3  -1   1   11.16    0.27
   3  -1   1   11.35    0.31
   3  -1   1   11.26    0.29
   3  -1   1   10.58    0.27
   3  -1   1   10.77    0.27
   3  -1   1   11.02    0.30
   3  -1   1   10.87    0.26
  -4   1  -1   36.33    0.77
  -4   1  -1   37.55    0.72
  -4   1  -1   35.67    0.71
  -4   1  -1   36.15    0.73
  -4   1  -1   36.60    0.63
   4  -1   1   36.58    0.77
   4  -1   1   35.80    0.75
   4  -1   1   36.71    0.68
   4  -1   1   36.33    0.68
   4  -1   1   37.12    0.75
   4  -1   1   36.63    0.68
   4  -1   1   35.26    0.71
  -5   1  -1    5.98    0.25
  -5   1  -1    6.59    0.28
  -5   1  -1    6.30    0.23
  -5   1  -1    6.70    0.24
   5  -1   1    6.30    0.20
   5  -1   1    6.44    0.20
   5  -1   1    5.98    0.26
   5  -1   1    6.63    0.21
   5  -1   1    6.19    0.24
   5  -1   1    5.87    0.27
   5  -1   1    5.97    0.26
  -6   1  -1    3.51    0.20
  -6   1  -1    3.33    0.21
  -6   1  -1    3.30    0.19
  -6   1  -1    3.36    0.24
   6  -1   1    3.12    0.22
   6  -1   1    2.92    0.19
   6  -1   1    2.84    0.22
  -7   1  -1    0.61    0.14
  -7   1  -1    0.95    0.13
  -7   1  -1    0.93    0.14
  -7   1  -1    0.86    0.14
   7  -1   1    0.81    0.14
   7  -1   1    0.94    0.15
   7  -1   1    1.03    0.16
  -8   1  -1    0.47    0.13
  -8   1  -1    0.49    0.15
  -8   1  -1    0.62    0.13
   8  -1   1    0.43    0.13
   8  -1   1    0.36    0.12
  -9   1  -1   11.03    0.53
   9  -1   1   11.93    0.46
   9  -1   1   11.79    0.50
 -10   1  -1   -0.18    0.12
  10  -1   1    0.04    0.11
  10  -1   1    0.13    0.13
  10   0  -1    9.39    0.46
  10   0  -1    9.37    0.47
 -10   0   1    8.27    0.50
   9   0  -1    0.97    0.17
   9   0  -1    1.14    0.19
  -9   0   1    0.90    0.17
  -9   0   1    1.18    0.21
   8   0  -1   11.44    0.43
   8   0  -1   11.51    0.45
   8   0  -1   11.52    0.47
  -8   0   1   11.36    0.45
  -8   0   1   10.97    0.49
   7   0  -1   47.16    1.05
   7   0  -1   47.48    1.04
   7   0  -1   49.34    1.09
  -7   0   1   48.49    1.05
  -7   0   1   47.47    1.12
   6   0  -1   18.01    0.50
   6   0  -1   17.79    0.50
   6   0  -1   18.23    0.53
  -6   0   1   17.34    0.54
  -6   0   1   17.53    0.51
  -6   0   1   17.27    0.45
  -6   0   1   17.17    0.43
   5   0  -1    0.40    0.09
   5   0  -1    0.52    0.09
   5   0  -1    0.51    0.09
   5   0  -1    0.35    0.09
   5   0  -1    0.69    0.11
  -5   0   1    0.46    0.10
  -5   0   1    0.54    0.07
  -5   0   1    0.52    0.10
  -5   0   1    0.57    0.07
  -5   0   1    0.48    0.08
   4   0  -1   10.61    0.31
   4   0  -1   11.14    0.31
   4   0  -1   10.58    0.33
   4   0  -1   10.72    0.30
   4   0  -1   10.77    0.32
  -4   0   1   10.69    0.26
  -4   0   1   10.69    0.26
  -4   0   1   10.65    0.28
  -4   0   1   10.75    0.24
  -4   0   1   10.28    0.32
   3   0  -1   20.07    0.43
   3   0  -1   20.16    0.45
   3   0  -1   19.69    0.46
   3   0  -1   19.83    0.41
   3   0  -1   20.05    0.43
  -3   0   1   20.68    0.39
  -3   0   1   19.66    0.39
  -3   0   1   20.66    0.38
  -3   0   1   20.38    0.45
  -3   0   1   20.11    0.42
  -3   0   1   20.08    0.39
   2   0  -1   11.59    0.26
   2   0  -1   11.55    0.28
   2   0  -1   12.63    0.26
   2   0  -1   11.70    0.27
   2   0  -1   11.58    0.25
   2   0  -1   11.48    0.26
  -2   0   1   10.97    0.27
  -2   0   1   12.15    0.23
  -2   0   1   11.39    0.26
  -2   0   1   11.52    0.23
  -2   0   1   11.63    0.24
   1   0  -1  135.71    2.14
   1   0  -1  135.27    2.17
   1   0  -1  137.06    2.18
   1   0  -1  135.71    2.15
   1   0  -1  136.91    2.17
   1   0  -1  135.83    2.17
  -1   0   1  135.13    2.17
  -1   0   1  138.49    2.15
  -1   0   1  137.18    2.19
  -1   0   1  136.67    2.15
   0   0  -1    6.62    0.14
   0   0   1    6.68    0.14
   0   0   1    6.62    0.14
  -1   0  -1    0.88    0.05
   1   0   1    0.88    0.04
   1   0   1    0.99    0.05
   1   0   1    0.87    0.05
   1   0   1    0.88    0.06
  -2   0  -1  274.63    4.40
  -2   0  -1  275.73    4.36
  -2   0  -1  278.44    4.36
  -2   0  -1  277.79    4.36
  -2   0  -1  273.97    4.36
   2   0   1  268.43    4.37
   2   0   1  276.89    4.36
   2   0   1  279.35    4.37
   2   0   1  283.48    4.35
   2   0   1  285.81    4.35
   2   0   1  277.36    4.39
  -3   0  -1   14.98    0.33
  -3   0  -1   15.00    0.31
  -3   0  -1   15.19    0.32
  -3   0  -1   14.80    0.36
   3   0   1   14.90    0.32
   3   0   1   15.26    0.35
   3   0   1   14.16    0.35
   3   0   1   16.14    0.36
   3   0   1   15.02    0.34
   3   0   1   15.55    0.29
   3   0   1   15.15    0.30
  -4   0  -1  128.41    2.13
  -4   0  -1  129.39    2.16
  -4   0  -1  129.52    2.08
  -4   0  -1  129.21    2.23
  -4   0  -1  128.08    2.13
   4   0   1  128.09    2.17
   4   0   1  131.68    2.08
   4   0   1  131.04    2.08
   4   0   1  129.89    2.14
   4   0   1  130.66    2.21
   4   0   1  134.54    2.08
   4   0   1  128.86    2.20
  -5   0  -1   31.16    0.62
  -5   0  -1   31.11    0.56
  -5   0  -1   30.00    0.65
  -5   0  -1   31.26    0.62
  -5   0  -1   30.51    0.72
   5   0   1   31.48    0.56
   5   0   1   31.27    0.69
   5   0   1   32.17    0.67
   5   0   1   30.91    0.62
   5   0   1   31.24    0.70
  -6   0  -1   39.43    0.80
  -6   0  -1   40.68    0.84
  -6   0  -1   41.42    0.81
  -6   0  -1   40.37    0.92
   6   0   1   39.29    0.85
   6   0   1   40.85    0.88
   6   0   1   40.55    0.79
   6   0   1   41.50    0.91
  -7   0  -1   34.00    0.74
  -7   0  -1   33.77    0.86
  -7   0  -1   34.37    0.78
   7   0   1   34.16    0.83
   7   0   1   34.85    0.80
   7   0   1   34.40    0.85
  -8   0  -1    6.23    0.36
  -8   0  -1    6.37    0.38
   8   0   1    6.87    0.33
   8   0   1    5.97    0.33
   8   0   1    6.55    0.35
  -9   0  -1    6.86    0.41
   9   0   1    7.38    0.36
   9   0   1    6.22    0.36
 -10   0  -1    7.93    0.47
  10   0   1    7.70    0.42
  10   0   1    6.94    0.39
  10  -1  -1    0.88    0.18
  10  -1  -1    1.48    0.22
 -10   1   1    1.34    0.24
   9  -1  -1   13.08    0.53
   9  -1  -1   13.48    0.51
  -9   1   1   13.36    0.59
  -9   1   1   13.49    0.53
   8  -1  -1   17.36    0.55
   8  -1  -1   16.08    0.58
   8  -1  -1   15.98    0.55
  -8   1   1   16.02    0.61
  -8   1   1   17.16    0.57
   7  -1  -1   35.43    0.83
   7  -1  -1   32.86    0.83
   7  -1  -1   34.48    0.86
  -7   1   1   34.29    0.78
  -7   1   1   34.37    0.90
  -7   1   1   35.51    0.85
   6  -1  -1   97.43    1.85
   6  -1  -1  102.42    1.82
   6  -1  -1   97.59    1.83
   6  -1  -1   99.06    1.87
  -6   1   1  100.73    1.76
  -6   1   1  100.42    1.84
  -6   1   1   99.34    1.90
  -6   1   1   95.24    1.75
   5  -1  -1    4.92    0.23
   5  -1  -1    5.39    0.26
   5  -1  -1    5.65    0.26
   5  -1  -1    5.46    0.25
  -5   1   1    5.06    0.26
  -5   1   1    5.15    0.21
  -5   1   1    5.03    0.20
  -5   1   1    5.54    0.25
  -5   1   1    5.31    0.21
   4  -1  -1    0.44    0.06
   4  -1  -1    0.58    0.10
   4  -1  -1    0.45    0.08
   4  -1  -1    0.64    0.10
   4  -1  -1    0.46    0.08
   4  -1  -1    0.45    0.04
   4  -1  -1    0.45    0.06
  -4   1   1    0.91    0.09
  -4   1   1    0.34    0.08
  -4   1   1    0.53    0.07
  -4   1   1    0.51    0.07
  -4   1   1    0.41    0.09
   3  -1  -1   45.83    0.80
   3  -1  -1   45.43    0.85
   3  -1  -1   45.33    0.87
   3  -1  -1   47.04    0.84
   3  -1  -1   45.77    0.80
   3  -1  -1   44.54    0.86
  -3   1   1   44.61    0.82
  -3   1   1   46.95    0.83
  -3   1   1   44.90    0.82
  -3   1   1   45.21    0.87
   2  -1  -1   16.30    0.33
   2  -1  -1   16.67    0.33
   2  -1  -1   16.38    0.34
   2  -1  -1   16.05    0.36
   2  -1  -1   16.48    0.37
  -2   1   1   15.92    0.34
  -2   1   1   16.63    0.34
  -2   1   1   16.27    0.37
  -2   1   1   16.27    0.34
   1  -1  -1  500.78    8.03
   1  -1  -1  513.66    8.08
   1  -1  -1  515.67    8.15
   1  -1  -1  506.10    8.07
   1  -1  -1  488.33    8.04
   1  -1  -1  518.12    8.03
  -1   1   1  511.96    7.94
  -1   1   1  502.18    8.03
  -1   1   1  514.14    8.07
  -1   1   1  502.77    8.06
  -1   1   1  505.09    8.11
  -1   1   1  511.70    8.17
   0  -1  -1    0.52    0.05
   0  -1  -1    0.43    0.04
   0  -1  -1    0.45    0.04
   0  -1  -1    0.37    0.04
   0   1   1    0.47    0.04
   0   1   1    0.48    0.04
   0   1   1    0.46    0.04
  -1  -1  -1  330.98    5.42
  -1  -1  -1  342.49    5.41
  -1  -1  -1  348.50    5.38
   1   1   1  336.33    5.32
   1   1   1  339.56    5.41
   1   1   1  337.46    5.45
   1   1   1  347.03    5.36
   1   1   1  336.88    5.44
   1   1   1  338.92    5.44
  -2  -1  -1   33.32    0.54
  -2  -1  -1   31.98    0.54
  -2  -1  -1   32.06    0.60
   2   1   1   32.92    0.56
   2   1   1   32.62    0.59
   2   1   1   32.27    0.59
   2   1   1   33.93    0.57
   2   1   1   32.06    0.59
   2   1   1   32.70    0.57
  -3  -1  -1    5.19    0.15
  -3  -1  -1    5.24    0.13
  -3  -1  -1    5.15    0.18
  -3  -1  -1    5.18    0.13
  -3  -1  -1    5.50    0.13
   3   1   1    4.97    0.16
   3   1   1    5.40    0.19
   3   1   1    5.37    0.15
   3   1   1    5.08    0.15
   3   1   1    5.25    0.18
   3   1   1    5.16    0.17
  -4  -1  -1    0.03    0.03
  -4  -1  -1    0.25    0.06
  -4  -1  -1    0.07    0.04
  -4  -1  -1   -0.12    0.04
  -4  -1  -1    0.04    0.03
  -4  -1  -1    0.07    0.04
   4   1   1   -0.09    0.04
   4   1   1    0.01    0.05
   4   1   1    0.01    0.06
   4   1   1    0.12    0.06
   4   1   1   -0.04    0.03
   4   1   1    0.04    0.04
  -5  -1  -1    0.18    0.08
  -5  -1  -1    0.55    0.08
  -5  -1  -1    0.44    0.06
  -5  -1  -1    0.49    0.06
  -5  -1  -1    0.47    0.06
   5   1   1    0.47    0.10
   5   1   1    0.37    0.06
   5   1   1    0.88    0.09
   5   1   1    0.45    0.09
   5   1   1    0.39    0.08
  -6  -1  -1   16.97    0.45
  -6  -1  -1   17.40    0.40
  -6  -1  -1   16.84    0.51
   6   1   1   17.77    0.51
   6   1   1   16.54    0.46
   6   1   1   17.45    0.49
  -7  -1  -1    1.46    0.19
  -7  -1  -1    0.90    0.13
   7   1   1    1.15    0.16
   7   1   1    1.30    0.17
   7   1   1    0.93    0.15
  -8  -1  -1    0.41    0.13
   8   1   1    0.42    0.12
   8   1   1    0.41    0.13
   8   1   1    0.60    0.13
  -9  -1  -1    0.69    0.17
   9   1   1    0.77    0.16
   9   1   1    0.40    0.13
 -10  -1  -1    1.55    0.25
  10   1   1    1.87    0.24
  10   1   1    1.65    0.23
 -11  -1  -1    3.02    0.35
  11   1   1    2.89    0.32
  11   1   1    3.41    0.34
  10  -2  -1   -0.01    0.12
 -10   2   1   -0.05    0.14
   9  -2  -1    0.80    0.17
   9  -2  -1    1.02    0.18
  -9   2   1    0.56    0.18
  -9   2   1    0.89    0.19
   8  -2  -1    5.80    0.34
   8  -2  -1    6.93    0.36
   8  -2  -1    6.89    0.34
   8  -2  -1    6.41    0.37
  -8   2   1    6.92    0.37
  -8   2   1    6.41    0.33
  -8   2   1    6.04    0.39
   7  -2  -1   -0.03    0.08
   7  -2  -1    0.03    0.08
   7  -2  -1    0.07    0.09
   7  -2  -1    0.03    0.09
  -7   2   1   -0.10    0.09
  -7   2   1    0.02    0.09
  -7   2   1    0.01    0.08
  -7   2   1   -0.08    0.07
   6  -2  -1   14.75    0.47
   6  -2  -1   14.30    0.44
   6  -2  -1   14.65    0.50
   6  -2  -1   13.80    0.47
  -6   2   1   15.27    0.49
  -6   2   1   15.43    0.51
  -6   2   1   14.26    0.43
  -6   2   1   13.79    0.44
   5  -2  -1   37.63    0.83
   5  -2  -1   38.16    0.73
   5  -2  -1   37.03    0.86
   5  -2  -1   38.55    0.84
   5  -2  -1   38.76    0.90
   5  -2  -1   36.57    0.79
  -5   2   1   37.87    0.87
  -5   2   1   36.69    0.84
  -5   2   1   37.94    0.80
  -5   2   1   37.27    0.79
  -5   2   1   36.54    0.75
   4  -2  -1   23.44    0.50
   4  -2  -1   23.49    0.50
   4  -2  -1   24.69    0.57
   4  -2  -1   22.62    0.52
   4  -2  -1   22.85    0.55
   4  -2  -1   24.00    0.59
  -4   2   1   23.29    0.57
  -4   2   1   23.74    0.54
  -4   2   1   23.18    0.50
  -4   2   1   23.28    0.53
  -4   2   1   23.35    0.58
   3  -2  -1   55.03    0.99
   3  -2  -1   53.54    0.98
   3  -2  -1   55.95    0.99
   3  -2  -1   53.22    1.05
   3  -2  -1   54.60    1.01
   3  -2  -1   56.48    0.91
  -3   2   1   54.80    0.98
  -3   2   1   53.73    1.03
  -3   2   1   55.90    1.01
  -3   2   1   53.89    1.00
  -3   2   1   53.16    1.03
   2  -2  -1  100.93    1.74
   2  -2  -1  101.91    1.63
   2  -2  -1  100.82    1.68
   2  -2  -1  102.90    1.70
   2  -2  -1   99.62    1.67
   2  -2  -1  102.10    1.70
  -2   2   1  100.89    1.72
  -2   2   1  103.64    1.69
  -2   2   1  101.07    1.70
  -2   2   1   99.36    1.70
  -2   2   1   99.48    1.62
   1  -2  -1   71.27    1.22
   1  -2  -1   72.97    1.19
   1  -2  -1   73.69    1.19
   1  -2  -1   74.84    1.23
   1  -2  -1   71.25    1.19
  -1   2   1   72.19    1.22
  -1   2   1   70.99    1.23
  -1   2   1   69.58    1.23
  -1   2   1   74.23    1.19
  -1   2   1   73.54    1.18
  -1   2   1   70.25    1.22
   0  -2  -1  349.09    5.54
   0  -2  -1  356.36    5.53
   0  -2  -1  351.02    5.57
   0  -2  -1  343.36    5.58
   0   2   1  359.15    5.54
   0   2   1  348.01    5.54
   0   2   1  349.38    5.60
   0   2   1  350.41    5.54
   0   2   1  362.75    5.54
  -1  -2  -1  184.40    2.96
  -1  -2  -1  188.15    3.01
  -1  -2  -1  185.40    2.96
  -1  -2  -1  187.84    2.96
   1   2   1  184.47    2.98
   1   2   1  182.13    2.98
   1   2   1  194.25    2.95
   1   2   1  189.78    2.95
   1   2   1  183.61    2.99
   1   2   1  188.53    2.95
   1   2   1  189.54    2.96
   1   2   1  186.62    2.98
  -2  -2  -1    0.18    0.04
  -2  -2  -1    0.15    0.05
  -2  -2  -1    0.23    0.03
  -2  -2  -1    0.23    0.03
   2   2   1    0.20    0.04
   2   2   1    0.21    0.05
   2   2   1    0.23    0.04
   2   2   1    0.25    0.05
   2   2   1    0.15    0.03
   2   2   1    0.21    0.04
  -3  -2  -1  231.19    3.65
  -3  -2  -1  226.24    3.61
  -3  -2  -1  226.35    3.69
   3   2   1  228.87    3.66
   3   2   1  229.55    3.66
   3   2   1  224.91    3.63
   3   2   1  225.09    3.64
   3   2   1  222.96    3.61
  -4  -2  -1   30.84    0.59
  -4  -2  -1   29.54    0.64
   4   2   1   30.46    0.59
   4   2   1   29.39    0.64
   4   2   1   30.00    0.62
   4   2   1   30.53    0.63
   4   2   1   30.76    0.59
  -5  -2  -1   18.18    0.35
  -5  -2  -1   18.97    0.43
  -5  -2  -1   18.15    0.40
  -5  -2  -1   18.27    0.49
   5   2   1   19.16    0.49
   5   2   1   18.37    0.42
   5   2   1   18.79    0.44
   5   2   1   19.47    0.47
   5   2   1   19.14    0.48
  -6  -2  -1    5.00    0.21
  -6  -2  -1    5.11    0.27
   6   2   1    5.14    0.24
   6   2   1    5.02    0.26
   6   2   1    5.47    0.26
   6   2   1    5.36    0.21
   6   2   1    5.73    0.24
  -7  -2  -1   14.78    0.43
  -7  -2  -1   15.19    0.51
   7   2   1   15.19    0.48
   7   2   1   15.33    0.51
   7   2   1   15.05    0.45
   7   2   1   15.17    0.47
  -8  -2  -1    0.14    0.09
   8   2   1    0.31    0.11
   8   2   1    0.08    0.09
   8   2   1    0.18    0.11
  -9  -2  -1    1.11    0.20
   9   2   1    1.14    0.18
   9   2   1    1.26    0.19
 -10  -2  -1   -0.03    0.12
  10   2   1    0.03    0.12
  10   2   1   -0.08    0.11
 -11  -2  -1    0.32    0.18
  11   2   1    0.35    0.15
  11   2   1    0.02    0.13
   9  -3  -1    6.67    0.37
   9  -3  -1    7.44    0.43
  -9   3   1    7.16    0.42
  -9   3   1    6.88    0.44
   8  -3  -1    1.04    0.20
   8  -3  -1    1.19    0.19
   8  -3  -1    1.46    0.28
   8  -3  -1    1.37    0.18
  -8   3   1    1.24    0.19
  -8   3   1    1.02    0.20
  -8   3   1    1.45    0.21
   7  -3  -1    6.72    0.34
   7  -3  -1    6.75    0.31
   7  -3  -1    6.55    0.37
   7  -3  -1    6.58    0.36
  -7   3   1    6.94    0.33
  -7   3   1    6.48    0.33
  -7   3   1    6.49    0.37
  -7   3   1    5.99    0.34
   6  -3  -1    8.55    0.35
   6  -3  -1    8.51    0.33
   6  -3  -1    8.40    0.39
   6  -3  -1    8.21    0.37
  -6   3   1    7.67    0.37
  -6   3   1    8.62    0.35
  -6   3   1    8.44    0.35
  -6   3   1    8.51    0.37
   5  -3  -1   14.66    0.47
   5  -3  -1   14.90    0.44
   5  -3  -1   15.06    0.50
   5  -3  -1   15.65    0.41
   5  -3  -1   14.42    0.42
   5  -3  -1   14.92    0.41
  -5   3   1   14.46    0.39
  -5   3   1   15.07    0.45
  -5   3   1   15.34    0.48
  -5   3   1   14.41    0.47
  -5   3   1   14.50    0.44
   4  -3  -1   11.24    0.34
   4  -3  -1   11.02    0.32
   4  -3  -1   11.49    0.40
   4  -3  -1   10.53    0.33
   4  -3  -1   10.78    0.33
  -4   3   1   11.36    0.36
  -4   3   1   11.16    0.32
  -4   3   1   11.35    0.37
  -4   3   1   10.72    0.35
  -4   3   1   11.09    0.38
   3  -3  -1    8.31    0.26
   3  -3  -1    7.84    0.24
   3  -3  -1    8.51    0.22
   3  -3  -1    8.17    0.31
   3  -3  -1    7.93    0.27
   3  -3  -1    7.97    0.27
  -3   3   1    8.64    0.28
  -3   3   1    8.14    0.25
  -3   3   1    8.21    0.28
  -3   3   1    8.52    0.30
  -3   3   1    8.48    0.28
   2  -3  -1   12.36    0.29
   2  -3  -1   12.05    0.33
   2  -3  -1   12.66    0.34
   2  -3  -1   12.08    0.28
   2  -3  -1   12.45    0.37
   2  -3  -1   12.68    0.29
  -2   3   1   12.13    0.31
  -2   3   1   12.23    0.34
  -2   3   1   12.43    0.34
  -2   3   1   12.60    0.32
  -2   3   1   12.15    0.33
   1  -3  -1   37.51    0.74
   1  -3  -1   38.49    0.75
   1  -3  -1   38.34    0.67
   1  -3  -1   38.43    0.66
   1  -3  -1   39.33    0.71
  -1   3   1   37.75    0.74
  -1   3   1   38.56    0.73
  -1   3   1   37.99    0.72
  -1   3   1   38.83    0.67
  -1   3   1   38.26    0.70
  -1   3   1   39.03    0.74
  -1   3   1   38.26    0.69
   0  -3  -1   37.91    0.72
   0  -3  -1   38.00    0.71
   0  -3  -1   38.65    0.75
   0  -3  -1   38.96    0.72
   0   3   1   39.13    0.71
   0   3   1   38.79    0.71
   0   3   1   38.11    0.70
   0   3   1   38.06    0.71
   0   3   1   38.95    0.72
  -1  -3  -1    9.40    0.25
  -1  -3  -1    9.14    0.23
  -1  -3  -1    9.38    0.19
  -1  -3  -1    9.01    0.26
   1   3   1    9.45    0.23
   1   3   1    9.38    0.22
   1   3   1    9.18    0.21
   1   3   1    9.29    0.21
   1   3   1    9.55    0.24
  -2  -3  -1    3.39    0.15
  -2  -3  -1    3.18    0.11
  -2  -3  -1    3.39    0.10
  -2  -3  -1    3.24    0.10
  -2  -3  -1    3.16    0.10
   2   3   1    2.98    0.14
   2   3   1    3.11    0.13
   2   3   1    3.29    0.11
   2   3   1    3.19    0.11
   2   3   1    3.31    0.14
   2   3   1    3.27    0.12
  -3  -3  -1   13.74    0.36
  -3  -3  -1   13.72    0.31
   3   3   1   13.27    0.33
   3   3   1   13.44    0.34
   3   3   1   13.06    0.31
   3   3   1   13.47    0.30
   3   3   1   13.32    0.33
  -4  -3  -1   67.24    1.26
  -4  -3  -1   67.08    1.21
   4   3   1   68.51    1.23
   4   3   1   65.97    1.19
   4   3   1   66.80    1.22
   4   3   1   66.86    1.17
   4   3   1   66.08    1.20
  -5  -3  -1    2.39    0.14
  -5  -3  -1    2.33    0.17
  -5  -3  -1    2.02    0.16
   5   3   1    2.11    0.16
   5   3   1    2.46    0.14
   5   3   1    2.43    0.14
   5   3   1    1.79    0.15
   5   3   1    2.27    0.15
  -6  -3  -1    1.13    0.11
  -6  -3  -1    0.92    0.13
  -6  -3  -1    1.05    0.12
   6   3   1    1.27    0.13
   6   3   1    1.06    0.14
   6   3   1    1.16    0.14
   6   3   1    0.99    0.14
   6   3   1    1.31    0.13
  -7  -3  -1   30.07    0.76
   7   3   1   28.91    0.73
   7   3   1   29.47    0.68
   7   3   1   28.84    0.71
   7   3   1   29.12    0.76
   7   3   1   29.54    0.66
  -8  -3  -1    0.59    0.14
   8   3   1    0.63    0.14
   8   3   1    0.57    0.12
   8   3   1    0.45    0.12
   8   3   1    0.56    0.13
  -9  -3  -1    1.19    0.20
   9   3   1    1.38    0.19
   9   3   1    1.36    0.20
 -10  -3  -1   -0.09    0.11
  10   3   1    0.17    0.12
  10   3   1    0.01    0.11
 -11  -3  -1    0.60    0.20
  11   3   1    0.81    0.20
  11   3   1    0.67    0.19
   9  -4  -1    1.25    0.23
   9  -4  -1    1.20    0.23
  -9   4   1    1.02    0.21
  -9   4   1    0.97    0.22
  -9   4   1    1.30    0.23
   8  -4  -1    3.72    0.34
   8  -4  -1    3.69    0.32
  -8   4   1    3.42    0.30
  -8   4   1    3.52    0.32
  -8   4   1    3.50    0.33
   7  -4  -1    0.19    0.14
   7  -4  -1    0.19    0.12
   7  -4  -1    0.27    0.14
  -7   4   1    0.20    0.11
  -7   4   1    0.28    0.13
  -7   4   1    0.26    0.13
   6  -4  -1   15.37    0.54
   6  -4  -1   14.72    0.56
   6  -4  -1   16.07    0.47
   6  -4  -1   15.11    0.70
  -6   4   1   15.33    0.54
  -6   4   1   15.96    0.52
  -6   4   1   15.69    0.52
  -6   4   1   16.01    0.55
   5  -4  -1   33.44    0.77
   5  -4  -1   34.62    0.77
   5  -4  -1   33.00    0.77
   5  -4  -1   34.17    0.85
   5  -4  -1   34.66    0.88
   5  -4  -1   34.24    0.74
  -5   4   1   34.59    0.82
  -5   4   1   36.27    0.85
  -5   4   1   34.74    0.81
  -5   4   1   35.30    0.83
  -5   4   1   32.64    0.91
   4  -4  -1    2.35    0.16
   4  -4  -1    2.09    0.22
   4  -4  -1    2.17    0.18
   4  -4  -1    1.99    0.14
   4  -4  -1    1.88    0.17
  -4   4   1    2.10    0.18
  -4   4   1    2.33    0.16
  -4   4   1    2.15    0.18
  -4   4   1    1.98    0.17
  -4   4   1    2.20    0.21
   3  -4  -1   30.97    0.62
   3  -4  -1   30.83    0.61
   3  -4  -1   30.42    0.70
   3  -4  -1   30.65    0.75
   3  -4  -1   30.49    0.63
   3  -4  -1   31.05    0.69
  -3   4   1   31.33    0.72
  -3   4   1   31.38    0.68
  -3   4   1   30.84    0.60
  -3   4   1   30.65    0.69
  -3   4   1   30.67    0.70
  -3   4   1   30.40    0.65
   2  -4  -1   15.67    0.38
   2  -4  -1   15.98    0.43
   2  -4  -1   15.56    0.43
   2  -4  -1   15.66    0.46
   2  -4  -1   15.87    0.34
   2  -4  -1   16.00    0.35
  -2   4   1   16.01    0.37
  -2   4   1   16.42    0.39
  -2   4   1   16.94    0.43
  -2   4   1   15.75    0.40
  -2   4   1   15.94    0.42
   1  -4  -1    5.42    0.20
   1  -4  -1    5.54    0.22
   1  -4  -1    5.52    0.14
   1  -4  -1    5.88    0.25
   1  -4  -1    5.62    0.22
   1  -4  -1    5.72    0.15
  -1   4   1    5.46    0.20
  -1   4   1    5.50    0.17
  -1   4   1    5.82    0.19
  -1   4   1    5.51    0.22
  -1   4   1    5.28    0.22
  -1   4   1    5.43    0.21
   0  -4  -1   20.04    0.50
   0  -4  -1   20.68    0.37
   0  -4  -1   20.84    0.46
   0  -4  -1   20.09    0.46
   0  -4  -1   20.48    0.46
   0   4   1   19.30    0.45
   0   4   1   20.56    0.45
   0   4   1   20.42    0.45
   0   4   1   20.43    0.46
   0   4   1   19.24    0.44
  -1  -4  -1   97.08    1.67
  -1  -4  -1   96.63    1.71
  -1  -4  -1   98.91    1.73
  -1  -4  -1  101.29    1.67
   1   4   1   97.38    1.68
   1   4   1   96.41    1.68
   1   4   1  101.04    1.64
   1   4   1   99.96    1.68
   1   4   1  100.43    1.65
  -2  -4  -1   14.79    0.40
  -2  -4  -1   15.40    0.33
  -2  -4  -1   15.55    0.34
  -2  -4  -1   14.81    0.40
   2   4   1   15.12    0.33
   2   4   1   15.20    0.37
   2   4   1   14.99    0.29
   2   4   1   15.45    0.29
   2   4   1   14.71    0.37
   2   4   1   15.08    0.38
   2   4   1   15.41    0.35
   2   4   1   15.76    0.29
  -3  -4  -1    1.42    0.08
  -3  -4  -1    1.38    0.13
  -3  -4  -1    1.28    0.08
  -3  -4  -1    1.43    0.09
  -3  -4  -1    1.40    0.08
   3   4   1    1.53    0.13
   3   4   1    1.58    0.12
   3   4   1    1.41    0.09
   3   4   1    1.40    0.10
  -4  -4  -1    5.16    0.19
  -4  -4  -1    4.98    0.23
   4   4   1    5.36    0.19
   4   4   1    5.18    0.21
   4   4   1    5.44    0.21
   4   4   1    4.87    0.22
   4   4   1    5.15    0.19
  -5  -4  -1    5.42    0.23
  -5  -4  -1    5.54    0.27
   5   4   1    5.83    0.21
   5   4   1    5.48    0.25
   5   4   1    5.81    0.23
   5   4   1    5.60    0.23
   5   4   1    5.45    0.24
  -6  -4  -1    4.52    0.27
  -6  -4  -1    4.58    0.21
  -6  -4  -1    4.56    0.24
   6   4   1    4.46    0.23
   6   4   1    4.67    0.21
   6   4   1    4.68    0.25
   6   4   1    4.60    0.23
   6   4   1    4.23    0.25
  -7  -4  -1    2.91    0.24
  -7  -4  -1    2.83    0.23
   7   4   1    2.68    0.18
   7   4   1    2.36    0.21
   7   4   1    2.87    0.20
   7   4   1    2.44    0.21
   7   4   1    2.52    0.20
  -8  -4  -1    0.09    0.10
  -8  -4  -1    0.00    0.09
   8   4   1    0.06    0.09
   8   4   1    0.18    0.09
   8   4   1    0.04    0.09
   8   4   1    0.14    0.09
  -9  -4  -1    4.68    0.34
  -9  -4  -1    4.31    0.31
   9   4   1    4.06    0.30
   9   4   1    4.27    0.27
   9   4   1    4.21    0.28
 -10  -4  -1    0.23    0.13
 -10  -4  -1    0.05    0.12
  10   4   1    0.07    0.12
  10   4   1    0.05    0.11
 -11  -4  -1    3.81    0.38
 -11  -4  -1    4.10    0.39
  11   4   1    4.42    0.35
  11   4   1    4.31    0.37
   8  -5  -1    1.02    0.21
   8  -5  -1    0.94    0.22
  -8   5   1    0.54    0.18
  -8   5   1    0.67    0.19
  -8   5   1    0.66    0.18
   7  -5  -1    3.29    0.32
   7  -5  -1    2.87    0.32
  -7   5   1    2.25    0.26
  -7   5   1    2.08    0.25
  -7   5   1    2.64    0.28
   6  -5  -1    1.32    0.21
   6  -5  -1    1.28    0.20
   6  -5  -1    1.10    0.19
  -6   5   1    1.11    0.17
  -6   5   1    1.26    0.23
  -6   5   1    1.28    0.19
  -6   5   1    1.19    0.19
   5  -5  -1    3.02    0.22
   5  -5  -1    3.01    0.23
   5  -5  -1    3.14    0.27
  -5   5   1    2.89    0.23
  -5   5   1    2.84    0.22
  -5   5   1    2.86    0.24
  -5   5   1    3.06    0.25
   4  -5  -1    0.22    0.09
   4  -5  -1    0.23    0.13
   4  -5  -1    0.32    0.10
  -4   5   1    0.24    0.11
  -4   5   1    0.34    0.10
  -4   5   1    0.29    0.09
  -4   5   1    0.22    0.09
  -4   5   1    0.28    0.11
   3  -5  -1   25.79    0.65
   3  -5  -1   26.23    0.71
   3  -5  -1   25.48    0.65
  -3   5   1   26.94    0.62
  -3   5   1   27.02    0.61
  -3   5   1   25.73    0.66
  -3   5   1   26.03    0.66
  -3   5   1   27.02    0.66
   2  -5  -1   24.86    0.61
   2  -5  -1   24.00    0.61
   2  -5  -1   24.22    0.56
   2  -5  -1   24.40    0.65
  -2   5   1   25.45    0.54
  -2   5   1   24.47    0.61
  -2   5   1   24.16    0.60
  -2   5   1   24.63    0.53
  -2   5   1   24.95    0.60
  -2   5   1   24.57    0.57
   1  -5  -1  120.71    2.05
   1  -5  -1  117.01    2.12
   1  -5  -1  116.91    2.07
   1  -5  -1  119.96    2.08
  -1   5   1  117.93    2.02
  -1   5   1  118.22    2.05
  -1   5   1  118.87    2.06
  -1   5   1  119.81    1.95
  -1   5   1  118.88    2.07
  -1   5   1  120.02    2.08
   0  -5  -1   24.17    0.56
   0  -5  -1   24.43    0.61
   0  -5  -1   23.53    0.43
   0  -5  -1   24.80    0.56
   0  -5  -1   23.66    0.55
   0   5   1   24.75    0.54
   0   5   1   25.03    0.56
   0   5   1   24.62    0.54
   0   5   1   24.71    0.54
   0   5   1   23.85    0.55
  -1  -5  -1    1.89    0.17
  -1  -5  -1    1.73    0.14
  -1  -5  -1    1.88    0.13
  -1  -5  -1    1.90    0.14
   1   5   1    1.98    0.12
   1   5   1    1.83    0.11
   1   5   1    1.71    0.13
   1   5   1    2.05    0.14
   1   5   1    1.90    0.13
  -2  -5  -1    5.81    0.18
  -2  -5  -1    6.85    0.27
  -2  -5  -1    7.01    0.23
  -2  -5  -1    7.06    0.28
  -2  -5  -1    6.89    0.22
   2   5   1    7.13    0.24
   2   5   1    7.01    0.22
   2   5   1    7.13    0.18
   2   5   1    7.25    0.18
   2   5   1    7.27    0.25
   2   5   1    6.76    0.25
  -3  -5  -1    1.94    0.11
  -3  -5  -1    1.83    0.16
  -3  -5  -1    1.81    0.11
  -3  -5  -1    1.66    0.15
  -3  -5  -1    2.00    0.09
   3   5   1    1.75    0.14
   3   5   1    2.10    0.16
   3   5   1    1.86    0.14
   3   5   1    2.04    0.12
   3   5   1    2.10    0.13
  -4  -5  -1    0.16    0.08
  -4  -5  -1    0.13    0.04
  -4  -5  -1    0.07    0.04
  -4  -5  -1    0.00    0.06
   4   5   1    0.11    0.05
   4   5   1   -0.03    0.07
   4   5   1    0.03    0.06
   4   5   1    0.06    0.05
  -5  -5  -1   12.61    0.36
  -5  -5  -1   13.11    0.43
   5   5   1   12.75    0.35
   5   5   1   13.00    0.36
   5   5   1   12.47    0.40
   5   5   1   12.21    0.41
  -6  -5  -1   10.10    0.35
  -6  -5  -1    9.18    0.33
  -6  -5  -1    9.54    0.39
   6   5   1    9.56    0.35
   6   5   1   10.07    0.34
   6   5   1   10.57    0.38
   6   5   1   10.08    0.33
  -7  -5  -1    0.24    0.10
  -7  -5  -1    0.26    0.11
   7   5   1    0.35    0.10
   7   5   1    0.22    0.10
   7   5   1    0.14    0.08
   7   5   1    0.21    0.09
  -8  -5  -1    0.55    0.15
  -8  -5  -1    0.47    0.12
   8   5   1    0.22    0.11
   8   5   1    0.11    0.10
   8   5   1    0.41    0.11
   8   5   1    0.55    0.12
  -9  -5  -1    0.03    0.10
  -9  -5  -1   -0.12    0.10
   9   5   1   -0.04    0.09
   9   5   1   -0.05    0.09
 -10  -5  -1    4.72    0.39
 -10  -5  -1    4.29    0.35
  10   5   1    4.25    0.32
  10   5   1    3.80    0.31
   7  -6  -1    0.73    0.20
   7  -6  -1    0.47    0.17
  -7   6   1    0.79    0.19
  -7   6   1    0.38    0.17
   6  -6  -1   11.46    0.52
   6  -6  -1   12.34    0.54
   6  -6  -1   11.77    0.46
  -6   6   1   11.34    0.50
  -6   6   1   11.71    0.49
   5  -6  -1    0.68    0.17
   5  -6  -1    0.94    0.16
   5  -6  -1    0.73    0.15
  -5   6   1    0.76    0.17
  -5   6   1    0.68    0.16
  -5   6   1    0.86    0.18
   4  -6  -1    4.90    0.32
   4  -6  -1    4.45    0.28
   4  -6  -1    4.55    0.28
  -4   6   1    4.72    0.28
  -4   6   1    4.81    0.29
  -4   6   1    4.37    0.30
  -4   6   1    4.74    0.25
   3  -6  -1    1.32    0.18
   3  -6  -1    1.19    0.17
   3  -6  -1    1.34    0.20
  -3   6   1    1.09    0.16
  -3   6   1    1.19    0.17
  -3   6   1    1.56    0.17
  -3   6   1    1.15    0.17
   2  -6  -1    5.38    0.28
   2  -6  -1    5.52    0.33
   2  -6  -1    4.82    0.27
   2  -6  -1    5.52    0.26
  -2   6   1    5.32    0.26
  -2   6   1    5.58    0.29
  -2   6   1    5.38    0.23
  -2   6   1    5.49    0.27
  -2   6   1    5.63    0.27
   1  -6  -1    2.09    0.18
   1  -6  -1    1.44    0.19
   1  -6  -1    2.12    0.18
   1  -6  -1    1.62    0.17
  -1   6   1    1.89    0.16
  -1   6   1    1.76    0.17
  -1   6   1    1.63    0.16
  -1   6   1    1.24    0.15
  -1   6   1    1.28    0.13
   0  -6  -1    4.18    0.28
   0  -6  -1    3.85    0.22
   0  -6  -1    4.31    0.23
   0  -6  -1    4.08    0.23
   0   6   1    4.75    0.24
   0   6   1    4.22    0.21
   0   6   1    3.85    0.20
   0   6   1    4.18    0.22
   0   6   1    4.42    0.21
  -1  -6  -1    4.70    0.22
  -1  -6  -1    4.83    0.23
  -1  -6  -1    4.74    0.24
  -1  -6  -1    4.52    0.26
   1   6   1    4.69    0.22
   1   6   1    4.82    0.21
   1   6   1    4.92    0.23
   1   6   1    4.65    0.19
   1   6   1    4.91    0.23
   1   6   1    4.73    0.19
  -2  -6  -1   18.62    0.53
  -2  -6  -1   18.73    0.53
  -2  -6  -1   18.35    0.46
  -2  -6  -1   19.07    0.47
   2   6   1   19.63    0.48
   2   6   1   19.61    0.50
   2   6   1   19.00    0.45
   2   6   1   19.64    0.40
   2   6   1   18.76    0.50
   2   6   1   18.55    0.43
  -3  -6  -1    0.66    0.09
  -3  -6  -1    0.50    0.11
  -3  -6  -1    0.49    0.11
  -3  -6  -1    0.56    0.09
   3   6   1    0.45    0.10
   3   6   1    0.52    0.09
   3   6   1    0.69    0.09
   3   6   1    0.54    0.10
  -4  -6  -1    6.64    0.31
  -4  -6  -1    6.74    0.31
  -4  -6  -1    6.64    0.22
   4   6   1    6.26    0.30
   4   6   1    6.36    0.24
   4   6   1    6.45    0.29
  -5  -6  -1    6.50    0.31
  -5  -6  -1    5.85    0.31
   5   6   1    6.14    0.31
   5   6   1    6.64    0.25
   5   6   1    6.48    0.25
   5   6   1    5.99    0.29
  -6  -6  -1   34.28    0.84
  -6  -6  -1   32.38    0.83
   6   6   1   33.72    0.74
   6   6   1   32.88    0.80
   6   6   1   32.26    0.80
   6   6   1   33.29    0.73
  -7  -6  -1    1.10    0.18
  -7  -6  -1    0.92    0.16
   7   6   1    1.24    0.16
   7   6   1    1.03    0.13
   7   6   1    1.18    0.16
   7   6   1    0.86    0.15
  -8  -6  -1    0.03    0.09
  -8  -6  -1    0.00    0.10
  -8  -6  -1   -0.10    0.08
   8   6   1   -0.02    0.09
   8   6   1    0.01    0.09
   8   6   1   -0.01    0.08
  -9  -6  -1    0.15    0.13
  -9  -6  -1    0.34    0.15
   9   6   1    0.62    0.15
   9   6   1    0.19    0.13
 -10  -6  -1    0.17    0.17
  10   6   1   -0.12    0.12
  10   6   1    0.16    0.12
   7  -7  -1    2.89    0.33
   7  -7  -1    3.60    0.37
  -7   7   1    3.56    0.37
  -7   7   1    3.84    0.34
   6  -7  -1   11.68    0.58
   6  -7  -1   11.73    0.49
   6  -7  -1   13.93    0.60
  -6   7   1   12.68    0.54
  -6   7   1   12.21    0.55
   5  -7  -1   -0.13    0.10
   5  -7  -1    0.07    0.11
  -5   7   1    0.14    0.11
  -5   7   1    0.02    0.11
   4  -7  -1    0.06    0.10
   4  -7  -1    0.35    0.15
   4  -7  -1    0.13    0.12
  -4   7   1    0.14    0.12
  -4   7   1    0.31    0.13
  -4   7   1    0.13    0.09
  -4   7   1    0.26    0.13
   3  -7  -1    3.93    0.27
   3  -7  -1    4.36    0.29
   3  -7  -1    3.76    0.31
  -3   7   1    3.98    0.27
  -3   7   1    3.60    0.27
  -3   7   1    4.74    0.26
  -3   7   1    3.67    0.26
   2  -7  -1    6.38    0.30
   2  -7  -1    7.16    0.33
   2  -7  -1    6.74    0.37
   2  -7  -1    6.66    0.33
  -2   7   1    6.23    0.31
  -2   7   1    6.88    0.31
  -2   7   1    6.43    0.33
  -2   7   1    6.34    0.31
   1  -7  -1    9.78    0.39
   1  -7  -1    9.51    0.43
   1  -7  -1    9.28    0.37
   1  -7  -1    9.98    0.39
  -1   7   1    9.64    0.34
  -1   7   1    9.99    0.36
  -1   7   1    9.35    0.38
  -1   7   1    9.48    0.36
  -1   7   1   10.30    0.37
   0  -7  -1   49.15    1.07
   0  -7  -1   50.09    1.14
   0  -7  -1   53.62    1.09
   0  -7  -1   52.07    1.09
   0   7   1   50.57    1.08
   0   7   1   51.31    1.04
   0   7   1   49.58    1.03
   0   7   1   51.18    1.06
   0   7   1   51.08    1.03
  -1  -7  -1    5.25    0.28
  -1  -7  -1    5.10    0.26
  -1  -7  -1    5.14    0.33
  -1  -7  -1    5.18    0.26
   1   7   1    5.20    0.22
   1   7   1    5.17    0.22
   1   7   1    5.38    0.27
   1   7   1    5.17    0.27
   1   7   1    5.61    0.25
   1   7   1    5.29    0.26
  -2  -7  -1    5.98    0.27
  -2  -7  -1    5.63    0.26
  -2  -7  -1    6.15    0.33
  -2  -7  -1    5.81    0.30
   2   7   1    6.40    0.25
   2   7   1    5.89    0.27
   2   7   1    5.74    0.28
   2   7   1    5.51    0.27
  -3  -7  -1    2.03    0.16
  -3  -7  -1    2.14    0.17
  -3  -7  -1    2.33    0.23
  -3  -7  -1    2.28    0.22
   3   7   1    1.91    0.17
   3   7   1    2.38    0.19
   3   7   1    2.24    0.16
  -4  -7  -1    5.09    0.30
  -4  -7  -1    5.58    0.30
   4   7   1    5.30    0.28
   4   7   1    5.35    0.23
  -5  -7  -1    3.05    0.25
  -5  -7  -1    3.06    0.24
   5   7   1    2.86    0.18
   5   7   1    2.94    0.23
   5   7   1    2.84    0.25
  -6  -7  -1    0.06    0.10
  -6  -7  -1    0.39    0.12
   6   7   1    0.15    0.09
   6   7   1    0.05    0.10
  -7  -7  -1    4.28    0.31
  -7  -7  -1    5.62    0.34
   7   7   1    4.72    0.31
   7   7   1    4.80    0.30
   7   7   1    4.42    0.29
  -8  -7  -1    0.08    0.12
  -8  -7  -1    0.19    0.13
  -8  -7  -1    0.33    0.13
   8   7   1    0.36    0.13
   8   7   1    0.39    0.12
   8   7   1    0.51    0.14
  -9  -7  -1    0.02    0.12
  -9  -7  -1    0.13    0.13
   9   7   1   -0.03    0.11
   9   7   1   -0.08    0.10
   9   7   1    0.07    0.11
  10   7   1    3.32    0.33
  10   7   1    3.50    0.32
   6  -8  -1    0.71    0.21
   6  -8  -1    0.09    0.19
   6  -8  -1    0.25    0.15
  -6   8   1    0.42    0.18
  -6   8   1    0.65    0.19
   5  -8  -1   13.92    0.61
   5  -8  -1   13.24    0.55
  -5   8   1   12.48    0.54
  -5   8   1   13.29    0.58
   4  -8  -1    0.64    0.18
   4  -8  -1    0.36    0.14
  -4   8   1    0.43    0.16
  -4   8   1    0.49    0.15
   3  -8  -1    4.79    0.35
   3  -8  -1    3.92    0.31
  -3   8   1    4.29    0.27
  -3   8   1    4.51    0.30
  -3   8   1    4.08    0.31
  -3   8   1    4.61    0.39
   2  -8  -1    2.66    0.26
   2  -8  -1    2.23    0.24
   2  -8  -1    2.75    0.29
  -2   8   1    2.56    0.25
  -2   8   1    2.33    0.24
  -2   8   1    2.43    0.23
  -2   8   1    2.54    0.24
   1  -8  -1    0.30    0.12
   1  -8  -1    0.45    0.13
   1  -8  -1    0.37    0.13
   1  -8  -1    0.52    0.17
  -1   8   1    0.30    0.10
  -1   8   1    0.28    0.12
  -1   8   1    0.67    0.13
  -1   8   1    0.40    0.10
  -1   8   1    0.61    0.14
   0  -8  -1   53.99    1.22
   0  -8  -1   54.54    1.18
   0  -8  -1   54.55    1.16
   0  -8  -1   53.62    1.17
   0   8   1   54.58    1.15
   0   8   1   53.09    1.10
   0   8   1   54.97    1.12
   0   8   1   51.09    1.10
   0   8   1   51.71    1.16
  -1  -8  -1   32.24    0.78
  -1  -8  -1   31.13    0.78
  -1  -8  -1   33.50    0.86
  -1  -8  -1   32.16    0.82
   1   8   1   31.17    0.78
   1   8   1   32.08    0.77
   1   8   1   31.68    0.78
   1   8   1   30.87    0.74
  -2  -8  -1   11.65    0.47
  -2  -8  -1   11.34    0.45
  -2  -8  -1   12.61    0.41
  -2  -8  -1   11.66    0.41
   2   8   1   12.15    0.42
   2   8   1   12.87    0.44
   2   8   1   11.80    0.38
   2   8   1   12.23    0.43
  -3  -8  -1   12.01    0.40
  -3  -8  -1   11.62    0.39
  -3  -8  -1   11.73    0.47
  -3  -8  -1   13.04    0.49
   3   8   1   11.93    0.44
   3   8   1   11.84    0.38
   3   8   1   12.05    0.41
  -4  -8  -1    0.28    0.13
  -4  -8  -1    0.39    0.13
   4   8   1    0.17    0.08
   4   8   1    0.39    0.10
   4   8   1    0.09    0.10
  -5  -8  -1    3.31    0.28
  -5  -8  -1    2.95    0.26
   5   8   1    3.23    0.25
  -6  -8  -1    4.94    0.33
  -6  -8  -1    5.04    0.34
   6   8   1    4.90    0.32
   6   8   1    5.04    0.32
  -7  -8  -1    2.03    0.27
  -7  -8  -1    2.25    0.26
   7   8   1    1.71    0.23
   7   8   1    2.35    0.26
  -8  -8  -1    8.37    0.45
  -8  -8  -1    7.53    0.47
  -8  -8  -1    8.14    0.44
   8   8   1    7.34    0.42
   8   8   1    8.10    0.41
  -9  -8  -1    1.21    0.24
   9   8   1    1.04    0.22
   9   8   1    1.20    0.21
   5  -9  -1    3.36    0.35
   5  -9  -1    3.36    0.37
  -5   9   1    4.13    0.37
  -5   9   1    3.99    0.36
   4  -9  -1    4.63    0.40
   4  -9  -1    3.77    0.34
  -4   9   1    4.32    0.35
  -4   9   1    3.75    0.33
   3  -9  -1    3.94    0.34
   3  -9  -1    3.91    0.36
  -3   9   1    4.12    0.29
  -3   9   1    3.96    0.31
  -3   9   1    3.70    0.32
   2  -9  -1    0.63    0.16
   2  -9  -1    0.52    0.18
  -2   9   1    0.72    0.16
  -2   9   1    0.42    0.15
  -2   9   1    0.60    0.14
  -2   9   1    0.53    0.15
   1  -9  -1    0.14    0.15
   1  -9  -1    0.29    0.13
   1  -9  -1   -0.05    0.12
  -1   9   1    0.40    0.14
  -1   9   1    0.29    0.12
  -1   9   1    0.18    0.10
   0  -9  -1    0.25    0.13
   0  -9  -1    0.27    0.13
   0  -9  -1    0.19    0.15
   0  -9  -1    0.05    0.12
   0   9   1    0.13    0.10
   0   9   1    0.46    0.12
   0   9   1    0.48    0.13
   0   9   1    0.32    0.12
  -1  -9  -1    1.87    0.21
  -1  -9  -1    1.68    0.23
  -1  -9  -1    2.21    0.23
  -1  -9  -1    1.76    0.25
   1   9   1    2.08    0.22
   1   9   1    2.07    0.21
   1   9   1    2.21    0.22
   1   9   1    2.32    0.24
  -2  -9  -1    4.50    0.28
  -2  -9  -1    4.13    0.31
  -2  -9  -1    4.34    0.27
  -2  -9  -1    4.77    0.35
   2   9   1    3.83    0.24
   2   9   1    4.21    0.28
   2   9   1    4.77    0.29
   2   9   1    4.20    0.28
  -3  -9  -1    5.26    0.29
  -3  -9  -1    5.03    0.36
  -3  -9  -1    5.25    0.34
   3   9   1    5.38    0.32
   3   9   1    5.69    0.30
  -4  -9  -1   10.23    0.47
  -4  -9  -1    9.60    0.46
   4   9   1    9.62    0.42
   4   9   1    9.34    0.38
  -5  -9  -1   16.80    0.61
  -5  -9  -1   16.69    0.62
   5   9   1   16.80    0.59
  -6  -9  -1    0.00    0.13
  -6  -9  -1    0.11    0.13
   6   9   1    0.11    0.11
  -7  -9  -1    0.20    0.13
  -7  -9  -1   -0.05    0.13
   7   9   1    0.27    0.13
  -8  -9  -1    1.90    0.26
  -8  -9  -1    1.28    0.24
   8   9   1    1.94    0.27
   8   9   1    1.45    0.23
  -9  -9  -1    1.88    0.27
  -9  -9  -1    1.72    0.28
   9   9   1    1.23    0.22
   9   9   1    2.09    0.29
   3 -10  -1    2.61    0.34
   3 -10  -1    2.98    0.34
  -3  10   1    2.10    0.34
  -3  10   1    2.43    0.30
  -3  10   1    2.59    0.29
   2 -10  -1    3.86    0.36
   2 -10  -1    4.22    0.38
  -2  10   1    3.53    0.30
  -2  10   1    3.10    0.28
  -2  10   1    3.05    0.31
   1 -10  -1    5.56    0.38
   1 -10  -1    5.17    0.40
  -1  10   1    5.19    0.35
  -1  10   1    4.76    0.34
  -1  10   1    5.90    0.35
   0 -10  -1    4.39    0.34
   0 -10  -1    4.72    0.34
   0 -10  -1    5.13    0.35
   0 -10  -1    5.53    0.39
   0  10   1    4.65    0.31
   0  10   1    4.75    0.33
   0  10   1    4.55    0.31
  -1 -10  -1    0.81    0.18
  -1 -10  -1    0.55    0.18
  -1 -10  -1    0.93    0.19
   1  10   1    0.81    0.16
   1  10   1    0.91    0.17
   1  10   1    0.70    0.16
  -2 -10  -1    0.27    0.12
  -2 -10  -1    0.06    0.12
  -2 -10  -1   -0.15    0.13
   2  10   1    0.12    0.11
   2  10   1    0.06    0.10
  -3 -10  -1    7.63    0.44
  -3 -10  -1    6.59    0.41
  -3 -10  -1    6.55    0.35
   3  10   1    7.22    0.37
   3  10   1    6.92    0.38
  -4 -10  -1    0.16    0.14
  -4 -10  -1    0.13    0.20
   4  10   1    0.16    0.12
   4  10   1    0.21    0.11
  -5 -10  -1    0.98    0.21
   5  10   1    0.98    0.20
  -6 -10  -1    1.49    0.24
  -6 -10  -1    1.66    0.27
   6  10   1    1.30    0.23
  -7 -10  -1    0.16    0.16
  -7 -10  -1    0.22    0.14
   7  10   1    0.07    0.14
  -8 -10  -1    0.41    0.17
   8  10   1    0.33    0.16
   1 -11  -1    8.24    0.51
   1 -11  -1    8.13    0.48
  -1  11   1    7.42    0.44
  -1  11   1    8.03    0.43
   0 -11  -1    3.95    0.40
   0 -11  -1    3.95    0.39
   0 -11  -1    4.62    0.37
   0  11   1    4.19    0.32
   0  11   1    4.68    0.36
  -1 -11  -1    2.73    0.30
  -1 -11  -1    3.63    0.35
  -1 -11  -1    2.22    0.34
  -1 -11  -1    1.68    0.28
   1  11   1    2.05    0.25
   1  11   1    2.53    0.28
  -2 -11  -1    0.56    0.18
  -2 -11  -1    0.02    0.15
  -2 -11  -1    0.22    0.14
   2  11   1    0.21    0.14
   2  11   1    0.29    0.14
  -3 -11  -1   -0.06    0.13
  -3 -11  -1    0.25    0.15
   3  11   1    0.09    0.11
   3  11   1    0.02    0.10
  -4 -11  -1    0.48    0.19
  -4 -11  -1    0.71    0.18
   4  11   1    0.36    0.15
  -5 -11  -1    3.44    0.37
  -5 -11  -1    4.29    0.42
   5  11   1    3.39    0.33
  -6 -11  -1    4.00    0.41
  -6 -11  -1    4.43    0.39
   6  11   1    4.53    0.37
   4  11  -2   -0.13    0.11
   4  11  -2    0.06    0.13
  -4 -11   2    0.21    0.17
  -4 -11   2   -0.27    0.16
   3  11  -2    0.02    0.13
   3  11  -2    0.00    0.11
  -3 -11   2   -0.04    0.14
  -3 -11   2   -0.16    0.16
   2  11  -2    1.09    0.20
   2  11  -2    0.94    0.20
   2  11  -2    1.23    0.22
  -2 -11   2    0.93    0.24
  -2 -11   2    1.07    0.26
   1  11  -2    8.52    0.44
   1  11  -2    8.03    0.45
  -1 -11   2    9.27    0.54
  -1 -11   2    9.26    0.47
  -1 -11   2    8.03    0.48
   0  11  -2    0.12    0.14
   0  11  -2    0.14    0.14
   0 -11   2   -0.13    0.17
   0 -11   2    0.10    0.14
   6  10  -2    2.24    0.29
  -6 -10   2    2.06    0.31
  -6 -10   2    1.64    0.28
   5  10  -2    5.57    0.38
   5  10  -2    5.74    0.35
  -5 -10   2    5.28    0.43
  -5 -10   2    5.47    0.42
   4  10  -2    0.28    0.12
   4  10  -2    0.09    0.12
  -4 -10   2    0.09    0.16
  -4 -10   2    0.00    0.13
   3  10  -2    0.03    0.10
   3  10  -2   -0.05    0.11
  -3 -10   2   -0.17    0.14
  -3 -10   2   -0.04    0.12
   2  10  -2   -0.12    0.10
   2  10  -2    0.13    0.12
   2  10  -2    0.29    0.12
  -2 -10   2    0.11    0.13
  -2 -10   2    0.02    0.15
   1  10  -2   -0.06    0.10
   1  10  -2    0.03    0.11
   1  10  -2    0.09    0.11
  -1 -10   2    0.05    0.13
  -1 -10   2   -0.03    0.12
  -1 -10   2   -0.14    0.13
   0  10  -2   11.30    0.49
   0  10  -2   11.10    0.50
   0 -10   2   11.43    0.50
   0 -10   2   10.41    0.50
   0 -10   2   10.33    0.53
  -1  10  -2    0.04    0.14
  -1  10  -2    0.21    0.14
   1 -10   2    0.45    0.17
   1 -10   2    0.26    0.18
  -2  10  -2    0.13    0.15
  -2  10  -2    0.40    0.17
   2 -10   2   -0.10    0.13
   2 -10   2    0.01    0.17
  -3  10  -2    4.69    0.35
  -3  10  -2    4.48    0.39
   3 -10   2    4.73    0.40
   7   9  -2    4.96    0.33
   7   9  -2    5.98    0.40
  -7  -9   2    5.74    0.39
  -7  -9   2    5.10    0.41
  -7  -9   2    6.30    0.43
   6   9  -2    1.13    0.19
   6   9  -2    0.99    0.20
  -6  -9   2    0.80    0.20
  -6  -9   2    1.08    0.22
   5   9  -2    2.23    0.27
   5   9  -2    2.17    0.23
  -5  -9   2    1.92    0.26
  -5  -9   2    1.45    0.24
   4   9  -2    1.25    0.20
   4   9  -2    1.26    0.18
  -4  -9   2    1.70    0.26
  -4  -9   2    1.26    0.23
   3   9  -2    3.19    0.25
   3   9  -2    3.38    0.27
   3   9  -2    3.36    0.26
  -3  -9   2    2.68    0.30
  -3  -9   2    2.90    0.30
   2   9  -2    2.14    0.22
   2   9  -2    2.12    0.25
   2   9  -2    1.27    0.18
  -2  -9   2    1.67    0.24
  -2  -9   2    1.82    0.25
  -2  -9   2    1.82    0.21
  -2  -9   2    2.00    0.26
   1   9  -2   10.73    0.44
   1   9  -2   11.87    0.44
   1   9  -2   10.70    0.46
  -1  -9   2   10.92    0.45
  -1  -9   2   11.18    0.51
  -1  -9   2   11.26    0.46
  -1  -9   2   10.87    0.48
   0   9  -2    3.14    0.28
   0   9  -2    3.44    0.27
   0  -9   2    3.35    0.28
   0  -9   2    3.30    0.31
   0  -9   2    2.35    0.28
  -1   9  -2    1.03    0.19
  -1   9  -2    1.37    0.20
   1  -9   2    1.04    0.19
   1  -9   2    0.99    0.22
  -2   9  -2    1.31    0.22
  -2   9  -2    0.83    0.16
   2  -9   2    0.69    0.19
   2  -9   2    0.83    0.17
  -3   9  -2    0.44    0.16
  -3   9  -2    0.58    0.16
   3  -9   2    0.54    0.17
  -4   9  -2    6.77    0.41
  -4   9  -2    8.10    0.46
   4  -9   2    6.77    0.44
   8   8  -2    1.23    0.23
   8   8  -2    1.03    0.19
  -8  -8   2    1.57    0.25
  -8  -8   2    1.06    0.20
  -8  -8   2    1.24    0.24
   7   8  -2   -0.02    0.11
   7   8  -2   -0.24    0.12
   7   8  -2    0.15    0.11
  -7  -8   2    0.02    0.13
  -7  -8   2    0.12    0.13
  -7  -8   2   -0.15    0.13
   6   8  -2    0.13    0.12
   6   8  -2    0.01    0.09
  -6  -8   2   -0.03    0.13
  -6  -8   2   -0.18    0.10
   5   8  -2    1.38    0.20
   5   8  -2    1.40    0.18
  -5  -8   2    1.25    0.21
  -5  -8   2    1.17    0.20
   4   8  -2   10.80    0.45
   4   8  -2   10.23    0.40
  -4  -8   2   10.59    0.48
  -4  -8   2   11.03    0.48
   3   8  -2   14.95    0.51
   3   8  -2   14.08    0.48
  -3  -8   2   15.14    0.55
  -3  -8   2   14.40    0.56
   2   8  -2    2.29    0.23
   2   8  -2    2.28    0.21
   2   8  -2    2.65    0.22
  -2  -8   2    2.00    0.24
  -2  -8   2    2.65    0.22
  -2  -8   2    2.56    0.21
  -2  -8   2    2.63    0.27
   1   8  -2    1.86    0.20
   1   8  -2    1.86    0.21
   1   8  -2    2.40    0.21
  -1  -8   2    2.10    0.24
  -1  -8   2    2.37    0.22
  -1  -8   2    2.60    0.26
  -1  -8   2    2.31    0.22
   0   8  -2    0.92    0.15
   0   8  -2    0.85    0.16
   0   8  -2    0.91    0.16
   0  -8   2    0.89    0.16
   0  -8   2    0.98    0.17
   0  -8   2    0.55    0.16
   0  -8   2    1.01    0.16
  -1   8  -2    4.96    0.31
  -1   8  -2    5.16    0.27
   1  -8   2    4.86    0.29
   1  -8   2    5.32    0.34
   1  -8   2    5.15    0.32
   1  -8   2    5.39    0.32
  -2   8  -2    2.75    0.24
  -2   8  -2    2.69    0.23
  -2   8  -2    2.87    0.25
   2  -8   2    2.76    0.28
   2  -8   2    2.79    0.28
   2  -8   2    2.65    0.25
  -3   8  -2   -0.06    0.09
  -3   8  -2    0.02    0.10
  -3   8  -2   -0.10    0.10
   3  -8   2    0.05    0.13
   3  -8   2    0.25    0.13
   3  -8   2   -0.04    0.11
  -4   8  -2    3.40    0.29
  -4   8  -2    3.45    0.30
   4  -8   2    4.14    0.32
   4  -8   2    4.29    0.33
  -5   8  -2    6.58    0.41
  -5   8  -2    6.47    0.42
   5  -8   2    7.71    0.44
   5  -8   2    6.81    0.42
  -6   8  -2    2.67    0.31
  -6   8  -2    2.64    0.31
   6  -8   2    1.96    0.30
   6  -8   2    2.73    0.31
   6  -8   2    2.48    0.30
   9   7  -2    2.02    0.25
   9   7  -2    2.01    0.26
   8   7  -2    0.98    0.19
   8   7  -2    1.15    0.20
   8   7  -2    1.54    0.21
  -8  -7   2    1.20    0.21
  -8  -7   2    1.42    0.22
   7   7  -2    4.58    0.32
   7   7  -2    4.97    0.30
   7   7  -2    4.89    0.31
  -7  -7   2    5.16    0.35
  -7  -7   2    6.12    0.36
  -7  -7   2    5.86    0.36
  -7  -7   2    5.19    0.33
   6   7  -2    0.99    0.17
   6   7  -2    0.88    0.15
   6   7  -2    0.50    0.15
  -6  -7   2    0.67    0.15
  -6  -7   2    0.80    0.17
  -6  -7   2    0.78    0.17
   5   7  -2    9.08    0.36
   5   7  -2    8.54    0.39
  -5  -7   2    8.10    0.39
  -5  -7   2    8.84    0.41
   4   7  -2    6.97    0.34
   4   7  -2    7.05    0.31
  -4  -7   2    6.81    0.35
  -4  -7   2    6.68    0.36
   3   7  -2    1.36    0.16
   3   7  -2    1.79    0.19
  -3  -7   2    1.52    0.21
  -3  -7   2    1.68    0.18
  -3  -7   2    1.31    0.18
   2   7  -2   14.67    0.46
   2   7  -2   13.99    0.44
   2   7  -2   14.49    0.47
  -2  -7   2   14.45    0.43
  -2  -7   2   14.34    0.52
  -2  -7   2   14.25    0.50
  -2  -7   2   14.79    0.44
   1   7  -2    6.18    0.30
   1   7  -2    6.23    0.29
   1   7  -2    6.43    0.29
  -1  -7   2    5.87    0.34
  -1  -7   2    6.05    0.31
  -1  -7   2    6.24    0.29
  -1  -7   2    6.15    0.29
   0   7  -2    0.85    0.14
   0   7  -2    0.85    0.15
   0   7  -2    1.03    0.13
   0   7  -2    0.91    0.13
   0  -7   2    0.96    0.16
   0  -7   2    0.80    0.14
   0  -7   2    0.89    0.15
   0  -7   2    1.16    0.17
   0  -7   2    0.87    0.17
  -1   7  -2    0.57    0.11
  -1   7  -2    0.30    0.09
  -1   7  -2    0.37    0.10
  -1   7  -2    0.17    0.10
   1  -7   2    0.37    0.11
   1  -7   2    0.52    0.13
   1  -7   2    0.23    0.12
   1  -7   2    0.25    0.13
   1  -7   2    0.18    0.10
  -2   7  -2    6.43    0.33
  -2   7  -2    6.38    0.31
  -2   7  -2    6.75    0.31
   2  -7   2    6.84    0.34
   2  -7   2    6.87    0.34
   2  -7   2    6.50    0.35
   2  -7   2    6.93    0.34
  -3   7  -2   12.49    0.42
  -3   7  -2   12.88    0.47
  -3   7  -2   13.41    0.48
  -3   7  -2   13.65    0.50
   3  -7   2   13.18    0.50
   3  -7   2   13.48    0.50
   3  -7   2   13.33    0.50
   3  -7   2   13.19    0.50
  -4   7  -2    0.14    0.12
  -4   7  -2    0.24    0.13
  -4   7  -2    0.43    0.13
   4  -7   2    0.08    0.11
   4  -7   2    0.17    0.12
   4  -7   2    0.06    0.12
  -5   7  -2    1.88    0.24
  -5   7  -2    1.77    0.23
   5  -7   2    2.11    0.26
   5  -7   2    1.75    0.24
  -6   7  -2    2.02    0.27
  -6   7  -2    1.63    0.25
   6  -7   2    1.49    0.26
   6  -7   2    1.79    0.24
   6  -7   2    1.75    0.26
  -7   7  -2    0.41    0.17
  -7   7  -2    0.49    0.19
   7  -7   2    0.64    0.19
   7  -7   2    0.47    0.19
   9   6  -2    3.08    0.29
   9   6  -2    3.33    0.31
   9   6  -2    3.38    0.29
   8   6  -2   10.84    0.43
   8   6  -2   10.76    0.45
   8   6  -2   10.52    0.46
   8   6  -2   10.62    0.45
  -8  -6   2   10.48    0.63
  -8  -6   2   11.53    0.49
   7   6  -2    5.33    0.32
   7   6  -2    4.69    0.29
   7   6  -2    4.56    0.27
   7   6  -2    4.78    0.30
   7   6  -2    4.46    0.29
  -7  -6   2    5.32    0.32
  -7  -6   2    5.13    0.32
  -7  -6   2    5.14    0.31
  -7  -6   2    5.12    0.32
   6   6  -2    6.66    0.34
   6   6  -2    5.94    0.30
   6   6  -2    5.91    0.27
   6   6  -2    5.64    0.29
   6   6  -2    6.02    0.30
  -6  -6   2    6.04    0.33
  -6  -6   2    5.41    0.31
  -6  -6   2    6.09    0.33
   5   6  -2    0.02    0.08
   5   6  -2    0.04    0.08
   5   6  -2    0.02    0.07
   5   6  -2   -0.01    0.09
  -5  -6   2   -0.11    0.07
  -5  -6   2   -0.02    0.08
   4   6  -2   21.64    0.60
   4   6  -2   21.52    0.57
  -4  -6   2   21.79    0.63
  -4  -6   2   22.11    0.63
   3   6  -2    1.86    0.18
   3   6  -2    1.81    0.17
  -3  -6   2    1.99    0.20
  -3  -6   2    2.11    0.21
  -3  -6   2    1.63    0.14
   2   6  -2   11.26    0.36
   2   6  -2   10.61    0.37
   2   6  -2   10.58    0.36
  -2  -6   2   10.96    0.42
  -2  -6   2   10.07    0.34
  -2  -6   2   10.58    0.33
  -2  -6   2   10.72    0.33
  -2  -6   2   10.77    0.40
   1   6  -2   36.70    0.80
   1   6  -2   36.03    0.71
   1   6  -2   36.54    0.80
   1   6  -2   37.28    0.83
  -1  -6   2   37.08    0.86
  -1  -6   2   37.00    0.79
  -1  -6   2   36.02    0.78
  -1  -6   2   35.88    0.79
  -1  -6   2   36.79    0.84
   0   6  -2   80.50    1.53
   0   6  -2   81.72    1.46
   0   6  -2   83.19    1.46
   0   6  -2   80.73    1.48
   0   6  -2   80.56    1.51
   0  -6   2   78.76    1.56
   0  -6   2   81.79    1.52
   0  -6   2   80.70    1.53
   0  -6   2   83.49    1.53
   0  -6   2   76.92    1.50
  -1   6  -2    1.91    0.15
  -1   6  -2    1.84    0.17
  -1   6  -2    2.26    0.20
  -1   6  -2    1.81    0.17
   1  -6   2    2.27    0.21
   1  -6   2    1.95    0.21
   1  -6   2    2.10    0.18
   1  -6   2    2.06    0.20
   1  -6   2    1.63    0.18
  -2   6  -2   10.74    0.35
  -2   6  -2    9.88    0.37
  -2   6  -2   10.40    0.40
  -2   6  -2   10.62    0.38
   2  -6   2   10.09    0.40
   2  -6   2   10.31    0.40
   2  -6   2   10.57    0.35
   2  -6   2   10.49    0.41
   2  -6   2   10.73    0.40
  -3   6  -2    0.43    0.12
  -3   6  -2    0.29    0.11
  -3   6  -2    0.35    0.11
  -3   6  -2    0.39    0.09
   3  -6   2    0.57    0.14
   3  -6   2    0.40    0.12
   3  -6   2    0.32    0.11
   3  -6   2    0.38    0.12
  -4   6  -2    3.40    0.25
  -4   6  -2    3.85    0.27
  -4   6  -2    3.61    0.26
   4  -6   2    3.36    0.27
   4  -6   2    3.73    0.27
   4  -6   2    3.61    0.26
   4  -6   2    3.95    0.28
  -5   6  -2    2.07    0.24
  -5   6  -2    2.09    0.23
  -5   6  -2    2.39    0.30
   5  -6   2    1.96    0.23
   5  -6   2    2.00    0.23
   5  -6   2    2.11    0.24
  -6   6  -2    3.84    0.31
  -6   6  -2    4.18    0.31
   6  -6   2    4.09    0.30
   6  -6   2    4.49    0.34
   6  -6   2    3.56    0.32
  -7   6  -2    0.13    0.14
  -7   6  -2   -0.08    0.11
   7  -6   2    0.08    0.16
   7  -6   2    0.22    0.13
  -8   6  -2    2.51    0.31
  -8   6  -2    2.66    0.31
   8  -6   2    2.76    0.33
   8  -6   2    2.36    0.31
  10   5  -2   -0.01    0.12
  10   5  -2    0.15    0.13
 -10  -5   2    0.19    0.18
   9   5  -2    0.87    0.17
   9   5  -2    0.51    0.15
   9   5  -2    0.51    0.24
   9   5  -2    0.64    0.16
  -9  -5   2    0.56    0.16
   8   5  -2    0.06    0.10
   8   5  -2    0.09    0.10
   8   5  -2    0.04    0.09
   8   5  -2   -0.01    0.10
  -8  -5   2   -0.02    0.10
  -8  -5   2    0.10    0.10
   7   5  -2    2.00    0.21
   7   5  -2    2.32    0.24
   7   5  -2    2.09    0.20
   7   5  -2    2.17    0.21
   7   5  -2    2.33    0.23
  -7  -5   2    1.67    0.20
  -7  -5   2    1.98    0.21
  -7  -5   2    2.01    0.22
  -7  -5   2    2.31    0.26
  -7  -5   2    2.31    0.22
   6   5  -2    1.43    0.16
   6   5  -2    1.39    0.15
   6   5  -2    1.18    0.17
   6   5  -2    1.45    0.18
   6   5  -2    1.20    0.16
  -6  -5   2    1.63    0.19
  -6  -5   2    1.35    0.17
  -6  -5   2    1.19    0.16
  -6  -5   2    1.06    0.16
  -6  -5   2    1.55    0.19
   5   5  -2    2.06    0.18
   5   5  -2    1.75    0.16
   5   5  -2    1.77    0.17
   5   5  -2    1.83    0.18
   5   5  -2    1.66    0.18
  -5  -5   2    1.98    0.19
  -5  -5   2    2.17    0.21
  -5  -5   2    2.04    0.21
  -5  -5   2    1.58    0.16
   4   5  -2   16.25    0.44
   4   5  -2   15.75    0.47
   4   5  -2   15.63    0.45
   4   5  -2   16.23    0.40
   4   5  -2   15.71    0.44
  -4  -5   2   15.41    0.42
  -4  -5   2   14.84    0.47
  -4  -5   2   16.12    0.49
   3   5  -2   -0.02    0.05
   3   5  -2    0.09    0.05
   3   5  -2    0.13    0.05
   3   5  -2    0.12    0.07
  -3  -5   2   -0.01    0.07
  -3  -5   2    0.15    0.09
  -3  -5   2    0.01    0.06
  -3  -5   2    0.07    0.05
   2   5  -2    0.51    0.09
   2   5  -2    0.32    0.06
   2   5  -2    0.24    0.08
   2   5  -2    0.34    0.08
   2   5  -2    0.50    0.07
  -2  -5   2    0.42    0.08
  -2  -5   2    0.36    0.08
  -2  -5   2    0.30    0.07
  -2  -5   2    0.42    0.10
  -2  -5   2    0.42    0.11
   1   5  -2    9.79    0.26
   1   5  -2    9.80    0.23
   1   5  -2   10.01    0.25
   1   5  -2    9.46    0.31
   1   5  -2   10.31    0.32
   1   5  -2    9.48    0.25
   1   5  -2   10.24    0.33
  -1  -5   2   10.12    0.36
  -1  -5   2    9.86    0.31
  -1  -5   2    9.96    0.30
  -1  -5   2    9.47    0.34
  -1  -5   2   10.29    0.31
   0   5  -2   46.03    0.90
   0   5  -2   46.84    0.89
   0   5  -2   45.79    0.92
   0   5  -2   46.09    0.94
   0   5  -2   46.02    0.83
   0   5  -2   45.67    0.88
   0  -5   2   46.55    0.93
   0  -5   2   45.14    0.92
   0  -5   2   45.73    0.91
   0  -5   2   45.12    0.94
   0  -5   2   48.10    0.98
  -1   5  -2   30.74    0.65
  -1   5  -2   27.74    0.63
  -1   5  -2   28.30    0.60
  -1   5  -2   28.41    0.67
  -1   5  -2   28.58    0.57
   1  -5   2   29.19    0.65
   1  -5   2   28.20    0.65
   1  -5   2   27.61    0.66
   1  -5   2   29.61    0.69
   1  -5   2   28.80    0.66
  -2   5  -2    3.46    0.20
  -2   5  -2    3.17    0.19
  -2   5  -2    2.94    0.20
  -2   5  -2    3.16    0.17
  -2   5  -2    3.03    0.17
  -2   5  -2    2.95    0.15
   2  -5   2    2.83    0.21
   2  -5   2    3.47    0.23
   2  -5   2    3.35    0.21
   2  -5   2    3.46    0.19
   2  -5   2    2.86    0.21
  -3   5  -2    1.64    0.15
  -3   5  -2    1.76    0.14
  -3   5  -2    1.51    0.17
  -3   5  -2    1.56    0.17
  -3   5  -2    1.71    0.18
   3  -5   2    1.72    0.19
   3  -5   2    1.56    0.18
   3  -5   2    1.79    0.19
  -4   5  -2    1.86    0.18
  -4   5  -2    1.94    0.20
  -4   5  -2    1.79    0.19
  -4   5  -2    1.99    0.21
   4  -5   2    1.30    0.17
   4  -5   2    1.82    0.19
   4  -5   2    1.84    0.20
   4  -5   2    1.90    0.19
  -5   5  -2    1.82    0.21
  -5   5  -2    1.70    0.19
  -5   5  -2    1.92    0.21
  -5   5  -2    2.03    0.22
   5  -5   2    1.89    0.21
   5  -5   2    1.72    0.20
   5  -5   2    1.83    0.21
  -6   5  -2    2.35    0.25
  -6   5  -2    2.22    0.24
  -6   5  -2    2.18    0.24
   6  -5   2    1.91    0.24
   6  -5   2    2.08    0.24
   6  -5   2    1.93    0.30
   6  -5   2    1.81    0.21
  -7   5  -2    3.37    0.29
  -7   5  -2    3.42    0.29
  -7   5  -2    2.97    0.29
   7  -5   2    3.01    0.29
   7  -5   2    2.94    0.29
  -8   5  -2    1.86    0.25
  -8   5  -2    1.83    0.25
  -8   5  -2    1.65    0.25
   8  -5   2    2.15    0.28
   8  -5   2    2.16    0.28
  10   4  -2    0.27    0.16
  10   4  -2   -0.04    0.12
  10   4  -2    0.16    0.13
 -10  -4   2    0.08    0.14
   9   4  -2    0.45    0.13
   9   4  -2    1.04    0.17
   9   4  -2    0.59    0.15
  -9  -4   2    0.59    0.16
   8   4  -2    0.83    0.16
   8   4  -2    0.60    0.14
   8   4  -2    0.54    0.13
   8   4  -2    0.72    0.17
   8   4  -2    0.54    0.12
  -8  -4   2    0.27    0.12
  -8  -4   2    0.45    0.14
   7   4  -2    2.24    0.23
   7   4  -2    2.09    0.21
   7   4  -2    2.40    0.22
   7   4  -2    2.44    0.20
   7   4  -2    2.12    0.21
  -7  -4   2    2.23    0.23
  -7  -4   2    2.13    0.22
  -7  -4   2    2.06    0.22
  -7  -4   2    2.31    0.22
   6   4  -2   27.45    0.67
   6   4  -2   27.16    0.67
   6   4  -2   26.81    0.70
   6   4  -2   27.31    0.68
   6   4  -2   27.78    0.69
  -6  -4   2   27.48    0.71
  -6  -4   2   27.32    0.69
  -6  -4   2   28.52    0.72
  -6  -4   2   27.63    0.69
  -6  -4   2   27.07    0.69
  -6  -4   2   25.94    0.67
   5   4  -2   26.13    0.61
   5   4  -2   25.93    0.61
   5   4  -2   24.96    0.64
   5   4  -2   26.20    0.64
   5   4  -2   26.67    0.63
  -5  -4   2   25.20    0.64
  -5  -4   2   25.57    0.65
  -5  -4   2   24.77    0.61
  -5  -4   2   26.15    0.67
  -5  -4   2   25.12    0.63
   4   4  -2    6.54    0.25
   4   4  -2    6.42    0.27
   4   4  -2    6.22    0.26
   4   4  -2    7.28    0.27
   4   4  -2    6.76    0.24
  -4  -4   2    7.07    0.29
  -4  -4   2    6.51    0.27
  -4  -4   2    6.23    0.24
  -4  -4   2    7.08    0.28
   3   4  -2    0.71    0.08
   3   4  -2    0.69    0.09
   3   4  -2    0.88    0.11
   3   4  -2    0.80    0.10
   3   4  -2    0.64    0.09
  -3  -4   2    0.70    0.06
  -3  -4   2    0.94    0.13
  -3  -4   2    0.82    0.11
  -3  -4   2    0.80    0.07
  -3  -4   2    0.85    0.09
   2   4  -2    0.96    0.10
   2   4  -2    1.13    0.08
   2   4  -2    1.24    0.10
   2   4  -2    1.17    0.11
  -2  -4   2    1.19    0.13
  -2  -4   2    1.18    0.13
  -2  -4   2    1.06    0.09
  -2  -4   2    1.00    0.09
  -2  -4   2    1.17    0.10
   1   4  -2    2.08    0.10
   1   4  -2    2.03    0.08
   1   4  -2    1.94    0.13
   1   4  -2    2.05    0.10
   1   4  -2    2.00    0.14
   1   4  -2    1.98    0.10
   1   4  -2    2.08    0.14
   1   4  -2    2.02    0.10
  -1  -4   2    1.89    0.12
  -1  -4   2    1.96    0.14
  -1  -4   2    1.90    0.13
  -1  -4   2    1.80    0.15
  -1  -4   2    1.98    0.13
   0   4  -2    8.11    0.22
   0   4  -2    8.21    0.24
   0   4  -2    8.42    0.27
   0   4  -2    8.34    0.27
   0   4  -2    8.42    0.25
   0   4  -2    8.44    0.25
   0   4  -2    8.83    0.21
   0  -4   2    8.42    0.27
   0  -4   2    8.20    0.28
   0  -4   2    8.35    0.30
   0  -4   2    8.41    0.26
   0  -4   2    8.75    0.27
  -1   4  -2    7.18    0.26
  -1   4  -2    7.54    0.23
  -1   4  -2    8.06    0.26
  -1   4  -2    7.58    0.22
  -1   4  -2    7.57    0.25
   1  -4   2    7.64    0.26
   1  -4   2    7.61    0.27
   1  -4   2    7.56    0.28
   1  -4   2    7.33    0.25
   1  -4   2    7.75    0.27
  -2   4  -2    1.31    0.11
  -2   4  -2    1.48    0.12
  -2   4  -2    1.56    0.14
  -2   4  -2    1.31    0.09
  -2   4  -2    1.74    0.14
  -2   4  -2    1.39    0.13
   2  -4   2    1.52    0.16
   2  -4   2    1.51    0.14
   2  -4   2    1.42    0.12
   2  -4   2    1.42    0.14
   2  -4   2    1.65    0.15
  -3   4  -2    0.15    0.06
  -3   4  -2    0.09    0.06
  -3   4  -2    0.19    0.08
  -3   4  -2    0.20    0.08
  -3   4  -2    0.11    0.08
   3  -4   2    0.06    0.08
   3  -4   2    0.12    0.07
   3  -4   2    0.19    0.08
   3  -4   2    0.12    0.06
   3  -4   2    0.24    0.09
  -4   4  -2    1.98    0.18
  -4   4  -2    2.13    0.20
  -4   4  -2    1.98    0.17
  -4   4  -2    2.37    0.19
   4  -4   2    1.80    0.19
   4  -4   2    2.11    0.18
   4  -4   2    1.89    0.18
   4  -4   2    2.16    0.19
  -5   4  -2    2.15    0.21
  -5   4  -2    1.89    0.19
  -5   4  -2    2.08    0.20
  -5   4  -2    2.06    0.20
   5  -4   2    1.91    0.21
   5  -4   2    2.15    0.19
   5  -4   2    2.23    0.20
   5  -4   2    2.29    0.19
   5  -4   2    2.08    0.22
  -6   4  -2   14.24    0.51
  -6   4  -2   13.80    0.49
  -6   4  -2   14.38    0.50
  -6   4  -2   14.76    0.50
   6  -4   2   14.45    0.53
   6  -4   2   14.07    0.46
   6  -4   2   14.05    0.51
  -7   4  -2    9.11    0.41
  -7   4  -2    9.21    0.42
  -7   4  -2    9.04    0.44
   7  -4   2    9.07    0.44
   7  -4   2    9.29    0.44
  -8   4  -2    3.26    0.29
  -8   4  -2    3.17    0.29
  -8   4  -2    3.43    0.33
   8  -4   2    3.54    0.31
   8  -4   2    3.17    0.32
  -9   4  -2    2.29    0.30
  -9   4  -2    2.29    0.28
   9  -4   2    2.69    0.31
  10   3  -2    1.63    0.23
  10   3  -2    1.83    0.24
  10   3  -2    1.38    0.22
 -10  -3   2    1.68    0.27
   9   3  -2    6.31    0.36
   9   3  -2    5.95    0.34
   9   3  -2    6.69    0.36
  -9  -3   2    6.70    0.40
  -9  -3   2    6.12    0.37
   8   3  -2    0.39    0.13
   8   3  -2    0.18    0.10
   8   3  -2    0.32    0.11
   8   3  -2    0.19    0.11
  -8  -3   2    0.40    0.13
  -8  -3   2    0.41    0.13
   7   3  -2    0.92    0.14
   7   3  -2    0.81    0.13
   7   3  -2    0.90    0.14
   7   3  -2    0.94    0.14
   7   3  -2    0.81    0.15
  -7  -3   2    0.81    0.16
  -7  -3   2    0.93    0.15
  -7  -3   2    1.02    0.14
   6   3  -2   49.46    1.03
   6   3  -2   49.72    1.03
   6   3  -2   49.81    1.02
   6   3  -2   51.63    1.04
   6   3  -2   49.48    1.07
  -6  -3   2   47.22    1.00
  -6  -3   2   48.56    1.03
  -6  -3   2   50.82    1.07
  -6  -3   2   48.77    1.00
   5   3  -2  101.69    1.79
   5   3  -2  100.24    1.80
   5   3  -2   98.21    1.83
   5   3  -2  100.51    1.80
   5   3  -2  102.46    1.78
  -5  -3   2  101.44    1.78
  -5  -3   2   98.67    1.79
  -5  -3   2  102.33    1.82
  -5  -3   2   98.19    1.83
   4   3  -2   78.56    1.38
   4   3  -2   74.48    1.41
   4   3  -2   78.12    1.41
   4   3  -2   75.75    1.37
   4   3  -2   78.34    1.39
  -4  -3   2   76.32    1.38
  -4  -3   2   75.46    1.41
  -4  -3   2   75.54    1.41
  -4  -3   2   76.78    1.39
   3   3  -2  108.24    1.86
   3   3  -2  109.59    1.88
   3   3  -2  109.88    1.83
   3   3  -2  108.53    1.86
   3   3  -2  108.06    1.83
  -3  -3   2  108.38    1.87
  -3  -3   2  107.44    1.89
  -3  -3   2  106.70    1.89
  -3  -3   2  108.21    1.83
   2   3  -2   90.95    1.52
   2   3  -2   89.00    1.51
   2   3  -2   88.90    1.53
   2   3  -2   89.44    1.50
   2   3  -2   88.15    1.54
  -2  -3   2   88.00    1.47
  -2  -3   2   89.51    1.57
  -2  -3   2   88.13    1.50
  -2  -3   2   93.43    1.47
  -2  -3   2   93.31    1.47
  -2  -3   2   88.35    1.58
   1   3  -2  138.19    2.21
   1   3  -2  135.84    2.17
   1   3  -2  136.94    2.17
   1   3  -2  137.60    2.25
   1   3  -2  135.39    2.20
   1   3  -2  134.22    2.25
   1   3  -2  135.06    2.26
   1   3  -2  137.65    2.18
  -1  -3   2  133.87    2.21
  -1  -3   2  137.39    2.20
  -1  -3   2  134.28    2.28
  -1  -3   2  135.71    2.22
  -1  -3   2  133.82    2.28
   0   3  -2    0.16    0.05
   0   3  -2    0.22    0.05
   0   3  -2    0.19    0.05
   0   3  -2    0.19    0.04
   0   3  -2    0.13    0.06
   0   3  -2    0.21    0.05
   0  -3   2    0.18    0.06
   0  -3   2    0.22    0.06
   0  -3   2    0.14    0.05
   0  -3   2    0.18    0.05
   0  -3   2    0.13    0.06
  -1   3  -2   33.73    0.63
  -1   3  -2   33.43    0.62
  -1   3  -2   34.02    0.66
  -1   3  -2   32.93    0.65
  -1   3  -2   32.66    0.67
   1  -3   2   32.94    0.65
   1  -3   2   33.09    0.65
   1  -3   2   33.13    0.69
   1  -3   2   34.99    0.68
   1  -3   2   32.68    0.66
  -2   3  -2   97.48    1.58
  -2   3  -2   96.33    1.68
  -2   3  -2   98.20    1.65
  -2   3  -2   98.16    1.68
  -2   3  -2   97.16    1.62
  -2   3  -2   94.94    1.68
   2  -3   2   97.29    1.68
   2  -3   2   97.79    1.63
   2  -3   2   97.03    1.69
   2  -3   2   93.10    1.68
   2  -3   2   96.06    1.67
  -3   3  -2   17.02    0.45
  -3   3  -2   16.98    0.44
  -3   3  -2   16.24    0.33
  -3   3  -2   17.08    0.44
  -3   3  -2   17.49    0.37
  -3   3  -2   17.19    0.43
   3  -3   2   16.92    0.44
   3  -3   2   16.94    0.44
   3  -3   2   16.63    0.45
   3  -3   2   17.53    0.37
   3  -3   2   17.02    0.37
   3  -3   2   17.11    0.44
  -4   3  -2   46.31    0.94
  -4   3  -2   46.09    0.94
  -4   3  -2   46.46    0.95
  -4   3  -2   44.91    0.82
  -4   3  -2   45.42    0.95
   4  -3   2   45.27    0.92
   4  -3   2   46.44    0.91
   4  -3   2   45.65    0.96
   4  -3   2   45.09    0.86
   4  -3   2   45.03    0.96
   4  -3   2   45.20    0.93
  -5   3  -2   10.88    0.38
  -5   3  -2   10.89    0.38
  -5   3  -2   11.44    0.39
  -5   3  -2   10.93    0.40
   5  -3   2   10.98    0.40
   5  -3   2   11.00    0.36
   5  -3   2   10.70    0.41
   5  -3   2   10.90    0.33
   5  -3   2   10.22    0.36
   5  -3   2   11.36    0.35
  -6   3  -2    0.39    0.11
  -6   3  -2    0.30    0.11
  -6   3  -2    0.16    0.11
  -6   3  -2    0.21    0.11
   6  -3   2    0.33    0.09
   6  -3   2    0.57    0.13
   6  -3   2    0.28    0.09
   6  -3   2    0.31    0.11
  -7   3  -2    0.12    0.10
  -7   3  -2   -0.09    0.09
  -7   3  -2    0.08    0.11
  -7   3  -2    0.08    0.10
   7  -3   2   -0.02    0.08
   7  -3   2   -0.06    0.09
   7  -3   2    0.04    0.10
  -8   3  -2    0.61    0.15
  -8   3  -2    0.37    0.14
  -8   3  -2    0.41    0.15
   8  -3   2    0.63    0.16
   8  -3   2    0.40    0.13
  -9   3  -2    1.19    0.21
  -9   3  -2    0.95    0.20
   9  -3   2    1.15    0.21
  10   2  -2    4.22    0.33
  10   2  -2    3.98    0.32
 -10  -2   2    4.58    0.39
   9   2  -2   -0.05    0.10
   9   2  -2    0.02    0.10
   9   2  -2    0.10    0.10
  -9  -2   2   -0.09    0.09
  -9  -2   2    0.23    0.13
   8   2  -2    5.46    0.30
   8   2  -2    5.74    0.35
   8   2  -2    5.36    0.31
   8   2  -2    5.77    0.32
  -8  -2   2    5.78    0.32
  -8  -2   2    5.86    0.36
   7   2  -2    1.16    0.15
   7   2  -2    1.32    0.18
   7   2  -2    1.33    0.16
   7   2  -2    1.35    0.16
   7   2  -2    1.09    0.15
  -7  -2   2    1.31    0.19
  -7  -2   2    1.03    0.16
  -7  -2   2    1.23    0.16
   6   2  -2    0.00    0.07
   6   2  -2    0.10    0.08
   6   2  -2    0.07    0.09
   6   2  -2    0.01    0.06
   6   2  -2    0.04    0.08
  -6  -2   2    0.07    0.08
  -6  -2   2    0.01    0.08
   5   2  -2    4.32    0.22
   5   2  -2    4.49    0.21
   5   2  -2    3.98    0.23
   5   2  -2    4.43    0.22
   5   2  -2    4.51    0.22
  -5  -2   2    4.22    0.20
  -5  -2   2    4.59    0.22
  -5  -2   2    4.52    0.24
  -5  -2   2    4.00    0.19
   4   2  -2    1.01    0.10
   4   2  -2    1.08    0.13
   4   2  -2    1.01    0.11
   4   2  -2    1.07    0.12
   4   2  -2    0.85    0.10
  -4  -2   2    0.97    0.10
  -4  -2   2    1.00    0.12
  -4  -2   2    0.91    0.11
  -4  -2   2    0.94    0.10
   3   2  -2  171.11    2.83
   3   2  -2  175.05    2.80
   3   2  -2  169.89    2.84
   3   2  -2  171.35    2.85
   3   2  -2  173.99    2.82
  -3  -2   2  173.14    2.82
  -3  -2   2  170.82    2.85
  -3  -2   2  173.41    2.84
   2   2  -2  181.74    2.92
   2   2  -2  183.76    2.95
   2   2  -2  180.06    2.94
   2   2  -2  179.93    2.91
   2   2  -2  181.16    2.96
  -2  -2   2  179.06    2.85
  -2  -2   2  181.87    2.90
  -2  -2   2  179.78    2.97
  -2  -2   2  183.98    2.95
  -2  -2   2  183.59    2.97
  -2  -2   2  180.15    2.86
   1   2  -2  563.76    8.94
   1   2  -2  573.09    8.98
   1   2  -2  571.64    8.99
   1   2  -2  579.43    8.98
   1   2  -2  582.62    8.95
   1   2  -2  570.27    9.06
   1   2  -2  542.88    9.11
   1   2  -2  596.58    9.06
  -1  -2   2  577.49    8.99
  -1  -2   2  570.45    9.05
  -1  -2   2  555.88    9.01
  -1  -2   2  582.22    9.01
  -1  -2   2  564.71    8.93
   0   2  -2  218.73    3.57
   0   2  -2  217.93    3.54
   0   2  -2  225.56    3.54
   0   2  -2  219.12    3.55
   0   2  -2  222.69    3.54
   0   2  -2  223.40    3.56
   0  -2   2  225.62    3.58
   0  -2   2  225.27    3.55
   0  -2   2  223.78    3.55
   0  -2   2  224.19    3.59
  -1   2  -2   41.05    0.75
  -1   2  -2   40.38    0.74
  -1   2  -2   40.50    0.74
  -1   2  -2   40.24    0.73
  -1   2  -2   40.56    0.70
   1  -2   2   40.01    0.73
   1  -2   2   40.10    0.76
   1  -2   2   40.23    0.75
   1  -2   2   40.44    0.72
  -2   2  -2    0.27    0.06
  -2   2  -2    0.24    0.06
  -2   2  -2    0.29    0.04
  -2   2  -2    0.25    0.06
  -2   2  -2    0.24    0.06
   2  -2   2    0.25    0.05
   2  -2   2    0.18    0.06
   2  -2   2    0.15    0.05
   2  -2   2    0.36    0.07
   2  -2   2    0.28    0.07
  -3   2  -2   84.17    1.50
  -3   2  -2   85.05    1.49
  -3   2  -2   85.97    1.48
  -3   2  -2   83.49    1.39
  -3   2  -2   85.35    1.49
   3  -2   2   83.57    1.50
   3  -2   2   85.00    1.43
   3  -2   2   84.51    1.39
   3  -2   2   84.88    1.48
   3  -2   2   84.16    1.47
   3  -2   2   84.53    1.48
  -4   2  -2   16.10    0.42
  -4   2  -2   14.75    0.41
  -4   2  -2   15.31    0.31
  -4   2  -2   15.55    0.43
  -4   2  -2   15.85    0.40
   4  -2   2   15.36    0.43
   4  -2   2   15.44    0.40
   4  -2   2   15.24    0.43
   4  -2   2   15.42    0.37
   4  -2   2   14.94    0.39
   4  -2   2   15.40    0.39
  -5   2  -2  122.83    2.15
  -5   2  -2  123.56    2.20
  -5   2  -2  121.06    2.14
  -5   2  -2  124.39    2.14
   5  -2   2  123.73    2.19
   5  -2   2  126.56    2.10
   5  -2   2  121.29    2.10
   5  -2   2  119.87    2.10
   5  -2   2  122.45    2.10
   5  -2   2  121.20    2.19
  -6   2  -2   42.87    0.93
  -6   2  -2   43.03    1.00
  -6   2  -2   45.38    0.94
  -6   2  -2   43.22    0.93
   6  -2   2   42.79    0.87
   6  -2   2   44.52    0.99
   6  -2   2   42.05    0.88
   6  -2   2   44.40    0.99
   6  -2   2   44.15    0.91
  -7   2  -2   20.72    0.58
  -7   2  -2   20.65    0.58
  -7   2  -2   19.82    0.64
  -7   2  -2   21.74    0.59
   7  -2   2   20.42    0.56
   7  -2   2   20.22    0.62
  -8   2  -2    0.94    0.19
  -8   2  -2    0.68    0.20
  -8   2  -2    1.14    0.17
  -8   2  -2    1.04    0.17
   8  -2   2    0.62    0.14
   8  -2   2    0.68    0.15
  -9   2  -2    0.87    0.20
   9  -2   2    1.26    0.21
   9  -2   2    0.88    0.17
 -10   2  -2    1.24    0.25
  10  -2   2    1.03    0.20
  10  -2   2    1.76    0.23
  10   1  -2    0.59    0.16
  10   1  -2    0.71    0.17
 -10  -1   2    0.44    0.17
   9   1  -2    2.35    0.25
   9   1  -2    1.81    0.22
  -9  -1   2    2.34    0.28
  -9  -1   2    1.63    0.23
   8   1  -2    0.17    0.10
   8   1  -2    0.30    0.12
   8   1  -2    0.56    0.14
   8   1  -2    0.66    0.16
  -8  -1   2    0.40    0.13
  -8  -1   2    0.44    0.15
   7   1  -2   20.86    0.58
   7   1  -2   20.34    0.59
   7   1  -2   21.40    0.64
   7   1  -2   19.41    0.58
  -7  -1   2   20.92    0.66
  -7  -1   2   21.17    0.61
   6   1  -2   27.22    0.71
   6   1  -2   27.41    0.66
   6   1  -2   26.53    0.67
   6   1  -2   27.52    0.67
  -6  -1   2   27.34    0.69
  -6  -1   2   28.02    0.73
  -6  -1   2   26.54    0.63
   5   1  -2    0.01    0.07
   5   1  -2    0.10    0.06
   5   1  -2    0.05    0.06
   5   1  -2   -0.02    0.06
   5   1  -2    0.12    0.07
  -5  -1   2    0.03    0.06
  -5  -1   2    0.04    0.06
  -5  -1   2    0.01    0.07
  -5  -1   2    0.08    0.06
  -5  -1   2   -0.03    0.03
   4   1  -2   14.85    0.37
   4   1  -2   14.68    0.41
   4   1  -2   14.50    0.37
   4   1  -2   14.39    0.38
   4   1  -2   14.45    0.38
  -4  -1   2   14.00    0.37
  -4  -1   2   14.62    0.30
  -4  -1   2   14.89    0.33
  -4  -1   2   14.41    0.29
  -4  -1   2   14.22    0.35
  -4  -1   2   13.79    0.29
  -4  -1   2   14.44    0.40
   3   1  -2    7.96    0.24
   3   1  -2    7.66    0.24
   3   1  -2    7.44    0.25
   3   1  -2    8.02    0.22
  -3  -1   2    7.46    0.24
  -3  -1   2    7.75    0.17
  -3  -1   2    7.55    0.22
  -3  -1   2    7.81    0.21
  -3  -1   2    7.46    0.25
  -3  -1   2    7.91    0.17
   2   1  -2   17.96    0.35
   2   1  -2   17.93    0.40
   2   1  -2   17.88    0.38
   2   1  -2   18.00    0.38
  -2  -1   2   17.83    0.32
  -2  -1   2   17.74    0.36
  -2  -1   2   17.41    0.32
  -2  -1   2   17.31    0.38
  -2  -1   2   17.11    0.39
  -2  -1   2   17.81    0.40
   1   1  -2   -0.06    0.04
   1   1  -2   -0.06    0.03
   1   1  -2   -0.04    0.02
   1   1  -2   -0.06    0.02
   1   1  -2   -0.04    0.05
   1   1  -2   -0.05    0.03
   1   1  -2   -0.10    0.04
  -1  -1   2   -0.04    0.03
  -1  -1   2    0.02    0.04
  -1  -1   2    0.04    0.04
  -1  -1   2    0.01    0.04
  -1  -1   2   -0.05    0.03
   0   1  -2    2.94    0.11
   0   1  -2    3.30    0.11
   0   1  -2    3.01    0.11
   0   1  -2    2.92    0.11
   0   1  -2    3.22    0.13
   0   1  -2    3.23    0.11
   0  -1   2    3.23    0.13
   0  -1   2    2.97    0.12
   0  -1   2    2.98    0.11
   0  -1   2    2.90    0.11
   0  -1   2    3.13    0.12
   0  -1   2    3.12    0.11
  -1   1  -2   11.22    0.26
  -1   1  -2   10.43    0.22
  -1   1  -2   11.46    0.24
   1  -1   2   11.11    0.25
   1  -1   2   10.89    0.23
   1  -1   2   10.85    0.27
   1  -1   2   10.70    0.25
   1  -1   2   10.78    0.26
  -2   1  -2   14.48    0.33
  -2   1  -2   15.15    0.32
  -2   1  -2   14.69    0.33
  -2   1  -2   15.01    0.34
   2  -1   2   14.84    0.33
   2  -1   2   14.89    0.34
   2  -1   2   14.81    0.34
   2  -1   2   14.89    0.33
   2  -1   2   15.33    0.30
   2  -1   2   15.30    0.34
  -3   1  -2    1.40    0.11
  -3   1  -2    1.74    0.11
  -3   1  -2    1.49    0.11
  -3   1  -2    1.29    0.10
   3  -1   2    1.44    0.11
   3  -1   2    1.56    0.10
   3  -1   2    1.32    0.10
   3  -1   2    1.51    0.12
   3  -1   2    1.56    0.07
   3  -1   2    1.35    0.10
   3  -1   2    1.27    0.09
  -4   1  -2   11.55    0.32
  -4   1  -2   12.37    0.33
  -4   1  -2   11.86    0.32
  -4   1  -2   11.75    0.36
   4  -1   2   11.95    0.32
   4  -1   2   12.01    0.32
   4  -1   2   12.07    0.35
   4  -1   2   12.43    0.35
   4  -1   2   11.27    0.25
   4  -1   2   12.22    0.31
   4  -1   2   11.78    0.30
  -5   1  -2   60.96    1.18
  -5   1  -2   57.37    1.09
  -5   1  -2   58.93    1.10
  -5   1  -2   57.18    1.09
   5  -1   2   57.43    1.07
   5  -1   2   55.71    1.13
   5  -1   2   58.11    1.09
   5  -1   2   60.21    1.06
   5  -1   2   57.76    1.05
  -6   1  -2   54.23    1.08
  -6   1  -2   55.33    1.08
  -6   1  -2   54.13    1.08
  -6   1  -2   55.37    1.18
   6  -1   2   56.83    1.15
   6  -1   2   55.00    1.09
   6  -1   2   55.48    1.05
  -7   1  -2   19.90    0.54
  -7   1  -2   20.17    0.54
  -7   1  -2   19.35    0.62
  -7   1  -2   20.41    0.54
   7  -1   2   19.56    0.59
   7  -1   2   19.75    0.55
  -8   1  -2    3.80    0.25
  -8   1  -2    3.34    0.29
   8  -1   2    3.67    0.25
   8  -1   2    3.87    0.28
  -9   1  -2    1.47    0.24
   9  -1   2    1.06    0.19
   9  -1   2    1.19    0.19
 -10   1  -2    0.22    0.16
  10  -1   2    0.30    0.14
  10  -1   2    0.38    0.15
  10   0  -2    1.07    0.19
  10   0  -2    1.55    0.23
 -10   0   2    1.32    0.25
   9   0  -2    0.98    0.17
   9   0  -2    1.21    0.19
  -9   0   2    1.19    0.21
  -9   0   2    1.09    0.20
   8   0  -2    2.90    0.24
   8   0  -2    2.45    0.30
   8   0  -2    2.79    0.24
  -8   0   2    2.74    0.26
  -8   0   2    2.39    0.27
   7   0  -2   13.86    0.50
   7   0  -2   13.76    0.46
   7   0  -2   13.38    0.46
  -7   0   2   13.98    0.49
  -7   0   2   13.67    0.53
   6   0  -2   33.71    0.77
   6   0  -2   33.76    0.78
   6   0  -2   33.30    0.78
   6   0  -2   33.53    0.81
  -6   0   2   34.99    0.85
  -6   0   2   33.40    0.69
  -6   0   2   32.11    0.72
  -6   0   2   33.63    0.80
   5   0  -2    9.64    0.31
   5   0  -2    9.66    0.33
   5   0  -2    8.80    0.32
   5   0  -2    8.86    0.31
   5   0  -2    9.15    0.35
  -5   0   2   10.00    0.27
  -5   0   2    9.12    0.26
  -5   0   2    9.15    0.34
  -5   0   2    9.77    0.30
   4   0  -2    1.52    0.12
   4   0  -2    1.46    0.12
   4   0  -2    1.41    0.13
   4   0  -2    1.35    0.12
   4   0  -2    1.54    0.14
  -4   0   2    1.44    0.11
  -4   0   2    1.35    0.09
  -4   0   2    1.36    0.14
  -4   0   2    1.29    0.09
  -4   0   2    1.35    0.09
  -4   0   2    1.32    0.07
   3   0  -2    0.50    0.07
   3   0  -2    0.28    0.07
   3   0  -2    0.49    0.07
   3   0  -2    0.38    0.08
   3   0  -2    0.18    0.06
  -3   0   2    0.39    0.06
  -3   0   2    0.42    0.05
  -3   0   2    0.50    0.06
  -3   0   2    0.44    0.05
  -3   0   2    0.40    0.08
  -3   0   2    0.42    0.07
   2   0  -2    9.85    0.25
   2   0  -2   10.61    0.26
   2   0  -2   11.39    0.29
   2   0  -2   11.26    0.25
   2   0  -2   11.41    0.21
   2   0  -2   10.45    0.27
   2   0  -2   10.32    0.26
   2   0  -2   11.04    0.21
  -2   0   2   11.25    0.24
  -2   0   2   11.22    0.29
  -2   0   2   11.29    0.24
  -2   0   2   10.96    0.25
  -2   0   2   10.97    0.27
  -2   0   2   10.97    0.24
   1   0  -2    0.00    0.03
   1   0  -2    0.00    0.05
   1   0  -2   -0.05    0.04
   1   0  -2    0.04    0.04
   1   0  -2    0.16    0.04
   1   0  -2    0.20    0.04
   1   0  -2    0.04    0.03
   1   0  -2   -0.01    0.03
  -1   0   2    0.04    0.04
  -1   0   2    0.05    0.03
  -1   0   2    0.06    0.03
  -1   0   2    0.06    0.03
  -1   0   2    0.03    0.04
  -1   0   2    0.00    0.03
   0   0  -2  375.28    5.72
   0   0  -2  365.42    5.80
   0   0  -2  364.10    5.83
   0   0  -2  375.65    5.91
   0   0  -2  368.63    5.80
   0   0   2  357.13    5.80
   0   0   2  364.88    5.80
   0   0   2  360.95    5.74
   0   0   2  374.11    5.74
   0   0   2  359.78    5.79
   0   0   2  359.37    5.83
   1   0   2   20.62    0.38
   1   0   2   20.34    0.39
   1   0   2   19.54    0.38
  -2   0  -2   25.53    0.49
  -2   0  -2   26.14    0.46
  -2   0  -2   25.49    0.48
  -2   0  -2   25.89    0.51
   2   0   2   25.38    0.48
   2   0   2   26.33    0.49
   2   0   2   26.61    0.49
   2   0   2   25.64    0.50
   2   0   2   26.72    0.47
  -3   0  -2    4.77    0.14
  -3   0  -2    4.67    0.16
  -3   0  -2    4.51    0.18
  -3   0  -2    4.79    0.16
   3   0   2    4.84    0.16
   3   0   2    4.49    0.14
   3   0   2    4.97    0.13
   3   0   2    4.82    0.15
   3   0   2    4.69    0.16
   3   0   2    4.87    0.17
  -4   0  -2    0.01    0.04
  -4   0  -2    0.05    0.04
  -4   0  -2   -0.03    0.04
  -4   0  -2    0.03    0.04
   4   0   2    0.02    0.03
   4   0   2    0.02    0.04
   4   0   2    0.03    0.03
   4   0   2    0.04    0.05
   4   0   2    0.03    0.03
   4   0   2    0.01    0.05
  -5   0  -2    3.91    0.17
  -5   0  -2    4.02    0.18
  -5   0  -2    4.19    0.18
  -5   0  -2    4.01    0.22
   5   0   2    4.22    0.14
   5   0   2    4.30    0.18
   5   0   2    4.24    0.14
   5   0   2    4.19    0.19
   5   0   2    4.26    0.21
  -6   0  -2    0.94    0.14
  -6   0  -2    1.04    0.11
  -6   0  -2    1.15    0.13
  -6   0  -2    1.11    0.12
   6   0   2    0.87    0.13
   6   0   2    1.05    0.13
   6   0   2    1.07    0.12
  -7   0  -2    0.88    0.13
  -7   0  -2    0.89    0.12
  -7   0  -2    1.04    0.13
  -7   0  -2    0.84    0.16
   7   0   2    1.08    0.16
   7   0   2    1.04    0.16
   7   0   2    1.01    0.15
  -8   0  -2    1.72    0.22
   8   0   2    1.71    0.21
   8   0   2    1.92    0.20
  -9   0  -2   -0.02    0.11
   9   0   2    0.01    0.11
   9   0   2    0.00    0.10
 -10   0  -2   10.51    0.53
  10   0   2   11.24    0.51
  10   0   2    9.93    0.46
  10  -1  -2    0.70    0.18
  10  -1  -2    0.81    0.19
 -10   1   2    0.51    0.18
 -10   1   2    0.38    0.18
   9  -1  -2    0.24    0.12
   9  -1  -2    0.50    0.14
  -9   1   2    0.33    0.15
  -9   1   2    0.26    0.15
   8  -1  -2    0.75    0.16
   8  -1  -2    0.42    0.13
  -8   1   2    0.49    0.15
  -8   1   2    0.29    0.13
   7  -1  -2    7.23    0.34
   7  -1  -2    7.10    0.33
   7  -1  -2    7.20    0.36
   7  -1  -2    6.92    0.35
  -7   1   2    7.16    0.38
  -7   1   2    6.99    0.35
  -7   1   2    7.47    0.36
   6  -1  -2    0.25    0.10
   6  -1  -2   -0.02    0.08
   6  -1  -2    0.28    0.10
   6  -1  -2    0.20    0.10
  -6   1   2   -0.01    0.07
  -6   1   2    0.16    0.09
  -6   1   2    0.10    0.08
  -6   1   2    0.02    0.08
  -6   1   2   -0.03    0.09
   5  -1  -2   23.45    0.58
   5  -1  -2   23.99    0.62
   5  -1  -2   24.84    0.62
   5  -1  -2   24.12    0.59
  -5   1   2   23.56    0.54
  -5   1   2   24.00    0.55
  -5   1   2   24.02    0.55
  -5   1   2   24.50    0.62
   4  -1  -2   44.76    0.90
   4  -1  -2   43.82    0.86
   4  -1  -2   43.03    0.76
   4  -1  -2   43.50    0.76
   4  -1  -2   42.35    0.86
   4  -1  -2   43.52    0.89
   4  -1  -2   43.51    0.86
  -4   1   2   43.99    0.83
  -4   1   2   41.18    0.81
  -4   1   2   43.74    0.75
  -4   1   2   43.03    0.89
  -4   1   2   42.95    0.84
   3  -1  -2    9.18    0.29
   3  -1  -2    9.39    0.29
   3  -1  -2    8.95    0.27
   3  -1  -2    9.30    0.27
   3  -1  -2    9.52    0.23
   3  -1  -2    9.35    0.23
   3  -1  -2    9.37    0.27
  -3   1   2    9.42    0.27
  -3   1   2    9.03    0.29
  -3   1   2    9.26    0.26
  -3   1   2    9.17    0.21
  -3   1   2    9.32    0.25
   2  -1  -2  218.04    3.52
   2  -1  -2  216.91    3.52
   2  -1  -2  223.41    3.47
   2  -1  -2  219.56    3.50
   2  -1  -2  214.78    3.46
   2  -1  -2  216.41    3.49
  -2   1   2  216.35    3.45
  -2   1   2  211.46    3.48
  -2   1   2  220.76    3.53
  -2   1   2  217.92    3.50
  -2   1   2  218.22    3.48
   1  -1  -2   27.93    0.53
   1  -1  -2   27.30    0.51
   1  -1  -2   27.36    0.52
   1  -1  -2   27.41    0.53
   1  -1  -2   27.84    0.50
   1  -1  -2   28.16    0.52
   1  -1  -2   28.23    0.52
  -1   1   2   27.56    0.50
  -1   1   2   27.33    0.51
  -1   1   2   27.46    0.52
  -1   1   2   28.32    0.54
  -1   1   2   27.80    0.53
   0  -1  -2  187.58    3.02
   0  -1  -2  195.14    3.04
   0  -1  -2  194.43    3.03
   0   1   2  187.93    3.02
   0   1   2  194.63    3.02
   0   1   2  185.35    3.02
   0   1   2  192.13    3.03
   0   1   2  190.37    3.03
   0   1   2  186.62    3.03
  -1  -1  -2  296.21    4.80
  -1  -1  -2  308.27    4.81
  -1  -1  -2  310.34    4.80
  -1  -1  -2  296.50    4.82
  -1  -1  -2  309.74    4.80
   1   1   2  301.68    4.81
   1   1   2  307.70    4.80
   1   1   2  305.19    4.80
   1   1   2  307.40    4.79
   1   1   2  304.69    4.84
   1   1   2  308.29    4.82
   1   1   2  305.10    4.80
  -2  -1  -2  198.27    3.14
  -2  -1  -2  195.75    3.19
  -2  -1  -2  196.50    3.13
  -2  -1  -2  193.96    3.17
  -2  -1  -2  195.11    3.14
   2   1   2  203.16    3.13
   2   1   2  195.22    3.15
   2   1   2  201.30    3.13
   2   1   2  199.97    3.13
   2   1   2  196.12    3.16
   2   1   2  199.65    3.13
   2   1   2  196.84    3.14
  -3  -1  -2  122.61    2.07
  -3  -1  -2  122.62    2.00
  -3  -1  -2  122.63    1.97
  -3  -1  -2  120.23    2.00
   3   1   2  123.60    2.04
   3   1   2  123.52    2.01
   3   1   2  124.16    1.97
   3   1   2  122.91    2.05
   3   1   2  126.63    1.97
   3   1   2  127.79    1.97
   3   1   2  123.21    2.04
   3   1   2  125.56    1.99
  -4  -1  -2   56.35    0.98
  -4  -1  -2   56.20    0.97
  -4  -1  -2   56.67    1.07
  -4  -1  -2   57.14    0.98
   4   1   2   56.58    1.02
   4   1   2   57.74    0.96
   4   1   2   55.78    0.97
   4   1   2   56.07    1.03
   4   1   2   55.91    1.05
  -5  -1  -2   69.58    1.20
  -5  -1  -2   68.69    1.31
  -5  -1  -2   68.21    1.19
  -5  -1  -2   66.95    1.19
   5   1   2   68.54    1.16
   5   1   2   67.61    1.23
   5   1   2   67.94    1.27
   5   1   2   69.06    1.26
  -6  -1  -2    2.32    0.14
  -6  -1  -2    2.19    0.13
  -6  -1  -2    2.24    0.15
  -6  -1  -2    2.16    0.19
   6   1   2    2.27    0.17
   6   1   2    2.10    0.18
   6   1   2    2.35    0.15
  -7  -1  -2    6.00    0.24
  -7  -1  -2    6.06    0.32
   7   1   2    6.12    0.30
   7   1   2    5.77    0.28
   7   1   2    6.26    0.25
  -8  -1  -2    8.07    0.40
   8   1   2    8.28    0.37
   8   1   2    8.19    0.36
  -9  -1  -2    1.72    0.24
   9   1   2    1.84    0.24
   9   1   2    1.67    0.20
 -10  -1  -2    4.35    0.36
  10   1   2    4.09    0.32
  10   1   2    4.01    0.32
 -11  -1  -2    0.15    0.16
  11   1   2    0.26    0.15
  11   1   2    0.12    0.14
   9  -2  -2    0.50    0.15
   9  -2  -2    0.70    0.17
  -9   2   2    0.37    0.16
  -9   2   2    0.76    0.19
   8  -2  -2   10.24    0.45
   8  -2  -2   10.33    0.47
   8  -2  -2   10.60    0.44
  -8   2   2   10.28    0.49
  -8   2   2   10.74    0.46
   7  -2  -2   11.14    0.45
   7  -2  -2   10.33    0.44
   7  -2  -2   10.05    0.41
   7  -2  -2    9.33    0.39
  -7   2   2   10.63    0.47
  -7   2   2   11.03    0.40
  -7   2   2   11.31    0.46
  -7   2   2   11.25    0.47
   6  -2  -2    2.96    0.21
   6  -2  -2    2.77    0.22
   6  -2  -2    2.72    0.23
   6  -2  -2    3.06    0.23
  -6   2   2    2.69    0.20
  -6   2   2    3.04    0.21
  -6   2   2    2.78    0.24
  -6   2   2    2.94    0.23
   5  -2  -2    3.26    0.22
   5  -2  -2    3.15    0.23
   5  -2  -2    3.46    0.22
   5  -2  -2    3.17    0.20
  -5   2   2    3.41    0.20
  -5   2   2    2.98    0.19
  -5   2   2    3.34    0.19
  -5   2   2    3.56    0.23
  -5   2   2    3.09    0.22
   4  -2  -2   10.41    0.34
   4  -2  -2   10.40    0.29
   4  -2  -2    9.88    0.35
   4  -2  -2   10.41    0.34
   4  -2  -2    9.78    0.31
   4  -2  -2    9.72    0.28
  -4   2   2   10.57    0.31
  -4   2   2   10.25    0.31
  -4   2   2   10.66    0.32
  -4   2   2   10.56    0.35
   3  -2  -2    4.53    0.17
   3  -2  -2    5.03    0.20
   3  -2  -2    4.44    0.18
   3  -2  -2    4.90    0.19
   3  -2  -2    4.55    0.22
  -3   2   2    4.55    0.19
  -3   2   2    4.61    0.19
  -3   2   2    4.66    0.21
  -3   2   2    4.18    0.18
  -3   2   2    4.66    0.13
   2  -2  -2   14.27    0.34
   2  -2  -2   14.42    0.33
   2  -2  -2   14.56    0.34
   2  -2  -2   14.19    0.38
   2  -2  -2   13.67    0.33
  -2   2   2   14.06    0.36
  -2   2   2   14.46    0.35
  -2   2   2   14.02    0.34
  -2   2   2   14.14    0.34
  -2   2   2   14.34    0.29
   1  -2  -2   11.17    0.28
   1  -2  -2   11.18    0.26
   1  -2  -2   11.14    0.30
   1  -2  -2   11.21    0.28
   1  -2  -2   11.13    0.26
  -1   2   2   11.04    0.28
  -1   2   2   11.24    0.28
  -1   2   2   11.14    0.28
  -1   2   2   11.22    0.28
  -1   2   2   11.46    0.25
   0  -2  -2    1.49    0.09
   0  -2  -2    1.32    0.08
   0  -2  -2    1.35    0.09
   0  -2  -2    1.55    0.12
   0   2   2    1.51    0.09
   0   2   2    1.32    0.09
   0   2   2    1.30    0.09
   0   2   2    1.79    0.09
   0   2   2    1.43    0.09
  -1  -2  -2    2.55    0.13
  -1  -2  -2    2.60    0.11
  -1  -2  -2    2.66    0.10
  -1  -2  -2    2.54    0.11
   1   2   2    2.75    0.09
   1   2   2    2.48    0.11
   1   2   2    2.47    0.11
   1   2   2    2.64    0.11
   1   2   2    2.49    0.11
   1   2   2    2.58    0.10
  -2  -2  -2    0.86    0.06
  -2  -2  -2    0.84    0.06
  -2  -2  -2    0.92    0.08
  -2  -2  -2    0.80    0.06
  -2  -2  -2    0.84    0.07
   2   2   2    0.84    0.07
   2   2   2    0.80    0.07
   2   2   2    0.83    0.05
   2   2   2    0.83    0.05
   2   2   2    0.91    0.05
   2   2   2    0.84    0.07
   2   2   2    0.82    0.06
  -3  -2  -2    4.72    0.19
  -3  -2  -2    5.11    0.14
  -3  -2  -2    5.04    0.14
  -3  -2  -2    5.16    0.18
  -3  -2  -2    5.28    0.14
  -3  -2  -2    4.92    0.14
   3   2   2    5.24    0.14
   3   2   2    4.76    0.16
   3   2   2    5.16    0.18
   3   2   2    5.17    0.17
   3   2   2    5.23    0.17
   3   2   2    4.91    0.18
   3   2   2    5.21    0.14
  -4  -2  -2  182.78    2.90
  -4  -2  -2  183.34    2.90
  -4  -2  -2  181.67    3.01
  -4  -2  -2  184.78    2.91
  -4  -2  -2  178.13    2.90
   4   2   2  180.11    2.98
   4   2   2  180.47    2.93
   4   2   2  180.62    2.94
   4   2   2  181.31    2.94
   4   2   2  182.72    3.00
   4   2   2  183.50    2.98
  -5  -2  -2  109.24    1.96
  -5  -2  -2  110.39    1.85
  -5  -2  -2  111.72    1.83
  -5  -2  -2  110.11    1.82
  -5  -2  -2  111.47    1.82
   5   2   2  114.23    1.93
   5   2   2  111.14    1.88
   5   2   2  111.42    1.95
   5   2   2  111.85    1.87
  -6  -2  -2    6.05    0.22
  -6  -2  -2    6.32    0.29
  -6  -2  -2    6.00    0.20
   6   2   2    6.52    0.21
   6   2   2    5.96    0.27
   6   2   2    6.31    0.27
  -7  -2  -2    9.03    0.38
   7   2   2    9.00    0.36
   7   2   2    8.77    0.34
  -8  -2  -2   19.12    0.62
   8   2   2   19.40    0.60
   8   2   2   19.13    0.57
  -9  -2  -2    0.59    0.15
   9   2   2    0.40    0.14
   9   2   2    0.45    0.13
 -10  -2  -2    1.23    0.22
  10   2   2    1.14    0.20
  10   2   2    1.49    0.22
 -11  -2  -2    7.11    0.48
  11   2   2    7.76    0.43
  11   2   2    7.69    0.45
   9  -3  -2    0.19    0.12
   9  -3  -2    0.03    0.11
  -9   3   2   -0.06    0.13
  -9   3   2   -0.09    0.13
   8  -3  -2    1.69    0.21
   8  -3  -2    1.69    0.22
   8  -3  -2    1.72    0.24
  -8   3   2    2.12    0.26
  -8   3   2    1.94    0.25
   7  -3  -2    7.02    0.38
   7  -3  -2    7.24    0.37
   7  -3  -2    7.96    0.37
   7  -3  -2    7.78    0.35
  -7   3   2    6.91    0.34
  -7   3   2    7.04    0.34
  -7   3   2    6.75    0.38
  -7   3   2    7.06    0.39
   6  -3  -2    2.11    0.24
   6  -3  -2    2.12    0.19
   6  -3  -2    1.99    0.21
   6  -3  -2    1.97    0.20
  -6   3   2    2.23    0.24
  -6   3   2    2.17    0.23
  -6   3   2    1.86    0.19
  -6   3   2    2.14    0.21
   5  -3  -2    0.97    0.16
   5  -3  -2    0.97    0.13
   5  -3  -2    0.89    0.14
   5  -3  -2    0.58    0.13
   5  -3  -2    0.86    0.12
  -5   3   2    1.07    0.13
  -5   3   2    0.97    0.15
  -5   3   2    1.06    0.15
  -5   3   2    0.87    0.13
  -5   3   2    0.88    0.13
   4  -3  -2    1.60    0.14
   4  -3  -2    1.75    0.14
   4  -3  -2    1.63    0.19
   4  -3  -2    1.61    0.14
   4  -3  -2    1.71    0.14
  -4   3   2    1.44    0.15
  -4   3   2    1.44    0.15
  -4   3   2    1.44    0.16
  -4   3   2    1.59    0.16
  -4   3   2    1.54    0.14
   3  -3  -2   22.36    0.50
   3  -3  -2   23.58    0.59
   3  -3  -2   23.25    0.52
   3  -3  -2   22.57    0.52
   3  -3  -2   23.19    0.53
  -3   3   2   22.28    0.52
  -3   3   2   21.86    0.53
  -3   3   2   22.37    0.43
  -3   3   2   23.20    0.56
  -3   3   2   23.29    0.55
   2  -3  -2    6.13    0.20
   2  -3  -2    6.70    0.17
   2  -3  -2    6.19    0.26
   2  -3  -2    6.91    0.24
   2  -3  -2    6.31    0.21
   2  -3  -2    6.32    0.23
  -2   3   2    6.30    0.23
  -2   3   2    6.50    0.23
  -2   3   2    6.65    0.25
  -2   3   2    5.97    0.22
  -2   3   2    6.52    0.18
   1  -3  -2    1.98    0.10
   1  -3  -2    1.92    0.10
   1  -3  -2    1.70    0.15
   1  -3  -2    1.87    0.10
   1  -3  -2    1.86    0.13
   1  -3  -2    1.80    0.13
  -1   3   2    1.98    0.12
  -1   3   2    2.38    0.13
  -1   3   2    2.21    0.13
  -1   3   2    2.01    0.13
  -1   3   2    1.79    0.10
   0  -3  -2   32.08    0.57
   0  -3  -2   32.58    0.58
   0  -3  -2   32.07    0.63
   0  -3  -2   31.47    0.63
   0  -3  -2   32.57    0.67
   0   3   2   31.90    0.62
   0   3   2   32.61    0.62
   0   3   2   32.04    0.62
   0   3   2   33.03    0.62
   0   3   2   31.80    0.61
  -1  -3  -2   76.90    1.32
  -1  -3  -2   78.00    1.32
  -1  -3  -2   76.77    1.26
   1   3   2   78.80    1.31
   1   3   2   77.78    1.33
   1   3   2   77.98    1.30
   1   3   2   78.91    1.31
   1   3   2   76.90    1.32
   1   3   2   77.57    1.33
  -2  -3  -2   76.51    1.35
  -2  -3  -2   76.35    1.27
  -2  -3  -2   76.79    1.28
  -2  -3  -2   76.61    1.26
   2   3   2   75.21    1.29
   2   3   2   76.86    1.25
   2   3   2   77.07    1.25
   2   3   2   73.81    1.31
   2   3   2   77.10    1.24
   2   3   2   76.46    1.32
   2   3   2   75.35    1.31
   2   3   2   75.32    1.25
  -3  -3  -2    4.62    0.14
  -3  -3  -2    4.79    0.20
  -3  -3  -2    4.70    0.14
  -3  -3  -2    4.59    0.15
  -3  -3  -2    4.77    0.17
   3   3   2    4.88    0.18
   3   3   2    4.64    0.17
   3   3   2    4.88    0.14
   3   3   2    4.90    0.16
   3   3   2    4.59    0.18
  -4  -3  -2    0.07    0.04
  -4  -3  -2    0.07    0.03
  -4  -3  -2    0.08    0.05
  -4  -3  -2    0.08    0.03
  -4  -3  -2    0.07    0.06
  -4  -3  -2    0.04    0.03
   4   3   2    0.03    0.05
   4   3   2    0.06    0.04
   4   3   2    0.07    0.05
   4   3   2    0.08    0.05
  -5  -3  -2    4.29    0.21
  -5  -3  -2    4.26    0.13
  -5  -3  -2    4.18    0.23
  -5  -3  -2    4.38    0.16
   5   3   2    4.61    0.19
   5   3   2    4.57    0.22
   5   3   2    4.47    0.20
   5   3   2    4.62    0.17
  -6  -3  -2    0.40    0.11
  -6  -3  -2    1.19    0.15
   6   3   2    0.47    0.08
   6   3   2    0.33    0.10
   6   3   2    0.47    0.10
   6   3   2    0.45    0.08
  -7  -3  -2    1.77    0.19
   7   3   2    1.66    0.18
   7   3   2    1.69    0.16
   7   3   2    1.81    0.16
   7   3   2    1.58    0.17
  -8  -3  -2    1.14    0.18
   8   3   2    1.01    0.16
   8   3   2    0.97    0.16
  -9  -3  -2    0.00    0.09
   9   3   2   -0.13    0.09
   9   3   2    0.00    0.10
 -10  -3  -2    1.10    0.21
  10   3   2    0.67    0.17
  10   3   2    0.85    0.18
 -11  -3  -2    2.62    0.33
  11   3   2    2.95    0.31
  11   3   2    2.43    0.29
   8  -4  -2    0.94    0.21
   8  -4  -2    1.06    0.20
  -8   4   2    0.76    0.19
  -8   4   2    0.79    0.20
  -8   4   2    0.73    0.18
   7  -4  -2    1.59    0.21
   7  -4  -2    1.56    0.19
   7  -4  -2    1.60    0.23
  -7   4   2    1.29    0.20
  -7   4   2    1.73    0.23
  -7   4   2    1.58    0.20
   6  -4  -2    0.55    0.14
   6  -4  -2    0.15    0.09
   6  -4  -2    0.25    0.12
   6  -4  -2    0.41    0.13
  -6   4   2    0.20    0.10
  -6   4   2    0.49    0.14
  -6   4   2    0.50    0.13
  -6   4   2    0.29    0.11
   5  -4  -2    0.07    0.07
   5  -4  -2   -0.03    0.07
   5  -4  -2    0.04    0.10
   5  -4  -2    0.07    0.10
   5  -4  -2    0.05    0.07
  -5   4   2   -0.17    0.08
  -5   4   2   -0.04    0.07
  -5   4   2   -0.05    0.08
  -5   4   2    0.02    0.08
  -5   4   2    0.17    0.09
   4  -4  -2    1.05    0.13
   4  -4  -2    0.63    0.12
   4  -4  -2    0.80    0.17
   4  -4  -2    0.71    0.10
   4  -4  -2    0.92    0.13
  -4   4   2    0.69    0.12
  -4   4   2    0.72    0.12
  -4   4   2    0.93    0.13
  -4   4   2    0.61    0.12
  -4   4   2    0.65    0.13
   3  -4  -2    2.22    0.17
   3  -4  -2    2.29    0.14
   3  -4  -2    1.84    0.13
   3  -4  -2    2.37    0.17
   3  -4  -2    2.05    0.21
  -3   4   2    2.33    0.17
  -3   4   2    2.27    0.19
  -3   4   2    2.28    0.16
  -3   4   2    2.15    0.16
  -3   4   2    2.15    0.17
   2  -4  -2   15.94    0.37
   2  -4  -2   15.91    0.43
   2  -4  -2   16.40    0.37
   2  -4  -2   16.30    0.43
   2  -4  -2   16.30    0.37
   2  -4  -2   16.18    0.48
  -2   4   2   16.28    0.36
  -2   4   2   16.09    0.43
  -2   4   2   15.81    0.43
  -2   4   2   16.15    0.41
  -2   4   2   16.63    0.45
   1  -4  -2    7.81    0.27
   1  -4  -2    8.21    0.21
   1  -4  -2    7.97    0.27
   1  -4  -2    7.77    0.21
   1  -4  -2    8.16    0.24
  -1   4   2    7.82    0.23
  -1   4   2    8.19    0.27
  -1   4   2    7.82    0.26
  -1   4   2    7.98    0.27
  -1   4   2    7.93    0.26
   0  -4  -2    0.62    0.11
   0  -4  -2    0.54    0.05
   0  -4  -2    0.48    0.08
   0  -4  -2    0.49    0.07
   0  -4  -2    0.49    0.08
   0   4   2    0.56    0.09
   0   4   2    0.56    0.08
   0   4   2    0.58    0.08
   0   4   2    0.35    0.07
   0   4   2    0.52    0.08
   0   4   2    0.51    0.08
  -1  -4  -2    4.90    0.22
  -1  -4  -2    4.91    0.19
  -1  -4  -2    5.36    0.20
   1   4   2    5.13    0.18
   1   4   2    5.02    0.19
   1   4   2    4.98    0.18
   1   4   2    5.27    0.20
   1   4   2    5.23    0.19
   1   4   2    5.28    0.18
  -2  -4  -2   82.42    1.40
  -2  -4  -2   85.60    1.34
  -2  -4  -2   80.08    1.48
  -2  -4  -2   82.21    1.40
   2   4   2   81.52    1.44
   2   4   2   81.10    1.44
   2   4   2   82.90    1.36
   2   4   2   82.55    1.36
   2   4   2   81.69    1.45
   2   4   2   81.84    1.39
   2   4   2   82.48    1.36
   2   4   2   80.78    1.42
  -3  -4  -2   62.87    1.09
  -3  -4  -2   64.65    1.09
  -3  -4  -2   63.84    1.09
  -3  -4  -2   63.12    1.20
   3   4   2   62.02    1.13
   3   4   2   64.24    1.09
   3   4   2   63.09    1.17
   3   4   2   61.31    1.15
   3   4   2   63.68    1.07
  -4  -4  -2   13.69    0.30
  -4  -4  -2   14.12    0.35
  -4  -4  -2   13.91    0.42
  -4  -4  -2   13.94    0.30
   4   4   2   14.05    0.40
   4   4   2   14.20    0.36
   4   4   2   13.67    0.32
   4   4   2   14.58    0.38
  -5  -4  -2   11.04    0.26
  -5  -4  -2   11.64    0.31
  -5  -4  -2   11.54    0.35
  -5  -4  -2   12.12    0.41
   5   4   2   11.64    0.31
   5   4   2   12.11    0.38
   5   4   2   12.38    0.36
   5   4   2   12.08    0.35
  -6  -4  -2   37.75    0.83
  -6  -4  -2   37.69    0.89
   6   4   2   36.19    0.80
   6   4   2   37.42    0.79
   6   4   2   36.30    0.75
   6   4   2   37.23    0.84
  -7  -4  -2    2.60    0.22
  -7  -4  -2    2.38    0.23
   7   4   2    2.21    0.17
   7   4   2    2.22    0.20
   7   4   2    2.00    0.17
   7   4   2    1.80    0.19
  -8  -4  -2    0.36    0.13
  -8  -4  -2    0.41    0.12
   8   4   2    0.51    0.11
   8   4   2    0.54    0.13
   8   4   2    0.33    0.12
  -9  -4  -2    0.15    0.12
  -9  -4  -2    0.13    0.12
   9   4   2    0.14    0.11
   9   4   2    0.09    0.10
 -10  -4  -2    0.37    0.16
 -10  -4  -2    0.28    0.14
  10   4   2    0.15    0.11
  10   4   2    0.40    0.15
 -11  -4  -2    4.26    0.38
 -11  -4  -2    4.82    0.42
  11   4   2    3.45    0.34
  11   4   2    3.09    0.31
   8  -5  -2    1.58    0.24
   8  -5  -2    1.88    0.29
  -8   5   2    1.81    0.25
  -8   5   2    2.16    0.29
  -8   5   2    1.60    0.25
   7  -5  -2    8.62    0.47
   7  -5  -2    8.39    0.44
  -7   5   2    8.45    0.44
  -7   5   2    7.78    0.43
  -7   5   2    8.72    0.43
   6  -5  -2    7.99    0.42
   6  -5  -2    8.74    0.45
  -6   5   2    8.83    0.41
  -6   5   2    8.79    0.40
  -6   5   2    9.32    0.44
   5  -5  -2   21.34    0.70
   5  -5  -2   23.40    0.62
   5  -5  -2   22.78    0.71
  -5   5   2   24.31    0.67
  -5   5   2   22.86    0.65
  -5   5   2   23.41    0.69
  -5   5   2   22.95    0.66
  -5   5   2   22.91    0.61
   4  -5  -2    0.18    0.10
   4  -5  -2    0.29    0.10
   4  -5  -2    0.34    0.13
  -4   5   2    0.24    0.09
  -4   5   2    0.38    0.10
  -4   5   2    0.35    0.10
  -4   5   2    0.23    0.11
  -4   5   2    0.42    0.11
   3  -5  -2    0.42    0.11
   3  -5  -2    0.36    0.14
   3  -5  -2    0.48    0.11
   3  -5  -2    0.17    0.07
  -3   5   2    0.34    0.11
  -3   5   2    0.34    0.08
  -3   5   2    0.36    0.10
  -3   5   2    0.15    0.09
  -3   5   2    0.10    0.09
  -3   5   2    0.23    0.08
   2  -5  -2   -0.05    0.06
   2  -5  -2   -0.07    0.05
   2  -5  -2   -0.08    0.05
   2  -5  -2   -0.04    0.10
   2  -5  -2   -0.01    0.07
   2  -5  -2    0.05    0.06
  -2   5   2    0.00    0.05
  -2   5   2    0.08    0.07
  -2   5   2   -0.03    0.06
  -2   5   2    0.06    0.06
  -2   5   2   -0.05    0.07
  -2   5   2    0.04    0.06
   1  -5  -2   33.58    0.75
   1  -5  -2   33.66    0.80
   1  -5  -2   33.35    0.61
   1  -5  -2   34.42    0.75
   1  -5  -2   33.08    0.63
   1  -5  -2   34.14    0.70
  -1   5   2   35.46    0.75
  -1   5   2   35.71    0.74
  -1   5   2   33.53    0.74
  -1   5   2   33.64    0.70
  -1   5   2   33.50    0.73
  -1   5   2   34.81    0.65
   0  -5  -2    0.03    0.05
   0  -5  -2    0.02    0.06
   0  -5  -2    0.03    0.08
   0  -5  -2    0.03    0.05
   0  -5  -2    0.06    0.06
   0   5   2    0.09    0.06
   0   5   2    0.15    0.07
   0   5   2    0.01    0.03
   0   5   2    0.02    0.05
   0   5   2    0.00    0.06
   0   5   2   -0.09    0.04
  -1  -5  -2   15.25    0.41
  -1  -5  -2   16.58    0.46
  -1  -5  -2   15.83    0.41
  -1  -5  -2   15.54    0.40
   1   5   2   15.44    0.41
   1   5   2   14.95    0.38
   1   5   2   15.74    0.40
   1   5   2   15.26    0.40
   1   5   2   15.66    0.38
  -2  -5  -2    3.29    0.19
  -2  -5  -2    3.76    0.17
  -2  -5  -2    3.51    0.21
   2   5   2    3.47    0.16
   2   5   2    3.32    0.17
   2   5   2    3.60    0.14
   2   5   2    3.50    0.18
   2   5   2    3.78    0.14
   2   5   2    3.58    0.14
  -3  -5  -2   35.15    0.63
  -3  -5  -2   35.28    0.68
  -3  -5  -2   34.56    0.79
   3   5   2   35.65    0.73
   3   5   2   35.90    0.66
   3   5   2   34.56    0.75
   3   5   2   35.80    0.76
   3   5   2   35.25    0.69
  -4  -5  -2   13.99    0.34
  -4  -5  -2   13.54    0.43
  -4  -5  -2   13.31    0.32
  -4  -5  -2   13.86    0.32
   4   5   2   13.61    0.40
   4   5   2   13.57    0.33
   4   5   2   13.92    0.41
  -5  -5  -2    3.53    0.18
  -5  -5  -2    3.22    0.22
   5   5   2    3.29    0.19
   5   5   2    3.60    0.23
   5   5   2    3.57    0.16
   5   5   2    3.21    0.20
  -6  -5  -2   22.66    0.57
  -6  -5  -2   23.58    0.66
   6   5   2   22.37    0.53
   6   5   2   22.36    0.58
   6   5   2   22.10    0.57
   6   5   2   23.38    0.62
  -7  -5  -2   52.50    1.19
  -7  -5  -2   51.14    1.09
   7   5   2   49.69    1.06
   7   5   2   50.95    1.12
   7   5   2   51.58    1.07
   7   5   2   50.08    1.06
  -8  -5  -2    3.94    0.27
  -8  -5  -2    4.02    0.30
   8   5   2    4.00    0.26
   8   5   2    3.34    0.23
   8   5   2    3.73    0.27
  -9  -5  -2    0.20    0.12
  -9  -5  -2    0.12    0.12
   9   5   2    0.12    0.10
   9   5   2    0.14    0.11
 -10  -5  -2    8.57    0.50
 -10  -5  -2    8.79    0.46
  10   5   2    8.74    0.45
  10   5   2    8.05    0.42
 -11  -5  -2    0.16    0.17
 -11  -5  -2   -0.03    0.13
  11   5   2   -0.18    0.12
  11   5   2    0.08    0.12
   7  -6  -2    0.10    0.15
   7  -6  -2    0.32    0.17
  -7   6   2    0.16    0.14
  -7   6   2    0.02    0.14
   6  -6  -2    1.27    0.23
   6  -6  -2    1.19    0.21
  -6   6   2    1.54    0.23
  -6   6   2    1.43    0.23
   5  -6  -2    3.16    0.25
   5  -6  -2    2.50    0.27
   5  -6  -2    3.31    0.30
  -5   6   2    3.27    0.26
  -5   6   2    3.32    0.28
   4  -6  -2   16.03    0.58
   4  -6  -2   16.75    0.53
   4  -6  -2   16.11    0.53
  -4   6   2   16.27    0.54
  -4   6   2   17.49    0.51
  -4   6   2   16.28    0.55
  -4   6   2   16.51    0.54
   3  -6  -2    8.25    0.35
   3  -6  -2    7.89    0.40
   3  -6  -2    7.58    0.34
  -3   6   2    7.43    0.33
  -3   6   2    8.18    0.35
  -3   6   2    7.64    0.36
  -3   6   2    8.48    0.33
   2  -6  -2   54.69    1.17
   2  -6  -2   57.22    1.24
   2  -6  -2   55.34    1.16
  -2   6   2   57.80    1.18
  -2   6   2   56.73    1.17
  -2   6   2   57.27    1.16
  -2   6   2   53.84    1.08
  -2   6   2   57.81    1.14
   1  -6  -2    1.31    0.20
   1  -6  -2    0.95    0.14
   1  -6  -2    1.11    0.15
   1  -6  -2    1.19    0.14
  -1   6   2    1.32    0.15
  -1   6   2    0.99    0.13
  -1   6   2    1.08    0.14
  -1   6   2    1.19    0.16
  -1   6   2    1.10    0.14
   0  -6  -2    7.48    0.30
   0  -6  -2    7.10    0.35
   0  -6  -2    7.06    0.29
   0  -6  -2    7.26    0.28
   0   6   2    7.09    0.27
   0   6   2    7.07    0.27
   0   6   2    7.26    0.27
   0   6   2    7.04    0.29
   0   6   2    7.22    0.29
  -1  -6  -2   36.62    0.85
  -1  -6  -2   36.39    0.80
  -1  -6  -2   35.31    0.77
  -1  -6  -2   36.24    0.78
   1   6   2   35.42    0.78
   1   6   2   34.68    0.73
   1   6   2   37.35    0.77
   1   6   2   36.75    0.74
   1   6   2   36.42    0.78
  -2  -6  -2    5.99    0.30
  -2  -6  -2    5.78    0.24
  -2  -6  -2    5.96    0.24
  -2  -6  -2    6.03    0.27
   2   6   2    5.87    0.21
   2   6   2    6.12    0.24
   2   6   2    6.22    0.20
   2   6   2    6.08    0.26
   2   6   2    6.05    0.20
   2   6   2    5.84    0.25
  -3  -6  -2   14.25    0.38
  -3  -6  -2   13.16    0.43
  -3  -6  -2   13.57    0.45
   3   6   2   13.52    0.34
   3   6   2   13.10    0.40
   3   6   2   14.11    0.42
   3   6   2   14.02    0.37
  -4  -6  -2    2.51    0.14
  -4  -6  -2    2.74    0.22
  -4  -6  -2    2.60    0.21
   4   6   2    2.26    0.17
   4   6   2    2.45    0.22
   4   6   2    2.29    0.13
   4   6   2    2.11    0.18
  -5  -6  -2    9.34    0.38
   5   6   2    9.24    0.35
   5   6   2    9.09    0.36
   5   6   2    8.35    0.28
  -6  -6  -2    1.17    0.18
   6   6   2    1.04    0.14
   6   6   2    0.99    0.16
   6   6   2    1.07    0.16
  -7  -6  -2    1.15    0.19
   7   6   2    1.09    0.16
   7   6   2    1.10    0.15
   7   6   2    1.03    0.16
  -8  -6  -2    3.69    0.30
   8   6   2    3.46    0.25
   8   6   2    3.47    0.27
   8   6   2    3.51    0.25
  -9  -6  -2    1.91    0.25
   9   6   2    2.65    0.26
   9   6   2    2.21    0.26
 -10  -6  -2    1.68    0.27
  10   6   2    1.62    0.25
  10   6   2    1.67    0.23
   6  -7  -2    0.29    0.16
   6  -7  -2    0.04    0.15
  -6   7   2    0.21    0.16
  -6   7   2    0.14    0.13
   5  -7  -2    2.64    0.30
   5  -7  -2    2.77    0.27
  -5   7   2    2.25    0.27
  -5   7   2    3.25    0.31
   4  -7  -2    5.81    0.33
   4  -7  -2    5.60    0.33
   4  -7  -2    5.64    0.38
  -4   7   2    5.63    0.33
  -4   7   2    5.11    0.33
  -4   7   2    4.57    0.28
   3  -7  -2    0.11    0.12
   3  -7  -2    0.08    0.10
   3  -7  -2    0.06    0.10
  -3   7   2    0.01    0.09
  -3   7   2    0.05    0.11
  -3   7   2    0.00    0.08
  -3   7   2    0.00    0.08
   2  -7  -2    0.13    0.11
   2  -7  -2    0.19    0.13
   2  -7  -2    0.24    0.11
  -2   7   2    0.12    0.09
  -2   7   2    0.35    0.12
  -2   7   2    0.33    0.11
  -2   7   2    0.29    0.10
   1  -7  -2    0.19    0.10
   1  -7  -2    0.05    0.09
   1  -7  -2    0.11    0.09
   1  -7  -2    0.00    0.13
  -1   7   2   -0.05    0.09
  -1   7   2    0.09    0.10
  -1   7   2   -0.02    0.07
  -1   7   2   -0.01    0.07
  -1   7   2    0.04    0.07
   0  -7  -2    3.44    0.23
   0  -7  -2    3.16    0.23
   0  -7  -2    3.70    0.25
   0  -7  -2    2.86    0.28
   0   7   2    3.32    0.23
   0   7   2    3.30    0.20
   0   7   2    3.54    0.22
   0   7   2    3.13    0.20
   0   7   2    3.42    0.23
  -1  -7  -2   36.47    0.86
  -1  -7  -2   38.60    0.93
  -1  -7  -2   38.17    0.85
  -1  -7  -2   37.95    0.86
   1   7   2   38.68    0.85
   1   7   2   38.85    0.80
   1   7   2   38.95    0.85
   1   7   2   38.27    0.80
   1   7   2   38.92    0.86
  -2  -7  -2    7.11    0.29
  -2  -7  -2    7.37    0.33
  -2  -7  -2    7.39    0.37
  -2  -7  -2    7.13    0.29
   2   7   2    7.04    0.26
   2   7   2    7.04    0.29
   2   7   2    6.97    0.31
  -3  -7  -2    6.18    0.26
  -3  -7  -2    5.66    0.32
  -3  -7  -2    5.72    0.25
  -3  -7  -2    5.75    0.30
   3   7   2    5.60    0.23
   3   7   2    5.68    0.28
   3   7   2    6.04    0.28
   3   7   2    5.97    0.25
  -4  -7  -2   24.93    0.69
  -4  -7  -2   23.86    0.68
  -4  -7  -2   24.51    0.57
   4   7   2   24.44    0.65
   4   7   2   24.29    0.58
  -5  -7  -2    2.26    0.23
  -5  -7  -2    3.06    0.26
   5   7   2    2.63    0.22
   5   7   2    2.67    0.24
  -6  -7  -2    1.62    0.21
  -6  -7  -2    1.37    0.20
   6   7   2    1.57    0.20
   6   7   2    1.34    0.19
  -7  -7  -2    0.65    0.16
  -7  -7  -2    0.75    0.17
   7   7   2    0.64    0.13
   7   7   2    0.61    0.14
   7   7   2    0.82    0.17
  -8  -7  -2    1.07    0.18
  -8  -7  -2    1.20    0.21
   8   7   2    1.19    0.18
   8   7   2    1.17    0.17
   8   7   2    1.01    0.19
  -9  -7  -2    9.34    0.46
  -9  -7  -2    8.06    0.46
   9   7   2    8.45    0.45
   9   7   2    7.93    0.40
   9   7   2    8.43    0.40
 -10  -7  -2    0.20    0.17
  10   7   2    0.13    0.14
  10   7   2    0.41    0.16
   6  -8  -2    0.61    0.20
   6  -8  -2    0.32    0.21
  -6   8   2    0.63    0.18
  -6   8   2    0.85    0.22
   5  -8  -2    0.41    0.17
   5  -8  -2    0.37    0.15
  -5   8   2    0.08    0.14
  -5   8   2    0.40    0.17
   4  -8  -2    0.03    0.12
   4  -8  -2    0.27    0.15
  -4   8   2    0.15    0.12
  -4   8   2   -0.01    0.10
  -4   8   2    0.18    0.14
   3  -8  -2    7.47    0.39
   3  -8  -2    7.93    0.45
  -3   8   2    7.01    0.40
  -3   8   2    7.22    0.35
  -3   8   2    7.21    0.37
   2  -8  -2    0.24    0.13
   2  -8  -2    0.36    0.13
   2  -8  -2    0.53    0.17
  -2   8   2    0.32    0.13
  -2   8   2    0.21    0.10
  -2   8   2    0.48    0.13
  -2   8   2    0.29    0.11
   1  -8  -2    1.99    0.22
   1  -8  -2    2.23    0.23
   1  -8  -2    2.13    0.27
   1  -8  -2    2.09    0.22
  -1   8   2    2.08    0.19
  -1   8   2    2.27    0.22
  -1   8   2    1.59    0.18
  -1   8   2    1.84    0.20
  -1   8   2    1.77    0.20
   0  -8  -2    1.48    0.22
   0  -8  -2    1.42    0.18
   0  -8  -2    1.74    0.21
   0  -8  -2    1.14    0.17
   0   8   2    1.55    0.17
   0   8   2    1.30    0.16
   0   8   2    1.11    0.17
   0   8   2    1.42    0.18
   0   8   2    1.42    0.17
  -1  -8  -2   11.65    0.43
  -1  -8  -2   11.84    0.43
  -1  -8  -2   11.27    0.49
  -1  -8  -2   11.31    0.44
   1   8   2   12.37    0.39
   1   8   2   12.06    0.42
   1   8   2   12.34    0.44
   1   8   2   12.28    0.38
   1   8   2   11.97    0.43
  -2  -8  -2   14.07    0.50
  -2  -8  -2   14.80    0.47
  -2  -8  -2   14.78    0.47
  -2  -8  -2   15.96    0.56
   2   8   2   14.60    0.48
   2   8   2   14.79    0.43
   2   8   2   15.93    0.50
   2   8   2   15.31    0.47
  -3  -8  -2    0.45    0.11
  -3  -8  -2    0.30    0.14
  -3  -8  -2    0.45    0.13
  -3  -8  -2    0.40    0.10
   3   8   2    0.37    0.11
   3   8   2    0.22    0.10
   3   8   2    0.50    0.11
  -4  -8  -2    4.93    0.32
  -4  -8  -2    4.61    0.25
  -4  -8  -2    3.59    0.28
   4   8   2    4.32    0.27
   4   8   2    4.01    0.22
  -5  -8  -2    6.33    0.35
  -5  -8  -2    5.73    0.34
   5   8   2    5.88    0.33
  -6  -8  -2   16.91    0.60
  -6  -8  -2   16.67    0.60
   6   8   2   15.84    0.55
   6   8   2   15.42    0.57
  -7  -8  -2   -0.05    0.11
  -7  -8  -2    0.26    0.13
   7   8   2    0.05    0.10
   7   8   2    0.14    0.13
  -8  -8  -2    0.59    0.19
  -8  -8  -2    0.60    0.17
   8   8   2    0.22    0.12
   8   8   2    0.32    0.15
  -9  -8  -2    0.33    0.18
  -9  -8  -2    0.16    0.14
  -9  -8  -2    0.64    0.17
   9   8   2    0.37    0.15
   9   8   2    0.17    0.16
   4  -9  -2    2.23    0.31
   4  -9  -2    1.92    0.27
  -4   9   2    2.29    0.27
  -4   9   2    2.07    0.28
   3  -9  -2    3.38    0.33
   3  -9  -2    3.82    0.36
  -3   9   2    2.52    0.25
  -3   9   2    2.92    0.31
  -3   9   2    3.03    0.28
   2  -9  -2    1.43    0.22
   2  -9  -2    1.01    0.22
  -2   9   2    1.15    0.20
  -2   9   2    1.12    0.18
  -2   9   2    1.06    0.18
   1  -9  -2   13.03    0.52
   1  -9  -2   12.55    0.56
  -1   9   2   12.21    0.46
  -1   9   2   11.77    0.49
  -1   9   2   12.61    0.47
  -1   9   2   12.11    0.47
   0  -9  -2   13.44    0.50
   0  -9  -2   13.23    0.52
   0  -9  -2   12.98    0.50
   0  -9  -2   13.28    0.57
   0   9   2   13.16    0.47
   0   9   2   13.38    0.49
   0   9   2   12.77    0.45
   0   9   2   13.91    0.50
  -1  -9  -2   21.70    0.65
  -1  -9  -2   22.81    0.73
  -1  -9  -2   20.47    0.66
  -1  -9  -2   21.91    0.64
   1   9   2   20.98    0.62
   1   9   2   20.04    0.63
   1   9   2   20.53    0.62
  -2  -9  -2    4.86    0.32
  -2  -9  -2    5.08    0.38
  -2  -9  -2    5.28    0.30
  -2  -9  -2    5.65    0.31
   2   9   2    5.38    0.31
   2   9   2    5.35    0.30
   2   9   2    5.08    0.29
  -3  -9  -2    0.03    0.10
  -3  -9  -2   -0.02    0.09
  -3  -9  -2   -0.06    0.08
  -3  -9  -2    0.03    0.13
   3   9   2   -0.04    0.07
   3   9   2   -0.01    0.08
   3   9   2    0.22    0.11
  -4  -9  -2    0.30    0.16
  -4  -9  -2    0.37    0.14
   4   9   2    0.10    0.11
  -5  -9  -2    0.04    0.12
  -5  -9  -2   -0.10    0.12
   5   9   2    0.12    0.11
  -6  -9  -2    0.96    0.20
  -6  -9  -2    0.55    0.17
   6   9   2    1.25    0.20
  -7  -9  -2    2.39    0.30
  -7  -9  -2    1.75    0.26
   7   9   2    2.45    0.28
  -8  -9  -2   -0.05    0.14
  -8  -9  -2    0.02    0.15
   8   9   2   -0.19    0.14
   8   9   2    0.02    0.12
  -9  -9  -2    1.75    0.29
  -9  -9  -2    1.76    0.27
   9   9   2    1.76    0.26
   9   9   2    1.53    0.26
   3 -10  -2    0.67    0.21
   3 -10  -2    0.77    0.21
  -3  10   2    0.63    0.18
  -3  10   2    0.69    0.20
  -3  10   2    0.80    0.17
   2 -10  -2    2.71    0.33
   2 -10  -2    3.07    0.34
  -2  10   2    2.60    0.28
  -2  10   2    2.75    0.28
  -2  10   2    2.46    0.29
   1 -10  -2    0.02    0.12
   1 -10  -2    0.00    0.14
  -1  10   2    0.11    0.12
  -1  10   2    0.14    0.12
  -1  10   2   -0.06    0.09
   0 -10  -2    3.27    0.35
   0 -10  -2    3.18    0.32
   0 -10  -2    3.46    0.31
   0  10   2    3.09    0.26
   0  10   2    3.62    0.28
   0  10   2    3.18    0.30
  -1 -10  -2    4.65    0.38
  -1 -10  -2    5.24    0.33
  -1 -10  -2    5.06    0.36
   1  10   2    4.94    0.31
   1  10   2    5.24    0.33
   1  10   2    4.99    0.32
  -2 -10  -2    3.20    0.34
  -2 -10  -2    3.39    0.28
  -2 -10  -2    3.18    0.31
   2  10   2    2.90    0.25
   2  10   2    3.46    0.28
   2  10   2    3.22    0.26
  -3 -10  -2    7.06    0.41
  -3 -10  -2    7.38    0.45
  -3 -10  -2    8.01    0.44
  -3 -10  -2    7.32    0.38
   3  10   2    7.34    0.39
   3  10   2    7.00    0.35
   3  10   2    7.50    0.38
  -4 -10  -2    6.11    0.40
  -4 -10  -2    5.49    0.41
   4  10   2    6.33    0.36
  -5 -10  -2    0.31    0.18
  -5 -10  -2    0.52    0.17
   5  10   2    0.54    0.17
  -6 -10  -2    0.41    0.19
  -6 -10  -2    0.94    0.21
   6  10   2    0.44    0.15
  -7 -10  -2    7.82    0.48
   7  10   2    7.04    0.42
  -8 -10  -2    0.22    0.17
  -8 -10  -2    0.46    0.17
   8  10   2    0.10    0.14
   1 -11  -2    0.65    0.20
   1 -11  -2    0.86    0.24
  -1  11   2    0.83    0.20
  -1  11   2    0.42    0.16
   0 -11  -2    0.27    0.16
   0 -11  -2   -0.11    0.17
   0  11   2    0.16    0.14
   0  11   2    0.13    0.13
  -1 -11  -2   -0.06    0.17
  -1 -11  -2    0.12    0.15
  -1 -11  -2   -0.17    0.11
   1  11   2    0.14    0.12
   1  11   2    0.02    0.11
   1  11   2    0.11    0.11
  -2 -11  -2    0.26    0.19
  -2 -11  -2    0.43    0.15
  -2 -11  -2    0.18    0.15
   2  11   2    0.14    0.13
   2  11   2    0.21    0.13
   2  11   2    0.34    0.14
  -3 -11  -2    1.01    0.25
  -3 -11  -2    0.42    0.18
   3  11   2    0.69    0.17
  -4 -11  -2    0.21    0.20
  -4 -11  -2    0.44    0.18
   4  11   2    0.53    0.16
  -5 -11  -2    1.61    0.26
   5  11   2    1.46    0.23
  -6 -11  -2    0.06    0.15
   6  11   2    0.18    0.15
   2  11  -3    0.35    0.16
   2  11  -3    0.09    0.14
   2  11  -3    0.35    0.16
  -2 -11   3    0.21    0.20
  -2 -11   3    0.29    0.17
   1  11  -3    0.57    0.18
   1  11  -3    0.38    0.16
  -1 -11   3    0.66    0.20
  -1 -11   3    0.32    0.23
  -1 -11   3    0.23    0.17
   5  10  -3    0.17    0.16
   5  10  -3    0.12    0.13
  -5 -10   3    0.23    0.18
  -5 -10   3    0.07    0.19
   4  10  -3    2.20    0.25
   4  10  -3    2.02    0.27
  -4 -10   3    1.58    0.27
  -4 -10   3    2.12    0.29
   3  10  -3    3.80    0.31
   3  10  -3    3.89    0.32
  -3 -10   3    3.76    0.37
  -3 -10   3    3.45    0.36
   2  10  -3    3.57    0.29
   2  10  -3    3.75    0.32
   2  10  -3    3.20    0.28
  -2 -10   3    4.13    0.35
  -2 -10   3    3.57    0.38
   1  10  -3    0.36    0.15
   1  10  -3    0.31    0.15
  -1 -10   3    0.36    0.20
  -1 -10   3    0.20    0.15
  -1 -10   3    0.65    0.17
   0  10  -3    0.81    0.20
   0  10  -3    1.24    0.20
   0 -10   3    1.56    0.28
   0 -10   3    1.15    0.21
   0 -10   3    1.05    0.22
  -1  10  -3    1.19    0.21
  -1  10  -3    1.13    0.22
   1 -10   3    1.40    0.24
   1 -10   3    0.81    0.23
  -2  10  -3   13.40    0.59
  -2  10  -3   12.30    0.56
   2 -10   3   13.65    0.60
   2 -10   3   12.79    0.62
   7   9  -3    2.90    0.33
   7   9  -3    2.65    0.28
  -7  -9   3    2.04    0.28
  -7  -9   3    1.93    0.30
  -7  -9   3    2.55    0.32
   6   9  -3    0.14    0.14
   6   9  -3    0.18    0.13
  -6  -9   3    0.24    0.15
  -6  -9   3    0.35    0.17
  -6  -9   3   -0.08    0.15
   5   9  -3   -0.01    0.10
   5   9  -3    0.01    0.12
  -5  -9   3    0.18    0.15
  -5  -9   3   -0.10    0.13
   4   9  -3    0.04    0.09
   4   9  -3    0.07    0.12
  -4  -9   3   -0.06    0.14
  -4  -9   3    0.08    0.13
   3   9  -3    0.96    0.17
   3   9  -3    1.28    0.20
  -3  -9   3    1.12    0.22
  -3  -9   3    0.97    0.21
   2   9  -3   10.64    0.45
   2   9  -3   11.06    0.47
   2   9  -3   11.47    0.46
  -2  -9   3   11.33    0.45
  -2  -9   3    9.70    0.50
  -2  -9   3   10.99    0.50
   1   9  -3    9.92    0.43
   1   9  -3   10.57    0.47
   1   9  -3   10.13    0.42
  -1  -9   3   10.81    0.45
  -1  -9   3    9.60    0.49
  -1  -9   3    9.23    0.46
   0   9  -3    1.03    0.20
   0   9  -3    0.88    0.17
   0  -9   3    0.51    0.18
   0  -9   3    1.10    0.20
   0  -9   3    0.83    0.19
  -1   9  -3    3.78    0.30
  -1   9  -3    3.59    0.29
   1  -9   3    3.94    0.37
   1  -9   3    3.81    0.32
  -2   9  -3    1.33    0.20
  -2   9  -3    1.53    0.23
  -2   9  -3    1.09    0.20
   2  -9   3    0.95    0.23
   2  -9   3    1.08    0.21
  -3   9  -3    2.85    0.31
  -3   9  -3    2.52    0.27
   3  -9   3    2.75    0.33
   3  -9   3    2.28    0.29
  -4   9  -3    7.80    0.43
  -4   9  -3    6.91    0.44
   4  -9   3    7.26    0.46
   8   8  -3    1.44    0.23
   8   8  -3    1.28    0.23
  -8  -8   3    1.39    0.24
  -8  -8   3    1.04    0.22
   7   8  -3    0.31    0.14
   7   8  -3   -0.03    0.11
  -7  -8   3    0.04    0.15
  -7  -8   3    0.11    0.14
  -7  -8   3    0.17    0.15
   6   8  -3    7.93    0.39
   6   8  -3    7.57    0.41
  -6  -8   3    7.31    0.43
  -6  -8   3    8.54    0.46
  -6  -8   3    6.99    0.42
   5   8  -3    0.83    0.17
   5   8  -3    0.79    0.16
  -5  -8   3    1.10    0.21
  -5  -8   3    1.27    0.22
   4   8  -3    1.53    0.21
   4   8  -3    1.52    0.19
  -4  -8   3    1.69    0.24
  -4  -8   3    1.81    0.25
   3   8  -3    1.98    0.22
   3   8  -3    1.90    0.21
  -3  -8   3    2.42    0.28
  -3  -8   3    1.93    0.25
   2   8  -3    5.07    0.29
   2   8  -3    4.89    0.29
   2   8  -3    4.74    0.29
  -2  -8   3    4.22    0.34
  -2  -8   3    4.73    0.32
  -2  -8   3    5.44    0.29
   1   8  -3   16.24    0.53
   1   8  -3   15.35    0.54
   1   8  -3   16.61    0.52
  -1  -8   3   15.14    0.58
  -1  -8   3   16.10    0.52
  -1  -8   3   15.24    0.56
  -1  -8   3   16.95    0.53
   0   8  -3    0.59    0.13
   0   8  -3    0.70    0.15
   0   8  -3    0.58    0.14
   0  -8   3    0.47    0.13
   0  -8   3    0.63    0.17
   0  -8   3    0.58    0.14
   0  -8   3    0.70    0.15
  -1   8  -3    0.18    0.12
  -1   8  -3    0.28    0.10
  -1   8  -3    0.27    0.12
   1  -8   3    0.48    0.13
   1  -8   3    0.23    0.15
   1  -8   3    0.20    0.12
   1  -8   3    0.15    0.11
  -2   8  -3    0.01    0.08
  -2   8  -3    0.13    0.11
   2  -8   3    0.12    0.11
   2  -8   3   -0.17    0.12
  -3   8  -3    4.98    0.34
  -3   8  -3    5.19    0.32
   3  -8   3    5.24    0.36
   3  -8   3    5.57    0.36
  -4   8  -3    1.15    0.21
  -4   8  -3    0.80    0.17
   4  -8   3    1.32    0.23
  -5   8  -3    3.79    0.33
  -5   8  -3    4.50    0.36
   5  -8   3    4.14    0.35
   8   7  -3    1.80    0.24
   8   7  -3    2.14    0.27
  -8  -7   3    1.82    0.25
  -8  -7   3    1.67    0.25
  -8  -7   3    1.78    0.25
   7   7  -3    7.87    0.39
   7   7  -3    8.44    0.42
  -7  -7   3    6.64    0.40
  -7  -7   3    7.97    0.43
  -7  -7   3    6.87    0.41
  -7  -7   3    7.76    0.42
   6   7  -3    1.02    0.19
   6   7  -3    1.20    0.18
  -6  -7   3    1.18    0.21
  -6  -7   3    0.69    0.16
  -6  -7   3    0.76    0.17
   5   7  -3    0.26    0.12
   5   7  -3    0.12    0.09
  -5  -7   3    0.08    0.10
  -5  -7   3    0.30    0.13
  -5  -7   3    0.09    0.11
   4   7  -3    1.07    0.17
   4   7  -3    0.83    0.14
  -4  -7   3    0.79    0.17
  -4  -7   3    0.73    0.16
   3   7  -3   14.06    0.48
   3   7  -3   13.89    0.46
  -3  -7   3   13.59    0.52
  -3  -7   3   14.82    0.53
   2   7  -3    3.30    0.23
   2   7  -3    3.13    0.23
   2   7  -3    2.77    0.21
  -2  -7   3    3.10    0.21
  -2  -7   3    2.93    0.26
  -2  -7   3    3.03    0.21
  -2  -7   3    3.42    0.28
   1   7  -3    2.80    0.21
   1   7  -3    2.77    0.22
   1   7  -3    3.00    0.23
  -1  -7   3    2.60    0.21
  -1  -7   3    2.62    0.24
  -1  -7   3    2.87    0.28
  -1  -7   3    2.77    0.21
   0   7  -3   36.45    0.86
   0   7  -3   37.68    0.83
   0   7  -3   35.85    0.88
   0   7  -3   36.47    0.81
   0  -7   3   37.72    0.90
   0  -7   3   36.20    0.92
   0  -7   3   37.12    0.87
   0  -7   3   38.27    0.87
  -1   7  -3   24.01    0.62
  -1   7  -3   22.86    0.65
  -1   7  -3   23.93    0.67
  -1   7  -3   23.94    0.62
   1  -7   3   24.37    0.67
   1  -7   3   23.39    0.70
   1  -7   3   24.48    0.66
   1  -7   3   24.54    0.68
  -2   7  -3   -0.10    0.07
  -2   7  -3    0.02    0.08
  -2   7  -3    0.09    0.10
   2  -7   3    0.05    0.10
   2  -7   3   -0.05    0.09
   2  -7   3   -0.08    0.11
  -3   7  -3    1.42    0.19
  -3   7  -3    1.34    0.18
  -3   7  -3    1.43    0.19
   3  -7   3    1.23    0.19
   3  -7   3    1.41    0.19
   3  -7   3    1.81    0.23
   3  -7   3    1.32    0.18
  -4   7  -3    0.20    0.12
  -4   7  -3    0.05    0.10
   4  -7   3    0.32    0.14
   4  -7   3    0.20    0.14
   4  -7   3    0.20    0.11
  -5   7  -3    6.57    0.38
  -5   7  -3    6.45    0.38
   5  -7   3    7.57    0.40
   5  -7   3    6.79    0.39
  -6   7  -3    0.67    0.18
  -6   7  -3    0.60    0.18
   6  -7   3    0.34    0.18
   6  -7   3    0.58    0.18
   6  -7   3    0.55    0.17
  -7   7  -3    2.72    0.31
  -7   7  -3    3.26    0.35
   7  -7   3    2.52    0.30
   7  -7   3    2.47    0.33
   7  -7   3    2.64    0.32
   9   6  -3    0.62    0.16
   9   6  -3    0.55    0.16
   9   6  -3    0.73    0.18
   8   6  -3    0.26    0.12
   8   6  -3    0.06    0.11
   8   6  -3    0.19    0.11
  -8  -6   3    0.09    0.11
  -8  -6   3    0.32    0.16
   7   6  -3    0.15    0.11
   7   6  -3    0.10    0.09
   7   6  -3    0.24    0.12
   7   6  -3    0.26    0.14
  -7  -6   3    0.19    0.12
  -7  -6   3    0.36    0.14
  -7  -6   3    0.04    0.11
   6   6  -3    1.44    0.18
   6   6  -3    1.34    0.18
   6   6  -3    1.10    0.17
  -6  -6   3    1.30    0.19
  -6  -6   3    1.01    0.18
  -6  -6   3    1.29    0.19
   5   6  -3    0.07    0.09
   5   6  -3   -0.07    0.08
   5   6  -3   -0.02    0.09
  -5  -6   3   -0.05    0.08
  -5  -6   3   -0.08    0.09
  -5  -6   3    0.08    0.09
   4   6  -3    0.89    0.15
   4   6  -3    1.09    0.15
  -4  -6   3    0.99    0.16
  -4  -6   3    0.94    0.17
   3   6  -3    6.82    0.32
   3   6  -3    6.67    0.29
  -3  -6   3    7.35    0.35
  -3  -6   3    6.62    0.30
  -3  -6   3    6.80    0.34
   2   6  -3    0.03    0.07
   2   6  -3   -0.02    0.07
   2   6  -3   -0.10    0.07
  -2  -6   3   -0.07    0.07
  -2  -6   3   -0.03    0.09
  -2  -6   3    0.10    0.10
  -2  -6   3   -0.07    0.07
   1   6  -3   12.84    0.42
   1   6  -3   12.99    0.44
   1   6  -3   13.61    0.42
  -1  -6   3   13.62    0.41
  -1  -6   3   13.15    0.41
  -1  -6   3   13.29    0.48
  -1  -6   3   13.91    0.46
   0   6  -3   27.59    0.61
   0   6  -3   27.07    0.67
   0   6  -3   26.60    0.63
   0   6  -3   25.65    0.60
   0  -6   3   26.10    0.65
   0  -6   3   26.77    0.68
   0  -6   3   26.74    0.72
   0  -6   3   27.09    0.67
  -1   6  -3   42.94    0.91
  -1   6  -3   42.41    0.90
  -1   6  -3   43.09    0.95
  -1   6  -3   40.97    0.86
   1  -6   3   43.77    0.94
   1  -6   3   42.20    0.95
   1  -6   3   44.35    0.95
   1  -6   3   41.11    0.89
   1  -6   3   43.53    1.00
  -2   6  -3   54.07    1.13
  -2   6  -3   55.10    1.16
  -2   6  -3   53.52    1.12
   2  -6   3   54.51    1.18
   2  -6   3   54.57    1.16
   2  -6   3   53.14    1.12
   2  -6   3   54.44    1.11
   2  -6   3   58.18    1.18
  -3   6  -3    0.50    0.12
  -3   6  -3    0.32    0.11
  -3   6  -3    0.40    0.11
   3  -6   3    0.26    0.11
   3  -6   3    0.49    0.15
   3  -6   3    0.35    0.12
   3  -6   3    0.24    0.11
  -4   6  -3   16.23    0.54
  -4   6  -3   17.61    0.56
  -4   6  -3   15.55    0.54
   4  -6   3   16.66    0.56
   4  -6   3   16.39    0.55
   4  -6   3   16.04    0.55
   4  -6   3   16.88    0.55
  -5   6  -3    0.43    0.14
  -5   6  -3    0.53    0.15
   5  -6   3    0.78    0.17
   5  -6   3    0.70    0.16
   5  -6   3    0.76    0.16
  -6   6  -3    0.48    0.15
  -6   6  -3    0.63    0.17
   6  -6   3    0.80    0.18
   6  -6   3    0.85    0.17
   6  -6   3    0.66    0.18
  -7   6  -3    9.54    0.47
  -7   6  -3    9.87    0.49
   7  -6   3    7.81    0.44
   7  -6   3   10.13    0.50
   7  -6   3    8.93    0.49
   9   5  -3    0.61    0.16
   9   5  -3    0.75    0.17
   9   5  -3    0.66    0.17
  -9  -5   3    0.61    0.18
  -9  -5   3    0.85    0.28
   8   5  -3    9.46    0.43
   8   5  -3    9.21    0.40
   8   5  -3    8.97    0.42
  -8  -5   3   10.03    0.47
  -8  -5   3    9.23    0.45
  -8  -5   3    8.95    0.42
   7   5  -3    9.04    0.38
   7   5  -3    8.28    0.46
   7   5  -3    8.86    0.40
   7   5  -3    9.38    0.42
   7   5  -3    9.91    0.41
  -7  -5   3    9.18    0.43
  -7  -5   3   10.34    0.43
  -7  -5   3    9.47    0.42
  -7  -5   3   10.14    0.42
   6   5  -3    0.93    0.15
   6   5  -3    1.02    0.15
   6   5  -3    0.84    0.15
   6   5  -3    1.39    0.16
   6   5  -3    1.20    0.14
  -6  -5   3    0.91    0.15
  -6  -5   3    0.95    0.16
  -6  -5   3    1.13    0.17
  -6  -5   3    1.11    0.17
   5   5  -3   13.69    0.41
   5   5  -3   13.31    0.41
   5   5  -3   13.54    0.46
   5   5  -3   13.74    0.44
   5   5  -3   13.44    0.44
  -5  -5   3   13.07    0.47
  -5  -5   3   13.98    0.47
  -5  -5   3   13.50    0.47
   4   5  -3    0.01    0.07
   4   5  -3    0.07    0.08
   4   5  -3   -0.09    0.07
   4   5  -3   -0.18    0.06
   4   5  -3    0.13    0.07
  -4  -5   3    0.19    0.11
  -4  -5   3    0.06    0.09
  -4  -5   3   -0.04    0.08
   3   5  -3    6.69    0.30
   3   5  -3    6.64    0.28
   3   5  -3    7.49    0.26
   3   5  -3    6.84    0.23
  -3  -5   3    6.99    0.32
  -3  -5   3    6.67    0.32
  -3  -5   3    6.84    0.23
   2   5  -3   10.27    0.34
   2   5  -3    9.53    0.27
   2   5  -3    9.85    0.34
   2   5  -3    9.62    0.29
  -2  -5   3   10.56    0.31
  -2  -5   3   10.14    0.37
  -2  -5   3    9.38    0.29
  -2  -5   3   10.52    0.38
   1   5  -3    0.14    0.06
   1   5  -3    0.22    0.05
   1   5  -3    0.21    0.06
   1   5  -3    0.16    0.08
   1   5  -3    0.09    0.07
   1   5  -3    0.04    0.06
   1   5  -3    0.17    0.05
  -1  -5   3    0.14    0.10
  -1  -5   3    0.17    0.07
  -1  -5   3    0.34    0.08
  -1  -5   3    0.19    0.09
  -1  -5   3    0.25    0.09
   0   5  -3    1.70    0.13
   0   5  -3    1.78    0.14
   0   5  -3    1.42    0.15
   0   5  -3    1.67    0.16
   0   5  -3    1.57    0.13
   0   5  -3    1.71    0.13
   0  -5   3    1.67    0.15
   0  -5   3    1.82    0.16
   0  -5   3    1.95    0.16
   0  -5   3    1.56    0.16
   0  -5   3    1.96    0.20
  -1   5  -3    0.74    0.12
  -1   5  -3    0.79    0.10
  -1   5  -3    1.02    0.12
  -1   5  -3    0.78    0.11
  -1   5  -3    0.94    0.11
   1  -5   3    0.78    0.12
   1  -5   3    0.96    0.13
   1  -5   3    0.99    0.13
   1  -5   3    0.60    0.15
   1  -5   3    0.82    0.13
  -2   5  -3    0.22    0.09
  -2   5  -3    0.46    0.11
  -2   5  -3    0.22    0.08
  -2   5  -3    0.28    0.08
   2  -5   3    0.13    0.09
   2  -5   3    0.08    0.09
   2  -5   3    0.27    0.08
   2  -5   3    0.18    0.12
   2  -5   3    0.27    0.10
  -3   5  -3    2.65    0.21
  -3   5  -3    2.78    0.21
  -3   5  -3    2.90    0.21
  -3   5  -3    2.62    0.19
   3  -5   3    2.43    0.21
   3  -5   3    2.32    0.21
   3  -5   3    2.94    0.23
   3  -5   3    2.98    0.26
  -4   5  -3   14.36    0.48
  -4   5  -3   15.50    0.47
  -4   5  -3   14.69    0.49
  -4   5  -3   15.16    0.49
   4  -5   3   15.58    0.50
   4  -5   3   14.09    0.49
   4  -5   3   14.61    0.49
   4  -5   3   14.97    0.49
  -5   5  -3   11.95    0.46
  -5   5  -3   12.08    0.44
  -5   5  -3   12.62    0.46
  -5   5  -3   11.98    0.46
   5  -5   3   12.00    0.48
   5  -5   3   12.35    0.46
   5  -5   3   12.11    0.47
   5  -5   3   12.17    0.44
   5  -5   3   12.25    0.45
  -6   5  -3    3.13    0.26
  -6   5  -3    3.18    0.27
  -6   5  -3    2.84    0.28
   6  -5   3    3.10    0.26
   6  -5   3    3.22    0.25
   6  -5   3    2.84    0.27
   6  -5   3    2.86    0.29
  -7   5  -3    0.11    0.13
  -7   5  -3    0.43    0.14
  -7   5  -3    0.40    0.15
   7  -5   3    0.43    0.16
   7  -5   3    0.47    0.15
   7  -5   3    0.45    0.22
  -8   5  -3    2.33    0.28
  -8   5  -3    1.95    0.33
  -8   5  -3    2.25    0.29
   8  -5   3    3.14    0.33
  10   4  -3    0.26    0.15
  10   4  -3    0.56    0.17
 -10  -4   3    1.03    0.22
   9   4  -3    0.60    0.15
   9   4  -3    0.49    0.16
  -9  -4   3    0.44    0.16
  -9  -4   3    0.51    0.17
   8   4  -3   11.31    0.45
   8   4  -3   10.91    0.45
   8   4  -3   10.87    0.44
  -8  -4   3   10.75    0.47
  -8  -4   3   11.46    0.50
   7   4  -3    3.51    0.26
   7   4  -3    3.54    0.24
   7   4  -3    3.74    0.25
   7   4  -3    3.73    0.26
   7   4  -3    4.03    0.28
  -7  -4   3    3.82    0.27
  -7  -4   3    3.76    0.27
  -7  -4   3    3.64    0.28
   6   4  -3    1.36    0.16
   6   4  -3    1.45    0.18
   6   4  -3    1.64    0.18
   6   4  -3    1.30    0.17
   6   4  -3    1.54    0.17
  -6  -4   3    1.41    0.19
  -6  -4   3    1.32    0.17
  -6  -4   3    1.53    0.22
  -6  -4   3    1.49    0.18
   5   4  -3    0.54    0.12
   5   4  -3    0.53    0.12
   5   4  -3    0.63    0.11
   5   4  -3    0.53    0.12
   5   4  -3    0.53    0.11
  -5  -4   3    0.64    0.13
  -5  -4   3    0.88    0.14
  -5  -4   3    0.51    0.12
  -5  -4   3    0.57    0.13
   4   4  -3    9.33    0.33
   4   4  -3    9.28    0.30
   4   4  -3    8.93    0.32
   4   4  -3    9.07    0.34
   4   4  -3    8.95    0.30
  -4  -4   3    8.33    0.34
  -4  -4   3    9.18    0.34
  -4  -4   3    8.84    0.35
   3   4  -3    1.44    0.13
   3   4  -3    1.20    0.14
   3   4  -3    1.50    0.14
   3   4  -3    1.54    0.13
   3   4  -3    1.29    0.11
  -3  -4   3    1.38    0.11
  -3  -4   3    1.65    0.17
  -3  -4   3    2.09    0.18
  -3  -4   3    1.58    0.10
  -3  -4   3    1.51    0.16
   2   4  -3    4.71    0.19
   2   4  -3    5.02    0.22
   2   4  -3    5.19    0.19
   2   4  -3    4.96    0.17
   2   4  -3    4.80    0.21
  -2  -4   3    4.69    0.17
  -2  -4   3    4.74    0.18
  -2  -4   3    4.67    0.23
  -2  -4   3    4.60    0.23
  -2  -4   3    4.62    0.17
   1   4  -3   88.74    1.47
   1   4  -3   85.79    1.56
   1   4  -3   89.78    1.51
   1   4  -3   89.33    1.51
   1   4  -3   89.89    1.59
   1   4  -3   90.24    1.48
   1   4  -3   88.03    1.46
   1   4  -3   86.65    1.57
  -1  -4   3   90.83    1.54
  -1  -4   3   87.91    1.49
  -1  -4   3   86.73    1.61
  -1  -4   3   86.15    1.53
  -1  -4   3   90.70    1.62
   0   4  -3   20.64    0.48
   0   4  -3   21.17    0.52
   0   4  -3   21.22    0.39
   0   4  -3   21.03    0.47
   0   4  -3   21.36    0.45
   0   4  -3   21.46    0.51
   0   4  -3   21.97    0.48
   0   4  -3   21.82    0.46
   0  -4   3   21.60    0.51
   0  -4   3   21.76    0.55
   0  -4   3   21.46    0.50
   0  -4   3   21.54    0.53
   0  -4   3   21.08    0.45
  -1   4  -3    8.53    0.26
  -1   4  -3    8.34    0.29
  -1   4  -3    8.46    0.28
  -1   4  -3    8.74    0.28
  -1   4  -3    8.46    0.25
   1  -4   3    7.66    0.28
   1  -4   3    8.26    0.29
   1  -4   3    8.35    0.32
   1  -4   3    8.20    0.28
   1  -4   3    8.09    0.26
  -2   4  -3    0.36    0.07
  -2   4  -3    0.28    0.07
  -2   4  -3    0.39    0.09
  -2   4  -3    0.27    0.07
  -2   4  -3    0.29    0.08
   2  -4   3    0.42    0.09
   2  -4   3    0.36    0.08
   2  -4   3    0.27    0.09
   2  -4   3    0.62    0.12
   2  -4   3    0.42    0.10
  -3   4  -3    0.26    0.10
  -3   4  -3    0.36    0.09
  -3   4  -3    0.05    0.07
  -3   4  -3    0.17    0.08
   3  -4   3    0.09    0.07
   3  -4   3    0.22    0.09
   3  -4   3    0.14    0.10
   3  -4   3    0.04    0.08
   3  -4   3    0.31    0.08
  -4   4  -3    5.76    0.27
  -4   4  -3    5.47    0.28
  -4   4  -3    5.70    0.28
  -4   4  -3    5.37    0.28
   4  -4   3    5.73    0.29
   4  -4   3    5.19    0.27
   4  -4   3    5.44    0.28
   4  -4   3    5.43    0.28
  -5   4  -3    0.24    0.10
  -5   4  -3   -0.02    0.08
  -5   4  -3    0.01    0.08
  -5   4  -3   -0.04    0.09
   5  -4   3   -0.05    0.08
   5  -4   3   -0.03    0.08
   5  -4   3    0.02    0.10
   5  -4   3    0.02    0.08
   5  -4   3    0.04    0.07
  -6   4  -3    4.91    0.30
  -6   4  -3    4.58    0.28
  -6   4  -3    4.80    0.30
  -6   4  -3    4.58    0.30
   6  -4   3    5.00    0.32
   6  -4   3    4.59    0.30
   6  -4   3    4.49    0.27
   6  -4   3    4.23    0.27
  -7   4  -3    0.04    0.09
  -7   4  -3    0.03    0.10
  -7   4  -3    0.04    0.11
   7  -4   3   -0.04    0.11
   7  -4   3    0.18    0.11
  -8   4  -3   -0.09    0.10
  -8   4  -3   -0.14    0.11
   8  -4   3    0.21    0.14
  -9   4  -3    3.94    0.34
  -9   4  -3    2.57    0.32
   9  -4   3    2.78    0.31
  10   3  -3    0.72    0.19
  10   3  -3    0.22    0.15
 -10  -3   3    0.35    0.17
   9   3  -3    0.25    0.12
   9   3  -3    0.41    0.14
  -9  -3   3    0.07    0.12
  -9  -3   3    0.47    0.17
   8   3  -3    1.56    0.20
   8   3  -3    2.02    0.21
   8   3  -3    1.91    0.22
   8   3  -3    2.26    0.22
  -8  -3   3    1.57    0.22
  -8  -3   3    2.23    0.24
   7   3  -3    0.47    0.11
   7   3  -3    0.40    0.12
   7   3  -3    0.50    0.12
   7   3  -3    0.29    0.11
   7   3  -3    0.50    0.13
  -7  -3   3    0.26    0.11
  -7  -3   3    0.37    0.12
  -7  -3   3    0.32    0.12
   6   3  -3    9.11    0.36
   6   3  -3    9.11    0.39
   6   3  -3    9.70    0.34
   6   3  -3    9.30    0.36
   6   3  -3    8.97    0.36
  -6  -3   3    9.71    0.35
  -6  -3   3    9.13    0.36
  -6  -3   3    9.95    0.40
   5   3  -3    0.11    0.07
   5   3  -3    0.14    0.08
   5   3  -3    0.09    0.09
   5   3  -3    0.23    0.09
   5   3  -3    0.20    0.09
  -5  -3   3    0.14    0.09
  -5  -3   3    0.12    0.08
  -5  -3   3    0.04    0.08
  -5  -3   3    0.19    0.09
   4   3  -3    0.49    0.09
   4   3  -3    0.67    0.11
   4   3  -3    0.57    0.10
   4   3  -3    0.57    0.11
   4   3  -3    0.43    0.08
  -4  -3   3    0.34    0.09
  -4  -3   3    0.47    0.08
  -4  -3   3    0.41    0.10
  -4  -3   3    0.45    0.09
  -4  -3   3    0.55    0.10
   3   3  -3    0.05    0.05
   3   3  -3    0.10    0.06
   3   3  -3    0.08    0.06
   3   3  -3    0.01    0.04
   3   3  -3    0.10    0.05
  -3  -3   3    0.05    0.06
  -3  -3   3    0.02    0.03
  -3  -3   3    0.04    0.03
  -3  -3   3    0.03    0.04
  -3  -3   3    0.02    0.03
  -3  -3   3    0.10    0.06
  -3  -3   3    0.23    0.07
   2   3  -3   38.37    0.71
   2   3  -3   38.07    0.71
   2   3  -3   37.12    0.77
   2   3  -3   37.13    0.75
   2   3  -3   38.23    0.75
   2   3  -3   37.89    0.74
  -2  -3   3   37.84    0.78
  -2  -3   3   38.30    0.67
  -2  -3   3   37.56    0.69
  -2  -3   3   38.05    0.79
  -2  -3   3   38.12    0.69
   1   3  -3   56.12    1.06
   1   3  -3   57.41    1.07
   1   3  -3   59.58    1.04
   1   3  -3   58.81    0.99
   1   3  -3   59.16    0.99
   1   3  -3   60.01    1.00
   1   3  -3   57.81    1.03
  -1  -3   3   57.50    1.09
  -1  -3   3   58.40    0.97
  -1  -3   3   58.35    1.03
  -1  -3   3   58.01    1.03
  -1  -3   3   56.89    1.10
   0   3  -3  120.94    2.01
   0   3  -3  118.84    2.03
   0   3  -3  121.06    2.02
   0   3  -3  121.84    2.00
   0   3  -3  119.58    2.04
   0   3  -3  119.23    2.00
   0  -3   3  120.47    2.02
   0  -3   3  121.50    2.03
   0  -3   3  124.18    1.95
   0  -3   3  119.41    2.07
   0  -3   3  118.59    2.06
  -1   3  -3    8.19    0.25
  -1   3  -3    8.12    0.26
  -1   3  -3    8.42    0.23
  -1   3  -3    8.18    0.26
  -1   3  -3    8.57    0.26
   1  -3   3    8.58    0.23
   1  -3   3    8.45    0.29
   1  -3   3    8.13    0.26
   1  -3   3    8.30    0.27
   1  -3   3    8.42    0.27
  -2   3  -3    9.04    0.29
  -2   3  -3    9.31    0.29
  -2   3  -3    9.22    0.23
  -2   3  -3    8.64    0.28
  -2   3  -3    9.21    0.28
   2  -3   3    9.23    0.27
   2  -3   3    9.26    0.30
   2  -3   3    8.58    0.29
   2  -3   3    8.85    0.27
   2  -3   3    8.54    0.31
  -3   3  -3    3.38    0.18
  -3   3  -3    3.39    0.19
  -3   3  -3    3.18    0.18
  -3   3  -3    3.15    0.18
   3  -3   3    3.87    0.20
   3  -3   3    3.45    0.16
   3  -3   3    3.47    0.19
   3  -3   3    3.22    0.19
   3  -3   3    3.33    0.21
  -4   3  -3    0.98    0.13
  -4   3  -3    1.13    0.13
  -4   3  -3    0.83    0.12
  -4   3  -3    0.93    0.13
   4  -3   3    0.77    0.12
   4  -3   3    1.01    0.13
   4  -3   3    0.93    0.12
   4  -3   3    0.62    0.11
   4  -3   3    0.90    0.14
  -5   3  -3   16.01    0.48
  -5   3  -3   17.18    0.52
  -5   3  -3   16.51    0.50
  -5   3  -3   17.56    0.51
   5  -3   3   16.27    0.48
   5  -3   3   16.27    0.43
   5  -3   3   16.88    0.48
   5  -3   3   16.44    0.51
   5  -3   3   17.72    0.48
   5  -3   3   16.57    0.51
  -6   3  -3   26.45    0.67
  -6   3  -3   26.60    0.73
  -6   3  -3   27.63    0.70
  -6   3  -3   26.53    0.70
   6  -3   3   24.97    0.64
   6  -3   3   25.36    0.65
   6  -3   3   26.29    0.72
   6  -3   3   27.67    0.73
   6  -3   3   26.67    0.65
   6  -3   3   26.87    0.63
  -7   3  -3   14.74    0.55
  -7   3  -3   14.85    0.50
  -7   3  -3   15.40    0.52
  -7   3  -3   14.92    0.52
   7  -3   3   14.74    0.46
   7  -3   3   13.98    0.53
  -8   3  -3    3.05    0.27
  -8   3  -3    2.77    0.30
   8  -3   3    3.26    0.29
  -9   3  -3    0.17    0.13
  -9   3  -3    0.16    0.15
   9  -3   3    0.00    0.12
  10   2  -3    2.18    0.27
 -10  -2   3    2.26    0.30
   9   2  -3    2.52    0.26
   9   2  -3    1.86    0.23
  -9  -2   3    1.83    0.27
  -9  -2   3    2.34    0.27
   8   2  -3    2.07    0.21
   8   2  -3    2.14    0.23
   8   2  -3    2.19    0.24
  -8  -2   3    2.16    0.24
  -8  -2   3    2.19    0.27
   7   2  -3    5.05    0.29
   7   2  -3    5.05    0.31
   7   2  -3    4.54    0.27
   7   2  -3    4.40    0.25
   7   2  -3    4.75    0.26
  -7  -2   3    4.69    0.31
  -7  -2   3    4.41    0.29
  -7  -2   3    5.13    0.27
   6   2  -3   27.87    0.66
   6   2  -3   26.84    0.73
   6   2  -3   27.58    0.68
   6   2  -3   27.50    0.69
   6   2  -3   28.88    0.70
  -6  -2   3   27.12    0.68
  -6  -2   3   29.43    0.74
   5   2  -3   40.94    0.87
   5   2  -3   40.94    0.83
   5   2  -3   39.30    0.86
   5   2  -3   40.63    0.86
   5   2  -3   40.69    0.91
  -5  -2   3   39.61    0.90
  -5  -2   3   41.21    0.87
  -5  -2   3   40.17    0.84
   4   2  -3   14.96    0.37
   4   2  -3   14.75    0.41
   4   2  -3   15.47    0.41
   4   2  -3   14.17    0.42
   4   2  -3   14.57    0.40
  -4  -2   3   15.23    0.38
  -4  -2   3   14.80    0.42
  -4  -2   3   14.68    0.40
  -4  -2   3   14.70    0.44
  -4  -2   3   13.88    0.30
   3   2  -3    4.22    0.19
   3   2  -3    4.61    0.21
   3   2  -3    4.11    0.19
   3   2  -3    4.56    0.19
   3   2  -3    4.56    0.16
  -3  -2   3    4.13    0.19
  -3  -2   3    4.18    0.18
  -3  -2   3    4.52    0.13
  -3  -2   3    4.35    0.21
  -3  -2   3    4.33    0.13
  -3  -2   3    4.11    0.20
   2   2  -3    4.55    0.17
   2   2  -3    4.30    0.14
   2   2  -3    4.69    0.20
   2   2  -3    4.38    0.18
   2   2  -3    4.76    0.19
  -2  -2   3    4.56    0.19
  -2  -2   3    4.35    0.19
  -2  -2   3    4.55    0.19
  -2  -2   3    4.58    0.14
  -2  -2   3    4.60    0.13
  -2  -2   3    4.25    0.14
   1   2  -3    6.88    0.22
   1   2  -3    6.89    0.22
   1   2  -3    6.73    0.22
   1   2  -3    6.76    0.20
   1   2  -3    6.61    0.17
   1   2  -3    7.10    0.22
   1   2  -3    6.93    0.17
  -1  -2   3    6.16    0.19
  -1  -2   3    6.83    0.20
  -1  -2   3    6.52    0.23
  -1  -2   3    6.61    0.23
  -1  -2   3    6.67    0.23
   0   2  -3    0.43    0.06
   0   2  -3    0.48    0.07
   0   2  -3    0.39    0.06
   0   2  -3    0.56    0.07
   0   2  -3    0.50    0.06
   0   2  -3    0.53    0.07
   0  -2   3    0.36    0.06
   0  -2   3    0.40    0.06
   0  -2   3    0.51    0.08
   0  -2   3    0.41    0.08
  -1   2  -3    2.87    0.13
  -1   2  -3    2.76    0.14
  -1   2  -3    2.80    0.13
  -1   2  -3    2.79    0.12
  -1   2  -3    2.82    0.14
   1  -2   3    2.77    0.14
   1  -2   3    2.94    0.11
   1  -2   3    2.80    0.16
   1  -2   3    2.84    0.14
   1  -2   3    2.74    0.14
  -2   2  -3    0.06    0.05
  -2   2  -3    0.11    0.04
  -2   2  -3    0.08    0.05
  -2   2  -3    0.24    0.06
  -2   2  -3    0.07    0.05
   2  -2   3    0.00    0.05
   2  -2   3    0.09    0.05
   2  -2   3    0.14    0.07
   2  -2   3    0.10    0.05
   2  -2   3    0.04    0.05
  -3   2  -3   26.53    0.59
  -3   2  -3   26.06    0.56
  -3   2  -3   25.88    0.58
  -3   2  -3   27.23    0.60
   3  -2   3   25.70    0.58
   3  -2   3   27.15    0.59
   3  -2   3   26.10    0.52
   3  -2   3   26.22    0.58
   3  -2   3   27.17    0.59
   3  -2   3   26.27    0.58
  -4   2  -3    4.70    0.22
  -4   2  -3    4.74    0.23
  -4   2  -3    4.60    0.21
  -4   2  -3    4.74    0.21
   4  -2   3    4.71    0.21
   4  -2   3    4.63    0.23
   4  -2   3    4.75    0.21
   4  -2   3    4.73    0.23
   4  -2   3    4.83    0.19
   4  -2   3    5.08    0.16
   4  -2   3    4.79    0.22
  -5   2  -3    4.07    0.22
  -5   2  -3    4.05    0.22
  -5   2  -3    3.79    0.22
  -5   2  -3    3.80    0.24
   5  -2   3    3.77    0.23
   5  -2   3    4.01    0.20
   5  -2   3    4.02    0.21
   5  -2   3    3.97    0.23
   5  -2   3    4.19    0.21
   5  -2   3    4.00    0.20
  -6   2  -3   15.34    0.47
  -6   2  -3   14.20    0.49
  -6   2  -3   13.69    0.43
  -6   2  -3   13.81    0.45
   6  -2   3   15.47    0.43
   6  -2   3   14.94    0.49
   6  -2   3   14.39    0.41
   6  -2   3   14.41    0.43
  -7   2  -3   44.52    1.08
  -7   2  -3   46.33    0.99
  -7   2  -3   43.13    1.00
  -7   2  -3   47.47    1.03
   7  -2   3   44.39    1.04
   7  -2   3   46.14    0.98
  -8   2  -3    7.26    0.36
  -8   2  -3    6.41    0.39
  -8   2  -3    6.82    0.34
   8  -2   3    6.88    0.33
   8  -2   3    7.36    0.39
  -9   2  -3    4.98    0.33
  -9   2  -3    5.02    0.38
   9  -2   3    4.99    0.31
   9  -2   3    5.29    0.35
 -10   2  -3    2.91    0.32
  10  -2   3    2.99    0.33
  10  -2   3    3.03    0.30
  10   1  -3    1.27    0.21
 -10  -1   3    1.12    0.22
 -10  -1   3    1.65    0.27
   9   1  -3   13.96    0.53
   9   1  -3   15.14    0.57
  -9  -1   3   14.22    0.62
  -9  -1   3   14.44    0.58
   8   1  -3    3.82    0.29
   8   1  -3    3.57    0.27
   8   1  -3    3.93    0.26
  -8  -1   3    2.99    0.30
  -8  -1   3    3.91    0.29
   7   1  -3    1.24    0.18
   7   1  -3    1.01    0.16
   7   1  -3    1.30    0.16
   7   1  -3    1.32    0.18
  -7  -1   3    1.52    0.21
  -7  -1   3    1.12    0.17
  -7  -1   3    1.01    0.15
   6   1  -3    0.05    0.09
   6   1  -3    0.04    0.07
   6   1  -3   -0.04    0.07
   6   1  -3    0.01    0.07
  -6  -1   3    0.02    0.08
  -6  -1   3    0.02    0.08
   5   1  -3   16.32    0.46
   5   1  -3   15.94    0.45
   5   1  -3   16.20    0.43
   5   1  -3   15.73    0.49
  -5  -1   3   16.09    0.45
  -5  -1   3   15.54    0.41
  -5  -1   3   15.68    0.48
  -5  -1   3   15.38    0.37
   4   1  -3   -0.01    0.05
   4   1  -3    0.09    0.07
   4   1  -3   -0.10    0.04
   4   1  -3    0.11    0.06
   4   1  -3   -0.02    0.04
  -4  -1   3    0.02    0.04
  -4  -1   3    0.13    0.06
  -4  -1   3    0.05    0.04
  -4  -1   3    0.12    0.06
  -4  -1   3    0.03    0.06
  -4  -1   3    0.00    0.05
   3   1  -3   71.19    1.27
   3   1  -3   69.27    1.29
   3   1  -3   71.53    1.26
   3   1  -3   69.96    1.26
   3   1  -3   71.45    1.21
  -3  -1   3   69.06    1.30
  -3  -1   3   70.00    1.25
  -3  -1   3   69.38    1.28
  -3  -1   3   70.48    1.18
  -3  -1   3   70.38    1.18
  -3  -1   3   70.19    1.20
   2   1  -3  184.41    2.99
   2   1  -3  181.31    2.98
   2   1  -3  183.49    2.97
   2   1  -3  177.07    2.95
   2   1  -3  186.39    2.89
   2   1  -3  180.29    2.96
  -2  -1   3  179.92    3.00
  -2  -1   3  180.43    2.93
  -2  -1   3  183.48    2.99
  -2  -1   3  180.61    2.90
  -2  -1   3  180.68    2.97
  -2  -1   3  181.32    2.90
   1   1  -3  413.99    6.49
   1   1  -3  425.28    6.41
   1   1  -3  409.58    6.45
   1   1  -3  413.89    6.41
   1   1  -3  401.32    6.47
   1   1  -3  414.50    6.46
   1   1  -3  407.59    6.48
  -1  -1   3  400.92    6.48
  -1  -1   3  413.25    6.46
  -1  -1   3  405.12    6.43
  -1  -1   3  404.64    6.43
  -1  -1   3  399.48    6.48
   0   1  -3   49.19    0.85
   0   1  -3   50.01    0.86
   0   1  -3   50.42    0.86
   0   1  -3   49.55    0.88
   0   1  -3   47.18    0.86
   0  -1   3   47.57    0.87
   0  -1   3   49.95    0.86
   0  -1   3   47.15    0.85
   0  -1   3   48.56    0.88
   0  -1   3   47.90    0.87
  -1   1  -3   44.80    0.81
  -1   1  -3   44.18    0.78
  -1   1  -3   44.56    0.82
  -1   1  -3   44.17    0.80
   1  -1   3   45.53    0.81
   1  -1   3   44.09    0.78
   1  -1   3   44.81    0.81
   1  -1   3   43.64    0.81
   1  -1   3   44.75    0.82
  -2   1  -3    2.01    0.10
  -2   1  -3    1.89    0.12
   2  -1   3    2.11    0.12
   2  -1   3    2.01    0.13
   2  -1   3    2.15    0.11
   2  -1   3    2.13    0.11
   2  -1   3    2.13    0.09
   2  -1   3    2.23    0.12
  -3   1  -3    0.87    0.08
  -3   1  -3    0.72    0.09
  -3   1  -3    0.87    0.09
  -3   1  -3    0.81    0.10
   3  -1   3    0.97    0.08
   3  -1   3    0.82    0.10
   3  -1   3    0.77    0.09
   3  -1   3    0.85    0.09
   3  -1   3    0.73    0.09
  -4   1  -3    3.62    0.18
  -4   1  -3    3.94    0.20
  -4   1  -3    3.56    0.18
  -4   1  -3    3.74    0.16
   4  -1   3    3.81    0.17
   4  -1   3    3.93    0.17
   4  -1   3    3.77    0.18
   4  -1   3    4.06    0.14
   4  -1   3    3.81    0.17
   4  -1   3    3.70    0.19
  -5   1  -3   15.06    0.39
  -5   1  -3   15.12    0.41
  -5   1  -3   14.02    0.40
   5  -1   3   15.34    0.39
   5  -1   3   14.70    0.40
   5  -1   3   14.99    0.43
   5  -1   3   14.65    0.40
   5  -1   3   14.76    0.38
  -6   1  -3    0.40    0.10
  -6   1  -3    0.16    0.09
  -6   1  -3    0.23    0.11
  -6   1  -3    0.37    0.09
   6  -1   3    0.28    0.11
   6  -1   3    0.37    0.09
   6  -1   3    0.44    0.10
   6  -1   3    0.30    0.08
  -7   1  -3    0.53    0.11
  -7   1  -3    0.45    0.13
  -7   1  -3    0.49    0.11
   7  -1   3    0.57    0.13
   7  -1   3    0.39    0.10
   7  -1   3    0.41    0.11
  -8   1  -3    0.35    0.12
  -8   1  -3    0.24    0.13
  -8   1  -3    0.13    0.09
   8  -1   3    0.15    0.10
   8  -1   3    0.10    0.10
  -9   1  -3    1.69    0.21
  -9   1  -3    1.15    0.21
   9  -1   3    1.24    0.20
   9  -1   3    1.23    0.19
 -10   1  -3    1.73    0.26
  10  -1   3    1.61    0.22
  10  -1   3    1.23    0.22
  10   0  -3    2.73    0.29
 -10   0   3    2.52    0.35
 -10   0   3    2.78    0.32
   9   0  -3    0.72    0.16
   9   0  -3    0.52    0.15
  -9   0   3    0.58    0.17
  -9   0   3    0.75    0.19
   8   0  -3    4.51    0.29
   8   0  -3    4.36    0.30
  -8   0   3    5.02    0.33
  -8   0   3    4.95    0.35
   7   0  -3    5.10    0.29
   7   0  -3    5.50    0.32
   7   0  -3    5.03    0.29
   7   0  -3    4.63    0.27
  -7   0   3    5.30    0.33
  -7   0   3    5.19    0.31
   6   0  -3    4.33    0.24
   6   0  -3    3.73    0.22
   6   0  -3    3.66    0.26
   6   0  -3    3.63    0.23
  -6   0   3    4.05    0.26
  -6   0   3    3.45    0.22
   5   0  -3    3.73    0.21
   5   0  -3    3.77    0.20
   5   0  -3    4.02    0.22
   5   0  -3    3.55    0.21
   5   0  -3    3.83    0.24
  -5   0   3    3.63    0.20
  -5   0   3    4.04    0.18
  -5   0   3    3.99    0.24
  -5   0   3    3.64    0.21
   4   0  -3    0.12    0.07
   4   0  -3    0.00    0.04
   4   0  -3    0.12    0.06
   4   0  -3    0.06    0.05
   4   0  -3    0.14    0.06
  -4   0   3    0.11    0.05
  -4   0   3    0.10    0.04
  -4   0   3    0.12    0.07
  -4   0   3    0.10    0.06
  -4   0   3    0.16    0.06
   3   0  -3    1.55    0.13
   3   0  -3    1.52    0.12
   3   0  -3    1.62    0.12
   3   0  -3    1.59    0.10
   3   0  -3    1.73    0.14
  -3   0   3    1.67    0.10
  -3   0   3    1.61    0.08
  -3   0   3    1.53    0.11
  -3   0   3    1.56    0.14
  -3   0   3    1.77    0.13
  -3   0   3    1.61    0.10
   2   0  -3   41.76    0.75
   2   0  -3   41.84    0.71
   2   0  -3   40.71    0.70
   2   0  -3   41.23    0.77
   2   0  -3   41.55    0.80
   2   0  -3   41.31    0.72
   2   0  -3   40.40    0.78
  -2   0   3   40.93    0.74
  -2   0   3   40.65    0.80
  -2   0   3   41.48    0.70
  -2   0   3   41.58    0.74
  -2   0   3   41.23    0.76
  -2   0   3   40.06    0.78
   1   0  -3   94.03    1.57
   1   0  -3   92.84    1.55
   1   0  -3   96.64    1.56
   1   0  -3   97.92    1.55
   1   0  -3   95.41    1.62
   1   0  -3   95.67    1.59
   1   0  -3   94.73    1.61
  -1   0   3   94.54    1.57
  -1   0   3   94.31    1.59
  -1   0   3   94.32    1.60
  -1   0   3   94.08    1.61
  -1   0   3   95.03    1.57
  -1   0   3   96.68    1.55
   0   0  -3  132.74    2.18
   0   0  -3  134.78    2.16
   0   0  -3  132.30    2.16
   0   0  -3  137.71    2.14
   0   0   3  132.48    2.17
   0   0   3  130.82    2.15
   0   0   3  132.10    2.18
   0   0   3  133.51    2.17
   0   0   3  133.13    2.16
  -1   0  -3   31.02    0.54
  -1   0  -3   30.86    0.58
  -1   0  -3   30.43    0.59
  -1   0  -3   31.31    0.55
   1   0   3   30.04    0.55
   1   0   3   31.60    0.56
   1   0   3   30.78    0.58
   1   0   3   31.03    0.58
   1   0   3   30.03    0.58
  -2   0  -3  101.38    1.67
  -2   0  -3   96.58    1.66
  -2   0  -3  100.19    1.68
  -2   0  -3  100.41    1.60
   2   0   3   99.04    1.65
   2   0   3   99.14    1.66
   2   0   3  100.91    1.64
   2   0   3   99.68    1.66
   2   0   3   99.33    1.67
  -3   0  -3   47.41    0.80
  -3   0  -3   45.48    0.84
  -3   0  -3   46.37    0.89
  -3   0  -3   46.76    0.86
   3   0   3   45.08    0.83
   3   0   3   46.27    0.84
   3   0   3   46.12    0.85
   3   0   3   46.15    0.86
   3   0   3   46.82    0.82
  -4   0  -3    0.44    0.07
  -4   0  -3    0.18    0.07
  -4   0  -3    0.12    0.05
   4   0   3    0.19    0.03
   4   0   3    0.15    0.05
   4   0   3    0.21    0.06
   4   0   3    0.19    0.06
   4   0   3    0.23    0.07
  -5   0  -3    3.03    0.19
  -5   0  -3    2.84    0.16
  -5   0  -3    3.04    0.16
  -5   0  -3    2.76    0.14
   5   0   3    2.84    0.13
   5   0   3    2.66    0.16
   5   0   3    2.91    0.12
   5   0   3    2.72    0.17
   5   0   3    2.88    0.13
   5   0   3    2.97    0.17
  -6   0  -3   21.32    0.52
  -6   0  -3   21.90    0.50
  -6   0  -3   21.29    0.60
  -6   0  -3   21.29    0.52
   6   0   3   21.34    0.54
   6   0   3   22.31    0.54
   6   0   3   21.53    0.58
  -7   0  -3    1.27    0.14
  -7   0  -3    1.13    0.14
  -7   0  -3    1.19    0.18
   7   0   3    1.37    0.16
   7   0   3    1.37    0.17
   7   0   3    1.30    0.15
  -8   0  -3    0.12    0.11
  -8   0  -3    0.24    0.09
   8   0   3    0.31    0.11
   8   0   3    0.26    0.11
  -9   0  -3    0.30    0.14
   9   0   3    0.54    0.14
   9   0   3    0.54    0.15
 -10   0  -3   -0.17    0.12
  10   0   3   -0.05    0.11
  10   0   3    0.03    0.12
   9  -1  -3    0.85    0.17
   9  -1  -3    1.14    0.21
  -9   1   3    1.20    0.23
  -9   1   3    0.88    0.20
   8  -1  -3   13.06    0.50
   8  -1  -3   13.96    0.52
  -8   1   3   13.44    0.58
  -8   1   3   12.97    0.53
   7  -1  -3   21.75    0.63
   7  -1  -3   22.15    0.67
   7  -1  -3   20.53    0.64
   7  -1  -3   20.74    0.60
  -7   1   3   21.56    0.66
  -7   1   3   20.42    0.69
   6  -1  -3   18.73    0.56
   6  -1  -3   19.23    0.58
   6  -1  -3   18.36    0.53
   6  -1  -3   18.63    0.53
  -6   1   3   18.23    0.51
  -6   1   3   20.03    0.59
  -6   1   3   18.21    0.50
   5  -1  -3    0.10    0.08
   5  -1  -3    0.16    0.09
   5  -1  -3    0.18    0.09
   5  -1  -3    0.05    0.08
   5  -1  -3    0.33    0.09
  -5   1   3    0.03    0.06
  -5   1   3    0.12    0.07
  -5   1   3    0.06    0.09
  -5   1   3    0.07    0.08
   4  -1  -3    8.14    0.21
   4  -1  -3    8.51    0.28
   4  -1  -3    8.31    0.29
   4  -1  -3    8.51    0.29
   4  -1  -3    8.80    0.31
   4  -1  -3    8.58    0.32
   4  -1  -3    8.18    0.22
  -4   1   3    8.78    0.32
  -4   1   3    8.45    0.29
  -4   1   3    9.07    0.28
  -4   1   3    8.46    0.23
  -4   1   3    8.30    0.26
   3  -1  -3   25.33    0.53
   3  -1  -3   26.81    0.59
   3  -1  -3   24.29    0.55
   3  -1  -3   24.97    0.55
   3  -1  -3   24.68    0.56
   3  -1  -3   25.64    0.49
   3  -1  -3   26.57    0.50
  -3   1   3   24.70    0.50
  -3   1   3   25.78    0.53
  -3   1   3   24.78    0.58
  -3   1   3   25.25    0.56
  -3   1   3   24.82    0.53
   2  -1  -3    5.82    0.21
   2  -1  -3    6.20    0.18
   2  -1  -3    5.65    0.20
   2  -1  -3    6.13    0.19
   2  -1  -3    5.94    0.22
   2  -1  -3    5.78    0.18
   2  -1  -3    5.80    0.18
  -2   1   3    6.07    0.19
  -2   1   3    5.89    0.22
  -2   1   3    5.82    0.21
  -2   1   3    5.76    0.19
  -2   1   3    5.80    0.19
   1  -1  -3    0.00    0.03
   1  -1  -3    0.04    0.05
   1  -1  -3   -0.03    0.04
   1  -1  -3    0.04    0.04
   1  -1  -3    0.15    0.05
   1  -1  -3    0.07    0.04
   1  -1  -3   -0.03    0.03
  -1   1   3    0.03    0.04
  -1   1   3    0.02    0.04
  -1   1   3    0.04    0.03
  -1   1   3    0.02    0.03
  -1   1   3    0.11    0.04
   0  -1  -3   29.45    0.57
   0  -1  -3   30.12    0.56
   0  -1  -3   29.95    0.56
   0  -1  -3   31.09    0.52
   0  -1  -3   30.85    0.57
   0   1   3   30.01    0.54
   0   1   3   29.70    0.56
   0   1   3   30.46    0.57
   0   1   3   29.07    0.57
   0   1   3   29.11    0.56
   0   1   3   30.52    0.57
  -1  -1  -3   43.26    0.78
  -1  -1  -3   44.21    0.78
  -1  -1  -3   44.46    0.78
  -1  -1  -3   44.18    0.79
   1   1   3   44.17    0.74
   1   1   3   43.33    0.78
   1   1   3   44.26    0.78
   1   1   3   44.02    0.76
   1   1   3   42.86    0.77
   1   1   3   43.53    0.78
   1   1   3   43.96    0.76
  -2  -1  -3    9.15    0.23
  -2  -1  -3    9.24    0.23
  -2  -1  -3    8.83    0.25
  -2  -1  -3    9.06    0.24
   2   1   3    8.96    0.23
   2   1   3    8.99    0.22
   2   1   3    8.61    0.23
   2   1   3    8.92    0.23
   2   1   3    9.29    0.20
  -3  -1  -3    0.78    0.07
  -3  -1  -3    0.77    0.08
  -3  -1  -3    0.72    0.09
   3   1   3    0.90    0.07
   3   1   3    0.79    0.08
   3   1   3    0.92    0.07
   3   1   3    0.79    0.09
   3   1   3    0.87    0.07
   3   1   3    0.81    0.08
  -4  -1  -3    0.57    0.05
  -4  -1  -3    0.39    0.06
  -4  -1  -3    0.25    0.06
  -4  -1  -3    0.26    0.07
   4   1   3    0.36    0.05
   4   1   3    0.39    0.08
   4   1   3    0.29    0.07
   4   1   3    0.25    0.06
   4   1   3    0.37    0.06
   4   1   3    0.36    0.05
   4   1   3    0.33    0.05
  -5  -1  -3   36.96    0.72
  -5  -1  -3   35.83    0.68
  -5  -1  -3   36.92    0.81
  -5  -1  -3   38.05    0.73
   5   1   3   36.24    0.76
   5   1   3   36.71    0.78
   5   1   3   37.32    0.65
   5   1   3   36.64    0.64
   5   1   3   36.80    0.76
   5   1   3   36.53    0.66
   5   1   3   36.90    0.69
  -6  -1  -3   24.27    0.54
  -6  -1  -3   23.58    0.53
  -6  -1  -3   22.71    0.62
   6   1   3   23.23    0.60
   6   1   3   24.20    0.57
   6   1   3   23.89    0.58
  -7  -1  -3   -0.03    0.08
  -7  -1  -3    0.01    0.06
   7   1   3    0.20    0.08
   7   1   3   -0.03    0.07
   7   1   3    0.07    0.08
  -8  -1  -3    0.54    0.14
   8   1   3    0.93    0.16
   8   1   3    0.64    0.13
   8   1   3    0.71    0.14
  -9  -1  -3    0.20    0.13
   9   1   3    0.55    0.14
   9   1   3    0.53    0.14
 -10  -1  -3    0.14    0.15
  10   1   3    0.20    0.14
  10   1   3    0.37    0.14
 -11  -1  -3    0.17    0.18
  11   1   3    0.24    0.15
  11   1   3    0.15    0.14
   9  -2  -3    0.62    0.17
   9  -2  -3    0.56    0.16
  -9   2   3    0.47    0.18
  -9   2   3    0.68    0.18
   8  -2  -3    1.36    0.21
   8  -2  -3    1.19    0.19
   8  -2  -3    1.28    0.19
  -8   2   3    0.93    0.19
  -8   2   3    1.76    0.25
   7  -2  -3    8.24    0.37
   7  -2  -3    8.28    0.40
   7  -2  -3    8.09    0.40
   7  -2  -3    8.58    0.37
  -7   2   3    7.83    0.35
  -7   2   3    8.96    0.42
  -7   2   3    7.67    0.42
   6  -2  -3   25.99    0.68
   6  -2  -3   25.68    0.71
   6  -2  -3   26.23    0.72
   6  -2  -3   26.97    0.68
  -6   2   3   26.26    0.73
  -6   2   3   25.86    0.65
  -6   2   3   25.84    0.74
  -6   2   3   25.85    0.64
  -6   2   3   27.23    0.66
   5  -2  -3    2.24    0.18
   5  -2  -3    2.08    0.18
   5  -2  -3    2.38    0.20
   5  -2  -3    1.79    0.20
  -5   2   3    2.10    0.18
  -5   2   3    2.01    0.17
  -5   2   3    2.09    0.20
  -5   2   3    1.92    0.17
   4  -2  -3   13.87    0.42
   4  -2  -3   13.85    0.40
   4  -2  -3   14.44    0.44
   4  -2  -3   13.71    0.35
   4  -2  -3   13.98    0.35
   4  -2  -3   14.66    0.41
  -4   2   3   13.57    0.40
  -4   2   3   13.81    0.39
  -4   2   3   13.83    0.40
  -4   2   3   13.98    0.43
   3  -2  -3   47.71    0.95
   3  -2  -3   45.03    0.90
   3  -2  -3   47.52    0.88
   3  -2  -3   47.77    0.93
   3  -2  -3   46.15    0.87
  -3   2   3   45.13    0.89
  -3   2   3   46.69    0.91
  -3   2   3   46.84    0.91
  -3   2   3   45.07    0.82
  -3   2   3   47.29    0.95
   2  -2  -3    0.51    0.09
   2  -2  -3    0.59    0.08
   2  -2  -3    0.52    0.08
   2  -2  -3    0.55    0.10
   2  -2  -3    0.59    0.09
  -2   2   3    0.63    0.09
  -2   2   3    0.77    0.10
  -2   2   3    0.77    0.09
  -2   2   3    0.60    0.07
  -2   2   3    0.64    0.09
   1  -2  -3    0.15    0.06
   1  -2  -3    0.16    0.05
   1  -2  -3    0.14    0.05
   1  -2  -3    0.11    0.05
   1  -2  -3    0.20    0.07
   1  -2  -3    0.18    0.06
  -1   2   3    0.07    0.05
  -1   2   3    0.14    0.05
  -1   2   3    0.07    0.05
  -1   2   3    0.14    0.05
  -1   2   3    0.11    0.04
   0  -2  -3   50.38    0.89
   0  -2  -3   50.27    0.89
   0  -2  -3   49.75    0.91
   0  -2  -3   48.04    0.87
   0   2   3   47.94    0.89
   0   2   3   49.60    0.88
   0   2   3   49.62    0.87
   0   2   3   49.77    0.84
   0   2   3   49.40    0.89
   0   2   3   48.76    0.88
  -1  -2  -3  319.34    5.07
  -1  -2  -3  316.59    5.07
  -1  -2  -3  321.30    5.06
  -1  -2  -3  323.74    5.10
   1   2   3  325.40    5.02
   1   2   3  314.57    5.04
   1   2   3  310.18    5.05
   1   2   3  322.85    5.06
   1   2   3  321.61    5.07
   1   2   3  321.47    5.07
   1   2   3  316.60    5.06
  -2  -2  -3   22.31    0.45
  -2  -2  -3   22.10    0.46
  -2  -2  -3   24.64    0.50
  -2  -2  -3   22.29    0.45
   2   2   3   22.23    0.44
   2   2   3   21.87    0.43
   2   2   3   22.13    0.46
   2   2   3   22.66    0.46
   2   2   3   22.66    0.46
   2   2   3   22.49    0.44
  -3  -2  -3    8.17    0.27
  -3  -2  -3    7.95    0.22
  -3  -2  -3    8.16    0.22
  -3  -2  -3    8.37    0.25
   3   2   3    8.23    0.23
   3   2   3    7.87    0.24
   3   2   3    8.06    0.24
   3   2   3    8.42    0.23
   3   2   3    8.14    0.20
   3   2   3    8.20    0.19
   3   2   3    8.41    0.20
  -4  -2  -3    1.55    0.14
  -4  -2  -3    1.63    0.10
  -4  -2  -3    1.45    0.10
  -4  -2  -3    1.42    0.13
   4   2   3    1.47    0.12
   4   2   3    1.76    0.07
   4   2   3    1.50    0.06
   4   2   3    1.57    0.11
   4   2   3    1.48    0.12
   4   2   3    1.54    0.10
   4   2   3    1.71    0.13
  -5  -2  -3    0.05    0.04
  -5  -2  -3    0.19    0.05
  -5  -2  -3    0.08    0.07
  -5  -2  -3    0.06    0.04
   5   2   3    0.01    0.04
   5   2   3   -0.10    0.05
   5   2   3    0.08    0.06
   5   2   3   -0.01    0.06
   5   2   3    0.07    0.04
  -6  -2  -3   11.39    0.40
  -6  -2  -3   11.60    0.31
  -6  -2  -3   11.99    0.32
   6   2   3   12.25    0.37
   6   2   3   11.61    0.31
   6   2   3   11.08    0.38
   6   2   3   11.82    0.38
  -7  -2  -3    1.30    0.17
   7   2   3    1.50    0.17
   7   2   3    1.75    0.18
  -8  -2  -3    0.57    0.14
   8   2   3    0.64    0.14
   8   2   3    0.64    0.13
  -9  -2  -3    3.23    0.29
   9   2   3    3.23    0.26
   9   2   3    3.51    0.26
 -10  -2  -3   -0.03    0.12
  10   2   3   -0.06    0.10
  10   2   3   -0.02    0.10
 -11  -2  -3   -0.01    0.16
  11   2   3    0.06    0.13
  11   2   3   -0.22    0.11
   9  -3  -3    0.81    0.17
   9  -3  -3    0.76    0.18
   9  -3  -3    0.75    0.19
  -9   3   3    1.00    0.22
  -9   3   3    0.43    0.16
   8  -3  -3    0.35    0.14
   8  -3  -3    0.30    0.13
   8  -3  -3    0.25    0.13
  -8   3   3    0.36    0.15
  -8   3   3    0.37    0.15
   7  -3  -3    3.98    0.27
   7  -3  -3    3.62    0.29
   7  -3  -3    3.52    0.28
   7  -3  -3    4.09    0.29
  -7   3   3    3.79    0.27
  -7   3   3    3.79    0.26
  -7   3   3    4.00    0.31
  -7   3   3    3.42    0.30
   6  -3  -3   13.86    0.49
   6  -3  -3   15.33    0.50
   6  -3  -3   14.33    0.47
   6  -3  -3   13.75    0.52
  -6   3   3   14.23    0.47
  -6   3   3   14.60    0.54
  -6   3   3   14.24    0.52
  -6   3   3   14.33    0.48
   5  -3  -3    1.73    0.21
   5  -3  -3    1.61    0.18
   5  -3  -3    1.26    0.16
   5  -3  -3    1.55    0.16
  -5   3   3    1.62    0.19
  -5   3   3    1.55    0.17
  -5   3   3    1.27    0.17
  -5   3   3    1.67    0.18
  -5   3   3    1.52    0.17
   4  -3  -3   11.62    0.37
   4  -3  -3   10.75    0.34
   4  -3  -3   10.78    0.34
   4  -3  -3   11.16    0.34
   4  -3  -3   10.78    0.40
  -4   3   3   10.65    0.36
  -4   3   3   10.45    0.39
  -4   3   3   10.97    0.36
  -4   3   3   10.96    0.36
   3  -3  -3   27.90    0.62
   3  -3  -3   27.56    0.68
   3  -3  -3   28.92    0.63
   3  -3  -3   27.71    0.61
   3  -3  -3   28.72    0.62
  -3   3   3   29.14    0.68
  -3   3   3   28.27    0.64
  -3   3   3   27.65    0.63
  -3   3   3   27.41    0.63
  -3   3   3   28.81    0.54
   2  -3  -3   47.61    0.97
   2  -3  -3   47.82    0.92
   2  -3  -3   46.96    0.92
   2  -3  -3   46.85    0.89
   2  -3  -3   48.64    0.91
   2  -3  -3   48.56    0.80
  -2   3   3   48.10    0.93
  -2   3   3   46.79    0.92
  -2   3   3   47.57    0.85
  -2   3   3   47.35    0.92
  -2   3   3   48.42    0.95
   1  -3  -3    6.61    0.26
   1  -3  -3    7.02    0.18
   1  -3  -3    7.02    0.24
   1  -3  -3    6.78    0.24
   1  -3  -3    7.17    0.22
   1  -3  -3    6.82    0.22
  -1   3   3    6.77    0.23
  -1   3   3    6.98    0.21
  -1   3   3    6.75    0.23
  -1   3   3    6.78    0.24
  -1   3   3    6.95    0.24
   0  -3  -3    7.73    0.27
   0  -3  -3    7.57    0.21
   0  -3  -3    7.50    0.24
   0  -3  -3    7.59    0.24
   0   3   3    7.69    0.23
   0   3   3    7.75    0.23
   0   3   3    7.72    0.24
   0   3   3    8.04    0.24
   0   3   3    8.12    0.24
  -1  -3  -3   81.61    1.37
  -1  -3  -3   82.47    1.46
  -1  -3  -3   82.09    1.41
   1   3   3   82.68    1.40
   1   3   3   82.60    1.41
   1   3   3   82.27    1.37
   1   3   3   84.30    1.41
   1   3   3   79.10    1.41
  -2  -3  -3   72.01    1.26
  -2  -3  -3   72.90    1.25
  -2  -3  -3   72.51    1.33
  -2  -3  -3   73.49    1.26
   2   3   3   71.80    1.26
   2   3   3   74.72    1.25
   2   3   3   74.39    1.29
   2   3   3   72.73    1.24
   2   3   3   75.21    1.20
   2   3   3   74.76    1.28
   2   3   3   72.85    1.29
  -3  -3  -3    1.04    0.08
  -3  -3  -3    0.95    0.08
  -3  -3  -3    0.76    0.10
  -3  -3  -3    1.05    0.09
   3   3   3    1.00    0.08
   3   3   3    0.94    0.05
   3   3   3    0.96    0.06
   3   3   3    1.03    0.06
   3   3   3    1.01    0.10
   3   3   3    0.66    0.08
   3   3   3    0.92    0.09
  -4  -3  -3   10.76    0.32
  -4  -3  -3   11.16    0.27
  -4  -3  -3   11.09    0.23
  -4  -3  -3   11.15    0.36
  -4  -3  -3   11.10    0.27
   4   3   3   11.28    0.27
   4   3   3   10.91    0.25
   4   3   3   11.37    0.31
   4   3   3   10.68    0.32
   4   3   3   11.32    0.31
  -5  -3  -3   73.89    1.37
  -5  -3  -3   72.96    1.26
  -5  -3  -3   71.08    1.42
  -5  -3  -3   71.82    1.25
   5   3   3   74.95    1.31
   5   3   3   73.56    1.37
   5   3   3   74.37    1.26
   5   3   3   74.33    1.34
   5   3   3   71.32    1.30
  -6  -3  -3    4.92    0.25
  -6  -3  -3    4.72    0.18
  -6  -3  -3    4.33    0.26
   6   3   3    4.96    0.24
   6   3   3    5.10    0.21
   6   3   3    5.08    0.25
  -7  -3  -3   25.04    0.68
  -7  -3  -3   25.33    0.73
   7   3   3   24.75    0.67
   7   3   3   25.23    0.64
  -8  -3  -3    0.27    0.11
   8   3   3    0.06    0.08
   8   3   3    0.09    0.10
  -9  -3  -3    0.18    0.12
   9   3   3    0.17    0.10
   9   3   3   -0.04    0.10
 -10  -3  -3    1.62    0.23
 -10  -3  -3    2.11    0.30
  10   3   3    1.65    0.22
  10   3   3    1.79    0.24
 -11  -3  -3    0.10    0.15
 -11  -3  -3   -0.13    0.14
  11   3   3    0.03    0.13
  11   3   3    0.08    0.13
   8  -4  -3    0.09    0.12
   8  -4  -3    0.08    0.13
   8  -4  -3    0.20    0.12
  -8   4   3   -0.17    0.12
  -8   4   3    0.04    0.12
  -8   4   3    0.01    0.11
   7  -4  -3   -0.13    0.08
   7  -4  -3   -0.01    0.10
   7  -4  -3   -0.03    0.11
  -7   4   3   -0.19    0.10
  -7   4   3   -0.03    0.10
  -7   4   3    0.04    0.11
   6  -4  -3    0.22    0.10
   6  -4  -3    0.33    0.13
   6  -4  -3    0.35    0.12
   6  -4  -3    0.39    0.13
  -6   4   3    0.50    0.15
  -6   4   3    0.24    0.12
  -6   4   3    0.41    0.13
  -6   4   3    0.19    0.11
   5  -4  -3   66.88    1.47
   5  -4  -3   69.93    1.34
   5  -4  -3   71.04    1.44
   5  -4  -3   70.55    1.36
   5  -4  -3   70.18    1.39
  -5   4   3   71.40    1.42
  -5   4   3   71.33    1.42
  -5   4   3   68.95    1.46
  -5   4   3   69.28    1.45
  -5   4   3   73.35    1.38
   4  -4  -3   11.44    0.38
   4  -4  -3   11.10    0.38
   4  -4  -3   10.74    0.44
   4  -4  -3   11.00    0.37
   4  -4  -3   11.23    0.36
  -4   4   3   11.35    0.42
  -4   4   3   11.62    0.40
  -4   4   3   11.23    0.40
  -4   4   3   11.26    0.40
  -4   4   3   11.50    0.38
   3  -4  -3    0.11    0.07
   3  -4  -3    0.22    0.08
   3  -4  -3    0.18    0.08
   3  -4  -3   -0.01    0.10
   3  -4  -3    0.24    0.08
  -3   4   3    0.07    0.08
  -3   4   3    0.11    0.07
  -3   4   3    0.11    0.07
  -3   4   3    0.14    0.09
   2  -4  -3    2.75    0.23
   2  -4  -3    2.96    0.18
   2  -4  -3    2.94    0.15
   2  -4  -3    3.01    0.13
   2  -4  -3    2.99    0.16
   2  -4  -3    2.54    0.18
  -2   4   3    2.97    0.14
  -2   4   3    3.06    0.18
  -2   4   3    2.80    0.18
  -2   4   3    2.62    0.18
  -2   4   3    3.02    0.19
   1  -4  -3   32.10    0.69
   1  -4  -3   31.13    0.62
   1  -4  -3   30.77    0.68
   1  -4  -3   31.38    0.73
   1  -4  -3   31.30    0.62
   1  -4  -3   32.15    0.62
  -1   4   3   31.55    0.68
  -1   4   3   31.66    0.68
  -1   4   3   31.48    0.63
  -1   4   3   31.87    0.68
  -1   4   3   30.83    0.67
   0  -4  -3   64.93    1.09
   0  -4  -3   62.16    1.07
   0  -4  -3   61.93    1.16
   0  -4  -3   63.36    1.16
   0  -4  -3   63.10    1.21
   0   4   3   62.75    1.15
   0   4   3   61.18    1.14
   0   4   3   62.56    1.15
   0   4   3   63.60    1.13
   0   4   3   61.54    1.15
  -1  -4  -3   41.82    0.86
  -1  -4  -3   41.49    0.73
  -1  -4  -3   42.11    0.81
  -1  -4  -3   40.30    0.80
   1   4   3   41.59    0.80
   1   4   3   41.04    0.80
   1   4   3   42.55    0.78
   1   4   3   41.95    0.79
   1   4   3   40.08    0.78
   1   4   3   41.47    0.81
  -2  -4  -3    2.94    0.15
  -2  -4  -3    3.10    0.15
  -2  -4  -3    3.01    0.19
  -2  -4  -3    3.12    0.13
   2   4   3    2.80    0.10
   2   4   3    3.07    0.13
   2   4   3    3.14    0.13
   2   4   3    3.01    0.15
   2   4   3    3.02    0.12
   2   4   3    2.97    0.16
   2   4   3    3.08    0.16
   2   4   3    3.11    0.16
  -3  -4  -3   23.35    0.49
  -3  -4  -3   23.38    0.48
  -3  -4  -3   23.85    0.57
  -3  -4  -3   22.78    0.48
   3   4   3   23.38    0.45
   3   4   3   23.45    0.44
   3   4   3   22.42    0.53
   3   4   3   23.36    0.53
   3   4   3   23.48    0.43
   3   4   3   23.27    0.50
   3   4   3   23.48    0.43
   3   4   3   23.12    0.53
  -4  -4  -3   13.30    0.32
  -4  -4  -3   12.87    0.34
  -4  -4  -3   13.18    0.32
  -4  -4  -3   13.54    0.42
   4   4   3   13.27    0.29
   4   4   3   13.64    0.37
   4   4   3   13.01    0.38
   4   4   3   13.17    0.33
   4   4   3   13.94    0.37
  -5  -4  -3    0.89    0.08
  -5  -4  -3    0.86    0.14
  -5  -4  -3    1.02    0.12
  -5  -4  -3    0.90    0.12
   5   4   3    1.04    0.12
   5   4   3    0.83    0.08
   5   4   3    1.13    0.14
  -6  -4  -3    4.44    0.28
  -6  -4  -3    4.16    0.24
   6   4   3    4.30    0.23
   6   4   3    4.47    0.19
   6   4   3    4.60    0.25
   6   4   3    4.33    0.21
  -7  -4  -3    0.24    0.10
  -7  -4  -3    0.21    0.11
   7   4   3    0.28    0.09
   7   4   3    0.40    0.11
   7   4   3    0.28    0.11
  -8  -4  -3    5.00    0.34
  -8  -4  -3    4.49    0.29
   8   4   3    4.04    0.26
   8   4   3    4.40    0.29
  -9  -4  -3    0.22    0.12
  -9  -4  -3    0.07    0.11
   9   4   3    0.25    0.11
   9   4   3    0.30    0.12
 -10  -4  -3    0.10    0.13
 -10  -4  -3    0.08    0.13
  10   4   3    0.23    0.12
  10   4   3    0.20    0.14
 -11  -4  -3   10.58    0.59
 -11  -4  -3   10.24    0.55
  11   4   3    9.26    0.48
  11   4   3    9.58    0.51
   8  -5  -3    6.66    0.43
   8  -5  -3    7.04    0.46
  -8   5   3    6.93    0.42
  -8   5   3    5.75    0.43
  -8   5   3    6.43    0.44
   7  -5  -3    0.67    0.18
   7  -5  -3    0.47    0.16
  -7   5   3    0.63    0.16
  -7   5   3    0.47    0.14
  -7   5   3    0.63    0.19
   6  -5  -3    0.22    0.13
   6  -5  -3    0.11    0.11
  -6   5   3    0.19    0.10
  -6   5   3    0.24    0.12
  -6   5   3    0.43    0.15
   5  -5  -3    6.43    0.30
   5  -5  -3    5.38    0.35
  -5   5   3    6.47    0.34
  -5   5   3    6.40    0.35
  -5   5   3    6.29    0.30
  -5   5   3    5.80    0.32
  -5   5   3    5.97    0.32
   4  -5  -3   11.06    0.46
   4  -5  -3   11.32    0.36
   4  -5  -3   11.69    0.41
   4  -5  -3   11.33    0.41
  -4   5   3   11.52    0.41
  -4   5   3   10.84    0.43
  -4   5   3   11.45    0.39
  -4   5   3   11.82    0.43
  -4   5   3   11.33    0.42
   3  -5  -3   91.18    1.70
   3  -5  -3   87.56    1.69
   3  -5  -3   89.17    1.77
   3  -5  -3   86.06    1.59
  -3   5   3   93.08    1.67
  -3   5   3   92.11    1.67
  -3   5   3   92.42    1.72
  -3   5   3   92.88    1.71
  -3   5   3   91.08    1.73
   2  -5  -3    0.43    0.14
   2  -5  -3    0.53    0.09
   2  -5  -3    0.60    0.12
   2  -5  -3    0.44    0.08
   2  -5  -3    0.45    0.11
  -2   5   3    0.44    0.08
  -2   5   3    0.70    0.13
  -2   5   3    0.48    0.11
  -2   5   3    0.44    0.10
  -2   5   3    0.53    0.11
   1  -5  -3  189.26    3.04
   1  -5  -3  182.68    3.22
   1  -5  -3  182.34    3.15
   1  -5  -3  184.98    3.03
   1  -5  -3  185.55    3.15
   1  -5  -3  189.99    3.08
  -1   5   3  191.36    3.15
  -1   5   3  182.03    3.14
  -1   5   3  191.07    3.15
  -1   5   3  188.56    3.14
  -1   5   3  187.31    3.08
   0  -5  -3   25.04    0.58
   0  -5  -3   23.89    0.54
   0  -5  -3   23.54    0.48
   0  -5  -3   25.07    0.64
   0  -5  -3   25.03    0.58
   0   5   3   23.40    0.55
   0   5   3   24.68    0.56
   0   5   3   23.74    0.56
   0   5   3   23.57    0.54
   0   5   3   24.22    0.56
   0   5   3   22.97    0.56
  -1  -5  -3   64.10    1.18
  -1  -5  -3   61.88    1.16
  -1  -5  -3   61.93    1.03
  -1  -5  -3   62.38    1.17
  -1  -5  -3   61.61    1.23
   1   5   3   63.16    1.15
   1   5   3   61.82    1.14
   1   5   3   61.77    1.16
   1   5   3   63.00    1.14
   1   5   3   61.06    1.17
   1   5   3   61.91    1.17
  -2  -5  -3   47.76    1.01
  -2  -5  -3   47.25    0.93
  -2  -5  -3   49.98    0.94
  -2  -5  -3   49.59    0.83
   2   5   3   48.29    0.90
   2   5   3   49.39    0.90
   2   5   3   49.29    0.95
   2   5   3   47.94    0.96
   2   5   3   48.01    0.96
   2   5   3   49.68    0.86
   2   5   3   49.93    0.90
  -3  -5  -3    9.78    0.28
  -3  -5  -3    9.31    0.35
  -3  -5  -3    9.18    0.24
  -3  -5  -3    9.26    0.27
   3   5   3    9.69    0.32
   3   5   3    9.19    0.32
   3   5   3    9.15    0.22
   3   5   3    9.10    0.25
   3   5   3    9.07    0.31
   3   5   3    9.05    0.22
   3   5   3    9.29    0.29
   3   5   3    8.89    0.22
  -4  -5  -3   47.94    1.02
  -4  -5  -3   47.66    0.89
  -4  -5  -3   48.38    0.89
  -4  -5  -3   47.35    0.88
   4   5   3   46.99    0.84
   4   5   3   47.74    0.96
   4   5   3   47.04    0.92
   4   5   3   47.57    0.98
  -5  -5  -3   19.56    0.43
  -5  -5  -3   18.50    0.56
  -5  -5  -3   18.69    0.47
   5   5   3   18.34    0.50
   5   5   3   19.44    0.53
  -6  -5  -3    4.78    0.24
  -6  -5  -3    4.92    0.29
   6   5   3    4.55    0.27
   6   5   3    4.61    0.24
   6   5   3    4.87    0.25
  -7  -5  -3   11.42    0.48
  -7  -5  -3   11.75    0.42
   7   5   3   11.48    0.41
   7   5   3   12.04    0.41
   7   5   3   11.77    0.44
  -8  -5  -3    0.16    0.11
  -8  -5  -3    0.21    0.11
   8   5   3    0.12    0.10
   8   5   3    0.05    0.08
   8   5   3    0.04    0.10
  -9  -5  -3    0.06    0.11
  -9  -5  -3    0.09    0.13
   9   5   3    0.19    0.12
   9   5   3    0.16    0.12
 -10  -5  -3    0.41    0.18
 -10  -5  -3    0.24    0.15
  10   5   3    0.31    0.15
  10   5   3    0.56    0.17
 -11  -5  -3    1.07    0.26
 -11  -5  -3    1.46    0.26
  11   5   3    1.26    0.24
  11   5   3    1.27    0.23
   7  -6  -3    3.46    0.36
   7  -6  -3    3.51    0.35
  -7   6   3    3.61    0.33
  -7   6   3    3.70    0.36
   6  -6  -3    1.62    0.25
   6  -6  -3    1.37    0.23
  -6   6   3    1.76    0.23
  -6   6   3    1.47    0.23
   5  -6  -3    0.09    0.10
   5  -6  -3    0.06    0.12
  -5   6   3    0.24    0.11
  -5   6   3    0.08    0.10
  -5   6   3    0.06    0.12
   4  -6  -3    2.91    0.24
   4  -6  -3    3.25    0.30
   4  -6  -3    2.65    0.23
  -4   6   3    2.98    0.23
  -4   6   3    3.03    0.24
  -4   6   3    3.10    0.25
  -4   6   3    2.79    0.25
   3  -6  -3    9.80    0.45
   3  -6  -3    9.70    0.39
   3  -6  -3   10.46    0.41
  -3   6   3    9.97    0.39
  -3   6   3   10.87    0.39
  -3   6   3   10.54    0.41
   2  -6  -3   44.20    1.05
   2  -6  -3   43.05    0.96
   2  -6  -3   42.83    0.97
  -2   6   3   43.22    0.96
  -2   6   3   45.20    0.95
  -2   6   3   42.64    0.96
  -2   6   3   44.10    0.91
  -2   6   3   42.97    0.97
   1  -6  -3    0.82    0.14
   1  -6  -3    0.83    0.13
   1  -6  -3    0.76    0.17
   1  -6  -3    0.90    0.12
  -1   6   3    0.81    0.14
  -1   6   3    0.82    0.12
  -1   6   3    0.66    0.12
  -1   6   3    0.73    0.13
  -1   6   3    0.65    0.12
   0  -6  -3   80.28    1.59
   0  -6  -3   80.34    1.49
   0  -6  -3   83.52    1.53
   0  -6  -3   81.69    1.52
   0   6   3   79.26    1.50
   0   6   3   79.98    1.49
   0   6   3   81.80    1.50
   0   6   3   79.62    1.49
   0   6   3   79.26    1.49
  -1  -6  -3    8.08    0.31
  -1  -6  -3    7.97    0.30
  -1  -6  -3    8.23    0.37
  -1  -6  -3    8.19    0.31
   1   6   3    8.47    0.31
   1   6   3    9.03    0.30
   1   6   3    8.17    0.28
   1   6   3    8.22    0.31
   1   6   3    7.97    0.28
  -2  -6  -3    0.12    0.11
  -2  -6  -3    0.20    0.08
  -2  -6  -3    0.16    0.07
  -2  -6  -3    0.07    0.07
   2   6   3    0.27    0.09
   2   6   3    0.14    0.06
   2   6   3    0.22    0.06
   2   6   3    0.29    0.09
   2   6   3    0.23    0.06
   2   6   3    0.15    0.05
  -3  -6  -3   11.01    0.40
  -3  -6  -3   11.51    0.34
  -3  -6  -3   10.52    0.32
   3   6   3   10.62    0.36
   3   6   3   10.16    0.37
   3   6   3   10.50    0.34
   3   6   3   10.21    0.30
  -4  -6  -3   26.69    0.60
  -4  -6  -3   28.53    0.73
   4   6   3   27.64    0.59
   4   6   3   28.19    0.68
   4   6   3   27.52    0.69
   4   6   3   27.81    0.64
  -5  -6  -3   74.78    1.51
   5   6   3   73.69    1.44
   5   6   3   75.28    1.46
  -6  -6  -3   49.88    1.14
   6   6   3   49.23    1.09
   6   6   3   49.44    1.06
  -7  -6  -3    5.19    0.33
   7   6   3    5.54    0.32
   7   6   3    5.68    0.30
  -8  -6  -3    5.72    0.36
   8   6   3    6.33    0.35
   8   6   3    6.10    0.32
   8   6   3    5.95    0.31
  -9  -6  -3    0.65    0.18
   9   6   3    0.46    0.14
   9   6   3    0.56    0.16
 -10  -6  -3    1.63    0.28
  10   6   3    1.35    0.23
  10   6   3    1.54    0.23
   6  -7  -3   21.36    0.77
   6  -7  -3   21.33    0.79
  -6   7   3   21.61    0.74
  -6   7   3   21.38    0.75
   5  -7  -3    2.96    0.28
   5  -7  -3    3.27    0.34
  -5   7   3    2.69    0.29
  -5   7   3    2.70    0.29
   4  -7  -3    0.28    0.14
   4  -7  -3   -0.11    0.09
   4  -7  -3    0.02    0.10
  -4   7   3    0.11    0.12
  -4   7   3    0.03    0.10
  -4   7   3    0.07    0.10
   3  -7  -3   14.98    0.59
   3  -7  -3   14.81    0.52
   3  -7  -3   13.84    0.51
  -3   7   3   15.35    0.52
  -3   7   3   14.58    0.52
  -3   7   3   15.81    0.51
  -3   7   3   14.33    0.53
   2  -7  -3    4.96    0.29
   2  -7  -3    5.67    0.32
   2  -7  -3    4.97    0.35
  -2   7   3    5.31    0.30
  -2   7   3    5.08    0.30
  -2   7   3    5.15    0.28
  -2   7   3    5.32    0.26
  -2   7   3    5.38    0.29
   1  -7  -3    1.88    0.24
   1  -7  -3    2.02    0.21
   1  -7  -3    1.89    0.21
   1  -7  -3    1.74    0.23
  -1   7   3    2.09    0.19
  -1   7   3    1.78    0.20
  -1   7   3    1.74    0.19
  -1   7   3    1.78    0.18
  -1   7   3    2.01    0.21
   0  -7  -3   -0.01    0.07
   0  -7  -3   -0.02    0.09
   0  -7  -3    0.06    0.14
   0  -7  -3    0.07    0.09
   0   7   3   -0.05    0.08
   0   7   3    0.02    0.07
   0   7   3   -0.02    0.07
   0   7   3   -0.05    0.07
   0   7   3    0.00    0.08
  -1  -7  -3    7.04    0.31
  -1  -7  -3    7.12    0.31
  -1  -7  -3    7.38    0.32
  -1  -7  -3    7.09    0.39
   1   7   3    6.75    0.27
   1   7   3    6.08    0.26
   1   7   3    6.98    0.31
   1   7   3    7.42    0.31
   1   7   3    6.68    0.29
  -2  -7  -3   46.09    1.01
  -2  -7  -3   44.82    0.97
  -2  -7  -3   45.42    0.96
  -2  -7  -3   46.90    1.07
   2   7   3   46.18    0.98
   2   7   3   44.42    0.89
   2   7   3   47.06    0.99
   2   7   3   46.28    0.94
  -3  -7  -3    0.89    0.15
  -3  -7  -3    0.74    0.12
  -3  -7  -3    1.08    0.13
  -3  -7  -3    1.03    0.18
   3   7   3    1.05    0.15
   3   7   3    0.96    0.12
   3   7   3    0.94    0.14
  -4  -7  -3   12.05    0.45
  -4  -7  -3   12.09    0.37
  -4  -7  -3   10.73    0.36
  -4  -7  -3   11.78    0.46
   4   7   3   11.19    0.38
   4   7   3   11.38    0.41
  -5  -7  -3    0.79    0.17
   5   7   3    0.54    0.12
   5   7   3    0.72    0.16
  -6  -7  -3    7.06    0.38
   6   7   3    6.73    0.33
   6   7   3    6.82    0.36
  -7  -7  -3    8.80    0.44
   7   7   3    8.31    0.40
   7   7   3    8.13    0.37
  -8  -7  -3    0.64    0.18
   8   7   3    0.62    0.16
   8   7   3    0.74    0.15
  -9  -7  -3    0.51    0.17
   9   7   3    1.04    0.17
   9   7   3    0.92    0.20
 -10  -7  -3    8.92    0.53
 -10  -7  -3    9.35    0.49
  10   7   3    8.42    0.47
   5  -8  -3   24.11    0.75
   5  -8  -3   23.52    0.83
  -5   8   3   23.18    0.80
  -5   8   3   23.54    0.77
   4  -8  -3    0.05    0.11
   4  -8  -3    0.30    0.16
  -4   8   3    0.59    0.15
  -4   8   3    0.46    0.16
  -4   8   3    0.35    0.14
   3  -8  -3    2.44    0.29
   3  -8  -3    2.64    0.27
  -3   8   3    2.26    0.25
  -3   8   3    2.09    0.25
  -3   8   3    2.59    0.25
   2  -8  -3   12.99    0.56
   2  -8  -3   13.53    0.52
   2  -8  -3   13.11    0.51
  -2   8   3   13.26    0.49
  -2   8   3   13.18    0.51
  -2   8   3   13.16    0.49
  -2   8   3   13.11    0.48
   1  -8  -3    0.46    0.17
   1  -8  -3    0.42    0.13
   1  -8  -3    0.43    0.13
  -1   8   3    0.43    0.11
  -1   8   3    0.05    0.11
  -1   8   3    0.36    0.11
  -1   8   3    0.32    0.11
  -1   8   3    0.36    0.11
   0  -8  -3   34.64    0.84
   0  -8  -3   37.31    0.89
   0  -8  -3   36.23    0.89
   0  -8  -3   35.56    0.95
   0   8   3   34.39    0.83
   0   8   3   35.01    0.86
   0   8   3   34.93    0.82
   0   8   3   35.50    0.86
   0   8   3   35.98    0.84
  -1  -8  -3    6.36    0.32
  -1  -8  -3    6.97    0.33
  -1  -8  -3    7.46    0.35
  -1  -8  -3    6.61    0.40
   1   8   3    7.17    0.30
   1   8   3    6.92    0.32
   1   8   3    7.25    0.33
   1   8   3    7.49    0.34
  -2  -8  -3   18.78    0.54
  -2  -8  -3   17.73    0.57
  -2  -8  -3   17.51    0.53
  -2  -8  -3   19.15    0.64
   2   8   3   18.61    0.52
   2   8   3   17.71    0.54
   2   8   3   18.11    0.55
  -3  -8  -3   23.95    0.73
  -3  -8  -3   23.97    0.69
  -3  -8  -3   24.73    0.63
  -3  -8  -3   24.83    0.64
   3   8   3   24.72    0.66
   3   8   3   23.80    0.61
   3   8   3   24.28    0.67
  -4  -8  -3    1.26    0.19
  -4  -8  -3    1.08    0.18
  -4  -8  -3    1.21    0.15
   4   8   3    1.20    0.17
   4   8   3    1.21    0.16
  -5  -8  -3    5.33    0.34
  -5  -8  -3    5.73    0.35
   5   8   3    5.33    0.31
  -6  -8  -3    0.27    0.15
  -6  -8  -3    0.18    0.12
   6   8   3    0.20    0.11
   6   8   3    0.40    0.15
  -7  -8  -3    0.07    0.11
  -7  -8  -3    0.16    0.13
   7   8   3    0.19    0.11
   7   8   3    0.04    0.12
  -8  -8  -3    3.47    0.31
  -8  -8  -3    3.03    0.33
   8   8   3    3.82    0.29
   8   8   3    3.31    0.33
  -9  -8  -3    0.55    0.18
  -9  -8  -3    0.77    0.21
   9   8   3    0.39    0.18
   9   8   3    0.40    0.15
 -10  -8  -3    5.23    0.41
  10   8   3    4.16    0.40
   4  -9  -3   17.77    0.73
   4  -9  -3   17.21    0.66
  -4   9   3   16.35    0.64
  -4   9   3   17.16    0.82
  -4   9   3   18.40    0.69
   3  -9  -3    0.24    0.14
   3  -9  -3    0.21    0.16
  -3   9   3    0.24    0.15
  -3   9   3    0.35    0.13
  -3   9   3    0.09    0.13
   2  -9  -3    2.75    0.30
   2  -9  -3    2.72    0.32
  -2   9   3    3.01    0.26
  -2   9   3    3.19    0.31
  -2   9   3    2.88    0.26
   1  -9  -3    2.76    0.32
   1  -9  -3    2.57    0.27
  -1   9   3    2.25    0.24
  -1   9   3    3.17    0.26
  -1   9   3    2.71    0.26
  -1   9   3    2.62    0.26
   0  -9  -3    0.36    0.18
   0  -9  -3    0.02    0.11
   0  -9  -3    0.01    0.10
   0   9   3    0.16    0.11
   0   9   3    0.18    0.11
   0   9   3    0.33    0.11
   0   9   3    0.14    0.09
  -1  -9  -3   12.74    0.49
  -1  -9  -3   13.54    0.50
  -1  -9  -3   12.67    0.56
  -1  -9  -3   12.63    0.49
   1   9   3   14.05    0.50
   1   9   3   13.06    0.48
   1   9   3   13.22    0.48
  -2  -9  -3    5.14    0.39
  -2  -9  -3    5.47    0.31
  -2  -9  -3    5.46    0.34
  -2  -9  -3    6.04    0.33
   2   9   3    5.47    0.30
   2   9   3    5.27    0.32
   2   9   3    5.62    0.32
  -3  -9  -3    7.86    0.40
  -3  -9  -3    7.57    0.44
  -3  -9  -3    8.16    0.36
  -3  -9  -3    7.92    0.36
   3   9   3    7.33    0.37
   3   9   3    7.70    0.34
   3   9   3    7.79    0.37
  -4  -9  -3   25.26    0.77
  -4  -9  -3   25.08    0.79
  -4  -9  -3   25.53    0.67
   4   9   3   24.32    0.69
   4   9   3   25.56    0.73
  -5  -9  -3   20.60    0.70
  -5  -9  -3   21.33    0.72
   5   9   3   20.42    0.65
  -6  -9  -3    2.65    0.30
  -6  -9  -3    2.49    0.29
   6   9   3    2.38    0.27
  -7  -9  -3    2.34    0.30
  -7  -9  -3    2.75    0.30
   7   9   3    2.13    0.26
   7   9   3    1.88    0.27
  -8  -9  -3    4.39    0.39
  -8  -9  -3    5.48    0.40
   8   9   3    4.76    0.38
   8   9   3    4.67    0.34
  -9  -9  -3    0.52    0.20
  -9  -9  -3    0.39    0.18
   9   9   3    0.78    0.21
   9   9   3    0.96    0.20
   3 -10  -3    3.98    0.41
   3 -10  -3    3.89    0.38
  -3  10   3    3.60    0.31
  -3  10   3    3.55    0.36
  -3  10   3    3.73    0.32
   2 -10  -3    0.15    0.18
   2 -10  -3    0.68    0.19
  -2  10   3    0.45    0.17
  -2  10   3    0.45    0.15
  -2  10   3    0.12    0.12
   1 -10  -3    0.67    0.19
   1 -10  -3    0.45    0.20
  -1  10   3    0.19    0.11
  -1  10   3    0.34    0.15
  -1  10   3    0.21    0.12
   0 -10  -3    5.99    0.44
   0 -10  -3    6.07    0.37
   0  10   3    6.36    0.36
   0  10   3    6.25    0.35
   0  10   3    6.23    0.36
  -1 -10  -3   -0.03    0.11
  -1 -10  -3   -0.05    0.11
  -1 -10  -3    0.04    0.17
   1  10   3    0.01    0.10
   1  10   3    0.08    0.10
   1  10   3    0.03    0.09
  -2 -10  -3    0.10    0.12
  -2 -10  -3    0.03    0.11
  -2 -10  -3   -0.18    0.15
   2  10   3    0.07    0.10
   2  10   3   -0.05    0.09
   2  10   3    0.04    0.10
  -3 -10  -3    1.16    0.25
  -3 -10  -3    1.25    0.20
  -3 -10  -3    1.27    0.21
   3  10   3    0.95    0.18
   3  10   3    1.31    0.20
  -4 -10  -3    1.51    0.26
  -4 -10  -3    1.29    0.22
   4  10   3    1.55    0.21
   4  10   3    0.97    0.18
  -5 -10  -3    9.13    0.51
  -5 -10  -3    8.77    0.48
   5  10   3    9.20    0.45
  -6 -10  -3    2.06    0.30
  -6 -10  -3    1.72    0.26
   6  10   3    1.93    0.25
  -7 -10  -3    2.61    0.33
  -7 -10  -3    2.85    0.33
   7  10   3    2.69    0.30
  -8 -10  -3    0.01    0.16
  -8 -10  -3    0.14    0.19
   8  10   3    0.04    0.12
   1 -11  -3    3.51    0.39
   1 -11  -3    4.00    0.39
  -1  11   3    2.44    0.29
  -1  11   3    3.19    0.32
   0 -11  -3    1.38    0.25
   0 -11  -3    1.58    0.28
   0  11   3    1.22    0.22
   0  11   3    1.34    0.22
  -1 -11  -3    6.36    0.57
  -1 -11  -3    7.36    0.42
  -1 -11  -3    7.97    0.52
   1  11   3    7.83    0.41
   1  11   3    7.10    0.41
   1  11   3    7.90    0.42
  -2 -11  -3    0.09    0.19
  -2 -11  -3   -0.03    0.13
  -2 -11  -3    0.01    0.12
   2  11   3    0.03    0.11
   2  11   3   -0.02    0.10
   2  11   3    0.00    0.11
  -3 -11  -3    0.20    0.13
  -3 -11  -3    0.00    0.19
  -3 -11  -3    0.01    0.13
   3  11   3    0.06    0.11
   3  11   3    0.02    0.11
  -4 -11  -3    0.04    0.14
  -4 -11  -3   -0.27    0.16
   4  11   3    0.27    0.14
  -5 -11  -3   -0.11    0.18
  -5 -11  -3   -0.19    0.12
   5  11   3   -0.11    0.12
  -6 -11  -3   -0.26    0.16
  -6 -11  -3    0.27    0.18
   6  11   3    0.11    0.14
   5  10  -4    0.67    0.20
   5  10  -4    0.96    0.20
  -5 -10   4    0.89    0.24
   4  10  -4   -0.02    0.14
   4  10  -4    0.18    0.13
  -4 -10   4   -0.03    0.17
  -4 -10   4    0.15    0.19
   3  10  -4    4.14    0.35
   3  10  -4    2.64    0.29
  -3 -10   4    2.48    0.34
  -3 -10   4    2.68    0.33
   2  10  -4    0.26    0.16
   2  10  -4    0.43    0.15
  -2 -10   4    0.42    0.18
  -2 -10   4    0.15    0.19
   1  10  -4    0.72    0.20
   1  10  -4    0.50    0.17
  -1 -10   4    0.53    0.19
  -1 -10   4    0.22    0.19
  -1 -10   4    0.27    0.15
   0  10  -4    3.65    0.33
   0  10  -4    2.87    0.31
   0 -10   4    3.55    0.35
   0 -10   4    4.33    0.36
   0 -10   4    2.59    0.33
  -1  10  -4    1.02    0.21
  -1  10  -4    1.05    0.23
   1 -10   4    0.76    0.25
   1 -10   4    1.32    0.24
  -2  10  -4    0.81    0.20
  -2  10  -4    0.58    0.19
   2 -10   4    0.96    0.24
   2 -10   4    0.35    0.22
   6   9  -4    1.50    0.24
   6   9  -4    1.00    0.19
  -6  -9   4    0.95    0.22
  -6  -9   4    1.24    0.26
  -6  -9   4    0.48    0.20
   5   9  -4    9.26    0.45
   5   9  -4    9.90    0.50
  -5  -9   4   10.64    0.56
  -5  -9   4    9.59    0.52
  -5  -9   4   11.13    0.53
   4   9  -4    5.17    0.36
   4   9  -4    5.31    0.34
  -4  -9   4    5.27    0.40
  -4  -9   4    5.55    0.41
   3   9  -4    0.70    0.17
   3   9  -4    0.43    0.14
  -3  -9   4    0.41    0.17
  -3  -9   4    0.31    0.17
   2   9  -4    0.54    0.15
   2   9  -4    0.28    0.13
  -2  -9   4    0.46    0.18
  -2  -9   4    0.42    0.17
   1   9  -4    4.37    0.30
   1   9  -4    4.49    0.33
   1   9  -4    4.86    0.33
  -1  -9   4    4.29    0.32
  -1  -9   4    4.90    0.40
  -1  -9   4    4.73    0.36
   0   9  -4    6.20    0.37
   0   9  -4    6.62    0.39
   0  -9   4    5.88    0.36
   0  -9   4    5.56    0.37
   0  -9   4    6.71    0.45
  -1   9  -4    0.10    0.13
  -1   9  -4    0.18    0.13
   1  -9   4    0.11    0.17
   1  -9   4   -0.06    0.12
  -2   9  -4    0.61    0.18
  -2   9  -4    0.54    0.17
   2  -9   4    0.40    0.19
   2  -9   4    0.61    0.18
  -3   9  -4    3.83    0.34
  -3   9  -4    3.94    0.31
   3  -9   4    4.33    0.37
   3  -9   4    3.25    0.36
  -4   9  -4    0.98    0.21
  -4   9  -4    0.94    0.21
   4  -9   4    0.40    0.19
   7   8  -4    1.25    0.21
   7   8  -4    0.99    0.21
  -7  -8   4    1.21    0.24
  -7  -8   4    0.94    0.36
  -7  -8   4    1.13    0.21
  -7  -8   4    1.04    0.23
   6   8  -4    0.83    0.17
   6   8  -4    0.78    0.19
  -6  -8   4    0.58    0.18
  -6  -8   4    0.54    0.19
  -6  -8   4    0.51    0.19
   5   8  -4    1.49    0.22
   5   8  -4    1.16    0.18
  -5  -8   4    1.48    0.24
  -5  -8   4    1.27    0.23
  -5  -8   4    1.30    0.23
   4   8  -4    1.39    0.19
   4   8  -4    1.18    0.20
  -4  -8   4    1.24    0.22
  -4  -8   4    1.00    0.21
   3   8  -4    8.90    0.40
   3   8  -4    8.92    0.41
  -3  -8   4    9.19    0.47
  -3  -8   4    8.68    0.45
   2   8  -4    3.22    0.26
   2   8  -4    3.43    0.27
  -2  -8   4    3.79    0.34
  -2  -8   4    3.09    0.25
  -2  -8   4    3.43    0.29
   1   8  -4    5.57    0.31
   1   8  -4    5.02    0.31
   1   8  -4    4.70    0.31
  -1  -8   4    4.73    0.30
  -1  -8   4    4.70    0.31
  -1  -8   4    4.66    0.36
  -1  -8   4    4.70    0.33
   0   8  -4    3.38    0.27
   0   8  -4    4.75    0.31
   0   8  -4    4.20    0.28
   0  -8   4    4.26    0.35
   0  -8   4    3.73    0.29
   0  -8   4    4.24    0.30
   0  -8   4    4.25    0.30
  -1   8  -4    5.53    0.34
  -1   8  -4    5.47    0.33
   1  -8   4    5.58    0.33
   1  -8   4    5.32    0.38
   1  -8   4    5.33    0.34
  -2   8  -4    0.29    0.15
  -2   8  -4    0.70    0.15
  -2   8  -4    0.33    0.14
   2  -8   4    0.51    0.18
   2  -8   4    0.29    0.14
  -3   8  -4    3.87    0.29
  -3   8  -4    4.17    0.31
   3  -8   4    3.75    0.33
   3  -8   4    3.87    0.36
  -4   8  -4    0.81    0.20
  -4   8  -4    1.07    0.19
   4  -8   4    0.97    0.22
   4  -8   4    0.54    0.17
  -5   8  -4    7.21    0.43
  -5   8  -4    6.77    0.42
   5  -8   4    6.64    0.44
   8   7  -4    0.14    0.15
   8   7  -4    0.28    0.14
  -8  -7   4    0.23    0.16
  -8  -7   4    0.26    0.15
  -8  -7   4    0.20    0.22
   7   7  -4    5.03    0.34
   7   7  -4    5.07    0.36
  -7  -7   4    5.00    0.36
  -7  -7   4    5.04    0.38
  -7  -7   4    4.04    0.34
   6   7  -4    0.85    0.17
   6   7  -4    1.19    0.20
  -6  -7   4    0.77    0.18
  -6  -7   4    0.91    0.19
  -6  -7   4    1.07    0.21
   5   7  -4    0.24    0.11
   5   7  -4    0.42    0.14
  -5  -7   4    0.23    0.14
  -5  -7   4    0.48    0.15
  -5  -7   4    0.25    0.13
   4   7  -4    0.45    0.13
   4   7  -4    0.52    0.13
  -4  -7   4    0.44    0.15
  -4  -7   4    0.42    0.13
  -4  -7   4    0.39    0.15
   3   7  -4    2.19    0.21
   3   7  -4    2.98    0.26
  -3  -7   4    2.65    0.28
  -3  -7   4    2.49    0.27
   2   7  -4    4.98    0.29
   2   7  -4    4.55    0.28
  -2  -7   4    4.36    0.32
  -2  -7   4    5.02    0.27
  -2  -7   4    4.88    0.32
   1   7  -4    0.20    0.10
   1   7  -4    0.80    0.15
   1   7  -4    0.58    0.14
  -1  -7   4    0.51    0.14
  -1  -7   4    0.32    0.14
  -1  -7   4    0.56    0.12
  -1  -7   4    0.37    0.11
   0   7  -4    0.35    0.12
   0   7  -4    0.64    0.14
   0   7  -4    0.17    0.10
   0  -7   4    0.51    0.13
   0  -7   4    0.29    0.11
   0  -7   4    0.16    0.11
   0  -7   4    0.30    0.14
  -1   7  -4    1.66    0.18
  -1   7  -4    1.70    0.20
  -1   7  -4    1.67    0.21
   1  -7   4    1.85    0.21
   1  -7   4    1.56    0.19
   1  -7   4    1.45    0.19
   1  -7   4    1.38    0.22
  -2   7  -4    0.86    0.15
  -2   7  -4    0.85    0.16
  -2   7  -4    0.90    0.15
   2  -7   4    1.03    0.18
   2  -7   4    0.90    0.17
   2  -7   4    1.19    0.21
   2  -7   4    1.48    0.21
  -3   7  -4    0.68    0.16
  -3   7  -4    0.36    0.12
  -3   7  -4    0.48    0.13
   3  -7   4    0.38    0.16
   3  -7   4    0.20    0.13
  -4   7  -4    1.26    0.21
  -4   7  -4    1.22    0.20
   4  -7   4    1.29    0.20
   4  -7   4    1.08    0.21
  -5   7  -4    6.40    0.38
  -5   7  -4    6.49    0.39
   5  -7   4    6.25    0.39
  -6   7  -4    0.51    0.17
  -6   7  -4    1.00    0.20
   6  -7   4    0.50    0.19
   6  -7   4    0.59    0.18
   8   6  -4    2.73    0.28
   8   6  -4    2.67    0.30
  -8  -6   4    2.27    0.28
  -8  -6   4    2.37    0.28
   7   6  -4   15.92    0.58
   7   6  -4   16.94    0.61
  -7  -6   4   17.46    0.64
  -7  -6   4   17.53    0.63
  -7  -6   4   17.07    0.61
   6   6  -4   11.23    0.45
   6   6  -4   10.73    0.46
  -6  -6   4   11.10    0.48
  -6  -6   4   11.71    0.49
  -6  -6   4   11.17    0.49
  -6  -6   4   12.07    0.48
   5   6  -4    1.54    0.20
   5   6  -4    1.56    0.19
  -5  -6   4    1.67    0.21
  -5  -6   4    1.59    0.21
  -5  -6   4    1.02    0.17
   4   6  -4    6.22    0.32
   4   6  -4    6.23    0.31
  -4  -6   4    6.29    0.34
  -4  -6   4    6.66    0.35
  -4  -6   4    6.31    0.35
   3   6  -4    0.10    0.09
   3   6  -4    0.12    0.08
  -3  -6   4    0.02    0.09
  -3  -6   4    0.09    0.11
   2   6  -4   13.13    0.44
   2   6  -4   13.37    0.44
  -2  -6   4   12.63    0.47
  -2  -6   4   12.41    0.39
  -2  -6   4   12.89    0.48
  -2  -6   4   11.91    0.39
   1   6  -4    9.72    0.36
   1   6  -4    9.54    0.38
   1   6  -4    9.26    0.37
  -1  -6   4   10.13    0.41
  -1  -6   4    9.93    0.36
  -1  -6   4    9.91    0.42
  -1  -6   4    9.26    0.35
   0   6  -4    4.08    0.26
   0   6  -4    4.71    0.25
   0   6  -4    4.42    0.26
   0   6  -4    4.69    0.22
   0  -6   4    4.96    0.27
   0  -6   4    4.32    0.26
   0  -6   4    4.57    0.32
   0  -6   4    5.00    0.29
  -1   6  -4    2.54    0.23
  -1   6  -4    2.60    0.20
  -1   6  -4    2.16    0.18
  -1   6  -4    2.76    0.19
  -1   6  -4    2.71    0.22
   1  -6   4    2.42    0.22
   1  -6   4    2.34    0.22
   1  -6   4    2.50    0.26
   1  -6   4    2.64    0.23
  -2   6  -4    8.03    0.36
  -2   6  -4    7.66    0.33
  -2   6  -4    7.35    0.33
   2  -6   4    7.65    0.34
   2  -6   4    8.23    0.37
   2  -6   4    7.78    0.36
   2  -6   4    7.68    0.39
  -3   6  -4    1.21    0.17
  -3   6  -4    1.25    0.17
  -3   6  -4    1.36    0.18
   3  -6   4    1.24    0.20
   3  -6   4    1.12    0.17
   3  -6   4    1.10    0.17
  -4   6  -4    0.90    0.17
  -4   6  -4    0.76    0.15
  -4   6  -4    0.88    0.16
   4  -6   4    0.89    0.16
   4  -6   4    0.93    0.17
   4  -6   4    0.99    0.19
   4  -6   4    0.83    0.17
  -5   6  -4    6.89    0.37
  -5   6  -4    7.24    0.38
   5  -6   4    6.78    0.40
   5  -6   4    7.07    0.37
   5  -6   4    7.10    0.38
   5  -6   4    6.96    0.38
  -6   6  -4   10.10    0.47
  -6   6  -4   10.19    0.46
   6  -6   4   10.03    0.48
   6  -6   4   11.01    0.48
   6  -6   4   10.12    0.47
  -7   6  -4    0.44    0.16
  -7   6  -4    0.34    0.16
   7  -6   4    0.20    0.14
   7  -6   4    0.44    0.18
   7  -6   4    0.89    0.19
   9   5  -4    3.30    0.32
   9   5  -4    3.73    0.30
   9   5  -4    4.06    0.32
  -9  -5   4    4.07    0.34
   8   5  -4    0.98    0.18
   8   5  -4    0.62    0.15
   8   5  -4    0.68    0.17
  -8  -5   4    0.68    0.18
  -8  -5   4    0.62    0.16
  -8  -5   4    0.65    0.17
   7   5  -4   13.66    0.51
   7   5  -4   13.78    0.53
   7   5  -4   13.65    0.53
   7   5  -4   14.56    0.50
  -7  -5   4   13.58    0.54
  -7  -5   4   14.21    0.53
  -7  -5   4   14.37    0.54
   6   5  -4   13.21    0.48
   6   5  -4   13.65    0.50
   6   5  -4   15.31    0.52
   6   5  -4   13.49    0.45
  -6  -5   4   14.66    0.53
  -6  -5   4   14.55    0.52
  -6  -5   4   14.25    0.53
   5   5  -4   14.43    0.49
   5   5  -4   14.38    0.48
   5   5  -4   14.57    0.48
   5   5  -4   14.05    0.43
  -5  -5   4   14.10    0.50
  -5  -5   4   14.70    0.51
  -5  -5   4   15.55    0.50
   4   5  -4    4.84    0.26
   4   5  -4    3.59    0.24
   4   5  -4    4.47    0.21
   4   5  -4    4.24    0.24
  -4  -5   4    4.27    0.28
  -4  -5   4    4.45    0.28
  -4  -5   4    4.90    0.29
   3   5  -4    8.49    0.34
   3   5  -4    8.30    0.33
   3   5  -4    8.09    0.30
  -3  -5   4    8.19    0.36
  -3  -5   4    8.27    0.36
  -3  -5   4    8.72    0.29
  -3  -5   4    8.67    0.36
   2   5  -4    4.31    0.20
   2   5  -4    4.18    0.24
   2   5  -4    4.05    0.20
   2   5  -4    4.47    0.24
  -2  -5   4    4.24    0.21
  -2  -5   4    4.84    0.28
  -2  -5   4    4.39    0.21
  -2  -5   4    4.37    0.28
   1   5  -4   30.66    0.71
   1   5  -4   30.82    0.64
   1   5  -4   30.85    0.73
   1   5  -4   30.58    0.65
   1   5  -4   32.43    0.72
  -1  -5   4   31.72    0.69
  -1  -5   4   30.51    0.76
  -1  -5   4   31.96    0.69
  -1  -5   4   30.47    0.75
   0   5  -4   71.71    1.30
   0   5  -4   73.17    1.30
   0   5  -4   71.10    1.38
   0   5  -4   71.94    1.37
   0   5  -4   72.26    1.30
   0   5  -4   69.37    1.33
   0  -5   4   69.92    1.42
   0  -5   4   72.37    1.40
   0  -5   4   73.20    1.36
   0  -5   4   70.29    1.35
  -1   5  -4   85.08    1.53
  -1   5  -4   86.08    1.57
  -1   5  -4   85.35    1.60
  -1   5  -4   86.20    1.56
  -1   5  -4   86.72    1.60
  -1   5  -4   83.67    1.53
   1  -5   4   86.13    1.60
   1  -5   4   83.99    1.59
   1  -5   4   86.01    1.65
   1  -5   4   84.76    1.60
  -2   5  -4   47.69    1.00
  -2   5  -4   47.43    0.95
  -2   5  -4   47.15    0.99
  -2   5  -4   46.94    0.98
   2  -5   4   45.90    1.01
   2  -5   4   44.68    0.94
   2  -5   4   46.86    1.01
   2  -5   4   46.92    1.05
   2  -5   4   47.49    0.98
  -3   5  -4   20.21    0.54
  -3   5  -4   20.53    0.57
  -3   5  -4   19.81    0.57
  -3   5  -4   19.75    0.56
   3  -5   4   19.39    0.58
   3  -5   4   20.23    0.58
   3  -5   4   19.25    0.60
   3  -5   4   19.26    0.53
  -4   5  -4    5.59    0.30
  -4   5  -4    5.39    0.29
  -4   5  -4    5.41    0.29
  -4   5  -4    5.55    0.29
   4  -5   4    4.95    0.32
   4  -5   4    5.55    0.29
   4  -5   4    5.29    0.30
   4  -5   4    4.82    0.30
  -5   5  -4    2.07    0.22
  -5   5  -4    1.92    0.21
  -5   5  -4    1.86    0.22
  -5   5  -4    1.89    0.21
   5  -5   4    2.15    0.24
   5  -5   4    2.08    0.23
   5  -5   4    2.40    0.25
   5  -5   4    2.37    0.22
   5  -5   4    2.46    0.24
  -6   5  -4    0.83    0.17
  -6   5  -4    0.58    0.15
  -6   5  -4    0.53    0.14
   6  -5   4    0.67    0.15
   6  -5   4    0.62    0.17
   6  -5   4    0.87    0.17
   6  -5   4    1.06    0.18
  -7   5  -4    2.02    0.26
  -7   5  -4    1.90    0.25
  -7   5  -4    2.13    0.25
   7  -5   4    2.48    0.27
   7  -5   4    2.39    0.27
   7  -5   4    1.68    0.21
  -8   5  -4    0.18    0.17
  -8   5  -4    0.47    0.15
   8  -5   4    0.56    0.18
   9   4  -4    0.27    0.14
   9   4  -4    0.36    0.15
  -9  -4   4    0.43    0.17
  -9  -4   4    0.37    0.16
   8   4  -4    0.35    0.13
   8   4  -4    0.26    0.13
   8   4  -4   -0.03    0.10
  -8  -4   4    0.22    0.13
  -8  -4   4    0.18    0.12
  -8  -4   4    0.53    0.16
   7   4  -4    0.45    0.14
   7   4  -4    0.51    0.15
   7   4  -4    0.28    0.12
   7   4  -4    0.34    0.12
  -7  -4   4    0.35    0.13
  -7  -4   4    0.46    0.15
   6   4  -4    0.01    0.08
   6   4  -4    0.00    0.09
   6   4  -4   -0.01    0.08
   6   4  -4    0.15    0.10
  -6  -4   4   -0.03    0.09
  -6  -4   4    0.21    0.11
  -6  -4   4    0.01    0.10
   5   4  -4    7.20    0.33
   5   4  -4    6.95    0.31
   5   4  -4    6.65    0.29
   5   4  -4    6.73    0.32
  -5  -4   4    7.74    0.34
  -5  -4   4    6.75    0.31
  -5  -4   4    7.26    0.34
  -5  -4   4    7.01    0.34
   4   4  -4   21.71    0.58
   4   4  -4   21.96    0.59
   4   4  -4   22.06    0.58
   4   4  -4   21.25    0.51
   4   4  -4   22.36    0.54
  -4  -4   4   22.86    0.62
  -4  -4   4   21.90    0.58
  -4  -4   4   21.61    0.60
   3   4  -4    2.29    0.17
   3   4  -4    1.91    0.17
   3   4  -4    2.40    0.18
   3   4  -4    2.01    0.14
  -3  -4   4    1.88    0.19
  -3  -4   4    1.87    0.13
  -3  -4   4    1.83    0.18
  -3  -4   4    2.20    0.20
   2   4  -4   27.56    0.62
   2   4  -4   28.09    0.61
   2   4  -4   28.18    0.57
   2   4  -4   27.61    0.65
   2   4  -4   27.04    0.64
  -2  -4   4   28.86    0.59
  -2  -4   4   27.90    0.67
  -2  -4   4   27.16    0.68
  -2  -4   4   26.68    0.58
  -2  -4   4   28.85    0.68
   1   4  -4    0.32    0.08
   1   4  -4    0.21    0.06
   1   4  -4    0.31    0.06
   1   4  -4    0.22    0.08
   1   4  -4    0.24    0.05
   1   4  -4    0.29    0.09
   1   4  -4    0.28    0.07
  -1  -4   4    0.20    0.07
  -1  -4   4    0.23    0.07
  -1  -4   4    0.28    0.10
  -1  -4   4    0.42    0.10
   0   4  -4   36.18    0.76
   0   4  -4   36.71    0.75
   0   4  -4   37.51    0.73
   0   4  -4   37.46    0.74
   0   4  -4   36.40    0.78
   0   4  -4   37.10    0.74
   0   4  -4   36.85    0.79
   0   4  -4   36.57    0.67
   0  -4   4   38.41    0.78
   0  -4   4   37.92    0.81
   0  -4   4   35.78    0.77
   0  -4   4   37.85    0.84
  -1   4  -4   16.73    0.45
  -1   4  -4   17.15    0.43
  -1   4  -4   16.19    0.43
  -1   4  -4   16.26    0.43
  -1   4  -4   16.82    0.41
  -1   4  -4   16.04    0.45
   1  -4   4   16.58    0.46
   1  -4   4   16.77    0.39
   1  -4   4   16.31    0.45
   1  -4   4   17.35    0.50
   1  -4   4   17.05    0.46
  -2   4  -4    5.22    0.25
  -2   4  -4    5.05    0.24
  -2   4  -4    5.41    0.20
  -2   4  -4    5.22    0.24
  -2   4  -4    5.27    0.24
   2  -4   4    5.04    0.26
   2  -4   4    6.01    0.25
   2  -4   4    5.52    0.26
   2  -4   4    5.43    0.22
   2  -4   4    5.11    0.28
  -3   4  -4   72.39    1.37
  -3   4  -4   75.83    1.38
  -3   4  -4   73.59    1.39
  -3   4  -4   70.60    1.39
   3  -4   4   69.77    1.35
   3  -4   4   70.31    1.40
   3  -4   4   71.57    1.39
   3  -4   4   73.67    1.33
   3  -4   4   71.23    1.41
  -4   4  -4   15.58    0.47
  -4   4  -4   14.83    0.46
  -4   4  -4   16.47    0.49
  -4   4  -4   15.20    0.49
   4  -4   4   14.30    0.49
   4  -4   4   14.94    0.47
   4  -4   4   15.01    0.48
   4  -4   4   14.57    0.47
   4  -4   4   15.10    0.49
  -5   4  -4   33.98    0.83
  -5   4  -4   34.56    0.83
  -5   4  -4   33.37    0.83
  -5   4  -4   35.82    0.82
   5  -4   4   33.91    0.84
   5  -4   4   33.50    0.82
   5  -4   4   31.78    0.81
   5  -4   4   33.10    0.81
   5  -4   4   34.40    0.83
  -6   4  -4    2.94    0.26
  -6   4  -4    3.19    0.24
  -6   4  -4    3.19    0.26
  -6   4  -4    2.83    0.25
   6  -4   4    2.95    0.26
   6  -4   4    3.08    0.24
   6  -4   4    2.75    0.23
   6  -4   4    3.14    0.25
   6  -4   4    2.90    0.24
  -7   4  -4    0.33    0.14
  -7   4  -4    0.14    0.11
  -7   4  -4    0.05    0.11
   7  -4   4    0.12    0.12
   7  -4   4    0.27    0.12
  -8   4  -4    7.21    0.40
  -8   4  -4    6.73    0.42
   8  -4   4    7.26    0.41
  -9   4  -4    0.15    0.16
  -9   4  -4   -0.09    0.12
   9  -4   4   -0.07    0.13
   9   3  -4    4.86    0.34
   9   3  -4    5.56    0.37
  -9  -3   4    4.77    0.37
  -9  -3   4    4.85    0.39
   8   3  -4    4.04    0.29
   8   3  -4    3.40    0.28
  -8  -3   4    4.14    0.34
  -8  -3   4    4.26    0.32
   7   3  -4    5.81    0.32
   7   3  -4    5.38    0.31
   7   3  -4    5.96    0.32
   7   3  -4    5.89    0.35
  -7  -3   4    5.89    0.35
  -7  -3   4    5.99    0.33
   6   3  -4    7.41    0.33
   6   3  -4    6.54    0.32
   6   3  -4    6.45    0.34
   6   3  -4    6.67    0.31
  -6  -3   4    7.28    0.34
  -6  -3   4    6.71    0.31
  -6  -3   4    6.69    0.35
   5   3  -4    2.53    0.22
   5   3  -4    2.06    0.19
   5   3  -4    1.79    0.17
   5   3  -4    2.22    0.16
   5   3  -4    2.22    0.20
  -5  -3   4    2.10    0.21
  -5  -3   4    2.53    0.22
  -5  -3   4    2.22    0.21
   4   3  -4   36.37    0.79
   4   3  -4   35.01    0.80
   4   3  -4   34.18    0.80
   4   3  -4   35.93    0.76
   4   3  -4   34.82    0.71
  -4  -3   4   34.47    0.76
  -4  -3   4   34.79    0.80
  -4  -3   4   36.56    0.84
  -4  -3   4   35.41    0.82
   3   3  -4    1.93    0.16
   3   3  -4    1.94    0.17
   3   3  -4    2.16    0.15
   3   3  -4    2.24    0.13
   3   3  -4    2.23    0.16
  -3  -3   4    1.99    0.17
  -3  -3   4    1.90    0.17
  -3  -3   4    1.92    0.16
  -3  -3   4    2.14    0.12
  -3  -3   4    2.02    0.12
   2   3  -4    7.06    0.26
   2   3  -4    6.74    0.25
   2   3  -4    7.13    0.23
   2   3  -4    6.45    0.24
   2   3  -4    6.33    0.26
  -2  -3   4    6.15    0.26
  -2  -3   4    7.26    0.28
  -2  -3   4    6.55    0.21
  -2  -3   4    6.98    0.28
  -2  -3   4    6.38    0.21
   1   3  -4    1.21    0.12
   1   3  -4    1.12    0.12
   1   3  -4    1.32    0.10
   1   3  -4    1.09    0.11
   1   3  -4    0.98    0.10
   1   3  -4    1.12    0.08
   1   3  -4    0.98    0.08
  -1  -3   4    1.24    0.11
  -1  -3   4    1.08    0.12
  -1  -3   4    1.28    0.11
  -1  -3   4    1.31    0.14
  -1  -3   4    1.13    0.13
   0   3  -4   21.23    0.48
   0   3  -4   21.18    0.46
   0   3  -4   21.03    0.45
   0   3  -4   20.48    0.49
   0   3  -4   21.11    0.48
   0   3  -4   20.64    0.49
   0  -3   4   21.01    0.53
   0  -3   4   21.81    0.49
   0  -3   4   18.09    0.41
   0  -3   4   21.61    0.52
   0  -3   4   20.67    0.48
  -1   3  -4    8.49    0.27
  -1   3  -4    8.32    0.25
  -1   3  -4    8.86    0.28
  -1   3  -4    8.55    0.27
  -1   3  -4    8.42    0.28
  -1   3  -4    8.72    0.28
   1  -3   4    8.45    0.28
   1  -3   4    8.38    0.22
   1  -3   4    8.39    0.29
   1  -3   4    8.91    0.32
   1  -3   4    8.87    0.29
  -2   3  -4   -0.02    0.05
  -2   3  -4    0.02    0.04
  -2   3  -4    0.04    0.06
  -2   3  -4    0.02    0.05
  -2   3  -4   -0.01    0.05
   2  -3   4   -0.17    0.07
   2  -3   4   -0.07    0.05
   2  -3   4   -0.01    0.06
   2  -3   4   -0.02    0.05
   2  -3   4    0.00    0.05
  -3   3  -4    2.32    0.16
  -3   3  -4    2.33    0.17
  -3   3  -4    2.12    0.17
  -3   3  -4    2.16    0.16
   3  -3   4    2.31    0.20
   3  -3   4    2.24    0.17
   3  -3   4    2.04    0.17
   3  -3   4    2.22    0.15
   3  -3   4    2.51    0.15
  -4   3  -4   37.34    0.84
  -4   3  -4   38.04    0.81
  -4   3  -4   38.44    0.84
  -4   3  -4   36.78    0.83
   4  -3   4   39.20    0.84
   4  -3   4   37.34    0.82
   4  -3   4   37.18    0.83
   4  -3   4   37.36    0.83
   4  -3   4   36.84    0.83
  -5   3  -4    6.13    0.29
  -5   3  -4    6.24    0.30
  -5   3  -4    5.43    0.27
  -5   3  -4    5.96    0.31
   5  -3   4    6.29    0.31
   5  -3   4    6.53    0.30
   5  -3   4    6.24    0.30
   5  -3   4    6.33    0.30
   5  -3   4    6.32    0.29
  -6   3  -4    0.01    0.09
  -6   3  -4   -0.06    0.09
  -6   3  -4    0.04    0.09
  -6   3  -4   -0.01    0.08
   6  -3   4    0.07    0.09
   6  -3   4    0.00    0.08
   6  -3   4   -0.08    0.09
   6  -3   4    0.08    0.09
  -7   3  -4    0.13    0.11
  -7   3  -4    0.05    0.10
  -7   3  -4    0.34    0.14
   7  -3   4    0.41    0.13
  -8   3  -4   -0.09    0.10
  -8   3  -4   -0.16    0.11
   8  -3   4   -0.26    0.09
  -9   3  -4    4.28    0.33
  -9   3  -4    4.12    0.37
   9  -3   4    5.14    0.37
   9   2  -4    1.38    0.23
   9   2  -4    1.43    0.22
  -9  -2   4    1.29    0.22
  -9  -2   4    1.21    0.22
   8   2  -4    3.76    0.29
   8   2  -4    3.24    0.27
  -8  -2   4    3.43    0.30
  -8  -2   4    3.82    0.32
   7   2  -4   13.38    0.49
   7   2  -4   12.92    0.48
   7   2  -4   14.04    0.53
  -7  -2   4   13.86    0.48
  -7  -2   4   13.42    0.52
   6   2  -4    2.70    0.23
   6   2  -4    2.25    0.19
   6   2  -4    2.29    0.20
   6   2  -4    2.40    0.21
  -6  -2   4    2.04    0.22
  -6  -2   4    2.42    0.21
   5   2  -4    0.11    0.06
   5   2  -4    0.11    0.08
   5   2  -4    0.15    0.10
   5   2  -4   -0.03    0.08
   5   2  -4    0.00    0.07
  -5  -2   4    0.08    0.08
  -5  -2   4   -0.05    0.07
  -5  -2   4   -0.02    0.07
   4   2  -4    0.82    0.12
   4   2  -4    0.75    0.12
   4   2  -4    0.59    0.10
   4   2  -4    0.73    0.09
   4   2  -4    0.70    0.12
  -4  -2   4    0.65    0.11
  -4  -2   4    0.85    0.13
  -4  -2   4    0.76    0.11
  -4  -2   4    0.78    0.13
  -4  -2   4    0.67    0.08
   3   2  -4   12.28    0.29
   3   2  -4   12.48    0.35
   3   2  -4   11.99    0.38
   3   2  -4   12.48    0.37
   3   2  -4   12.30    0.36
  -3  -2   4   12.01    0.37
  -3  -2   4   12.00    0.29
  -3  -2   4   12.31    0.30
  -3  -2   4   12.36    0.38
  -3  -2   4   12.46    0.39
  -3  -2   4   12.62    0.34
   2   2  -4   49.76    0.95
   2   2  -4   50.60    0.86
   2   2  -4   50.45    0.93
   2   2  -4   48.63    0.94
   2   2  -4   49.41    0.97
   2   2  -4   48.89    0.97
  -2  -2   4   49.33    0.89
  -2  -2   4   48.76    0.97
  -2  -2   4   49.16    0.83
  -2  -2   4   49.91    0.94
  -2  -2   4   50.19    0.89
  -2  -2   4   50.54    0.98
   1   2  -4  156.21    2.59
   1   2  -4  156.77    2.60
   1   2  -4  158.75    2.51
   1   2  -4  160.51    2.51
   1   2  -4  155.05    2.58
   1   2  -4  152.24    2.59
   1   2  -4  157.97    2.55
  -1  -2   4  155.26    2.62
  -1  -2   4  154.62    2.61
  -1  -2   4  152.71    2.60
  -1  -2   4  154.65    2.55
  -1  -2   4  151.69    2.54
   0   2  -4  134.29    2.24
   0   2  -4  132.34    2.20
   0   2  -4  135.57    2.21
   0   2  -4  134.24    2.22
   0   2  -4  129.87    2.22
   0  -2   4  130.86    2.24
   0  -2   4  135.42    2.23
   0  -2   4  133.25    2.22
   0  -2   4  133.16    2.26
   0  -2   4  133.97    2.26
  -1   2  -4   23.36    0.52
  -1   2  -4   22.88    0.50
  -1   2  -4   21.86    0.50
  -1   2  -4   23.09    0.48
  -1   2  -4   22.43    0.50
  -1   2  -4   23.22    0.51
   1  -2   4   23.15    0.49
   1  -2   4   22.92    0.52
   1  -2   4   23.51    0.54
   1  -2   4   23.83    0.52
   1  -2   4   23.35    0.52
  -2   2  -4   22.57    0.52
  -2   2  -4   22.03    0.51
  -2   2  -4   23.18    0.50
  -2   2  -4   22.10    0.52
   2  -2   4   22.79    0.54
   2  -2   4   22.82    0.47
   2  -2   4   22.87    0.50
   2  -2   4   23.02    0.53
   2  -2   4   23.46    0.53
  -3   2  -4    0.48    0.09
  -3   2  -4    0.31    0.07
  -3   2  -4    0.16    0.06
  -3   2  -4    0.25    0.07
   3  -2   4    0.29    0.09
   3  -2   4    0.10    0.06
   3  -2   4    0.25    0.07
   3  -2   4    0.35    0.08
   3  -2   4    0.25    0.07
  -4   2  -4    6.20    0.27
  -4   2  -4    5.47    0.22
  -4   2  -4    5.71    0.25
  -4   2  -4    5.86    0.25
   4  -2   4    5.92    0.21
   4  -2   4    5.64    0.25
   4  -2   4    6.54    0.27
   4  -2   4    5.51    0.25
   4  -2   4    5.63    0.25
  -5   2  -4    7.02    0.27
  -5   2  -4    7.79    0.31
  -5   2  -4    7.05    0.30
  -5   2  -4    7.45    0.33
   5  -2   4    7.45    0.29
   5  -2   4    7.60    0.31
   5  -2   4    7.25    0.29
   5  -2   4    7.60    0.32
  -6   2  -4    6.69    0.31
  -6   2  -4    6.39    0.33
  -6   2  -4    6.03    0.30
  -6   2  -4    6.22    0.28
   6  -2   4    6.76    0.32
   6  -2   4    6.18    0.27
   6  -2   4    6.66    0.29
   6  -2   4    5.74    0.27
  -7   2  -4   -0.01    0.08
  -7   2  -4   -0.01    0.08
  -7   2  -4   -0.04    0.10
   7  -2   4   -0.07    0.09
   7  -2   4   -0.08    0.07
   7  -2   4   -0.12    0.09
  -8   2  -4    2.23    0.26
  -8   2  -4    2.54    0.26
  -8   2  -4    2.83    0.25
   8  -2   4    2.73    0.23
   8  -2   4    2.60    0.26
  -9   2  -4    0.68    0.19
  -9   2  -4    0.80    0.17
   9  -2   4    0.70    0.18
   9  -2   4    0.96    0.19
 -10   2  -4    0.67    0.21
  10  -2   4    0.61    0.19
   9   1  -4    0.17    0.13
  -9  -1   4    0.08    0.14
  -9  -1   4    0.27    0.15
   8   1  -4   -0.07    0.10
   8   1  -4    0.14    0.11
  -8  -1   4    0.06    0.13
  -8  -1   4    0.03    0.11
   7   1  -4    5.17    0.30
   7   1  -4    5.65    0.34
   7   1  -4    5.42    0.31
  -7  -1   4    4.94    0.29
  -7  -1   4    5.34    0.33
   6   1  -4   10.27    0.39
   6   1  -4    9.71    0.34
   6   1  -4   10.07    0.39
   6   1  -4   10.71    0.43
  -6  -1   4    9.67    0.41
  -6  -1   4   10.01    0.38
   5   1  -4   10.90    0.41
   5   1  -4   11.29    0.38
   5   1  -4   10.80    0.38
   5   1  -4   11.09    0.34
  -5  -1   4   11.80    0.42
  -5  -1   4   11.50    0.36
  -5  -1   4   11.24    0.39
   4   1  -4    1.00    0.12
   4   1  -4    1.11    0.15
   4   1  -4    1.07    0.10
   4   1  -4    1.02    0.12
  -4  -1   4    0.90    0.12
  -4  -1   4    1.14    0.10
  -4  -1   4    1.19    0.14
  -4  -1   4    1.02    0.14
  -4  -1   4    1.15    0.10
   3   1  -4    2.20    0.15
   3   1  -4    2.17    0.17
   3   1  -4    2.12    0.14
   3   1  -4    2.17    0.11
  -3  -1   4    2.26    0.16
  -3  -1   4    2.30    0.16
  -3  -1   4    2.07    0.11
  -3  -1   4    2.08    0.11
  -3  -1   4    2.10    0.13
  -3  -1   4    2.21    0.15
   2   1  -4   11.56    0.32
   2   1  -4   11.07    0.24
   2   1  -4   11.07    0.23
   2   1  -4   11.45    0.25
   2   1  -4   11.30    0.31
   2   1  -4   11.08    0.23
   2   1  -4   11.12    0.34
   2   1  -4   11.37    0.33
  -2  -1   4   11.44    0.29
  -2  -1   4   10.96    0.28
  -2  -1   4   11.36    0.33
  -2  -1   4   11.56    0.34
  -2  -1   4   11.36    0.28
  -2  -1   4   10.48    0.32
   1   1  -4  260.19    4.08
   1   1  -4  264.26    4.08
   1   1  -4  258.28    4.12
   1   1  -4  251.81    4.14
   1   1  -4  259.59    4.17
   1   1  -4  260.53    4.13
  -1  -1   4  251.53    4.10
  -1  -1   4  254.59    4.11
  -1  -1   4  253.20    4.16
  -1  -1   4  251.88    4.16
  -1  -1   4  256.41    4.12
   0   1  -4    0.20    0.05
   0   1  -4    0.13    0.06
   0   1  -4    0.15    0.05
   0  -1   4    0.17    0.05
   0  -1   4    0.27    0.07
   0  -1   4    0.12    0.05
   0  -1   4    0.19    0.05
   0  -1   4    0.14    0.07
  -1   1  -4  282.52    4.57
  -1   1  -4  285.65    4.55
  -1   1  -4  290.23    4.60
  -1   1  -4  285.98    4.58
   1  -1   4  288.92    4.60
   1  -1   4  283.66    4.58
   1  -1   4  283.20    4.55
   1  -1   4  284.09    4.58
   1  -1   4  297.19    4.50
   1  -1   4  275.56    4.58
  -2   1  -4   11.23    0.32
  -2   1  -4   11.34    0.31
  -2   1  -4   11.64    0.33
  -2   1  -4   11.60    0.28
   2  -1   4   11.87    0.32
   2  -1   4   12.26    0.33
   2  -1   4   11.95    0.31
   2  -1   4   12.16    0.32
   2  -1   4   11.97    0.27
   2  -1   4   12.19    0.29
  -3   1  -4   50.23    0.99
  -3   1  -4   51.34    0.97
  -3   1  -4   50.61    0.97
  -3   1  -4   51.06    0.91
   3  -1   4   50.97    0.98
   3  -1   4   52.79    0.86
   3  -1   4   51.14    0.96
   3  -1   4   50.02    0.96
   3  -1   4   49.87    0.92
   3  -1   4   51.04    0.95
  -4   1  -4    8.64    0.29
  -4   1  -4    9.09    0.30
  -4   1  -4    8.97    0.26
  -4   1  -4    9.00    0.32
   4  -1   4    8.88    0.28
   4  -1   4    8.84    0.30
   4  -1   4    8.50    0.29
   4  -1   4    8.89    0.25
   4  -1   4    8.84    0.29
  -5   1  -4    0.80    0.12
  -5   1  -4    0.84    0.13
  -5   1  -4    0.83    0.12
  -5   1  -4    0.80    0.10
   5  -1   4    0.60    0.11
   5  -1   4    0.86    0.11
   5  -1   4    0.70    0.11
   5  -1   4    0.89    0.11
  -6   1  -4   56.39    1.15
  -6   1  -4   56.39    1.22
  -6   1  -4   56.90    1.15
  -6   1  -4   57.15    1.16
   6  -1   4   59.44    1.14
   6  -1   4   57.22    1.18
   6  -1   4   58.30    1.09
   6  -1   4   58.51    1.15
  -7   1  -4   25.74    0.75
  -7   1  -4   26.84    0.69
  -7   1  -4   27.52    0.69
   7  -1   4   27.24    0.67
   7  -1   4   26.79    0.72
   7  -1   4   27.76    0.68
  -8   1  -4    2.96    0.29
  -8   1  -4    3.61    0.25
  -8   1  -4    3.92    0.26
   8  -1   4    3.42    0.25
   8  -1   4    3.25    0.26
  -9   1  -4    7.83    0.45
   9  -1   4    8.24    0.39
   9  -1   4    8.70    0.43
 -10   1  -4   -0.03    0.14
  10  -1   4    0.02    0.12
  10  -1   4   -0.04    0.12
   9   0  -4    1.26    0.21
  -9   0   4    0.72    0.19
  -9   0   4    1.01    0.22
   8   0  -4    0.17    0.11
  -8   0   4    0.24    0.15
  -8   0   4    0.11    0.12
   7   0  -4    0.35    0.12
   7   0  -4    0.58    0.14
   7   0  -4    0.54    0.14
   7   0  -4    0.37    0.10
  -7   0   4    0.36    0.13
  -7   0   4    0.12    0.10
   6   0  -4   21.76    0.56
   6   0  -4   21.15    0.59
   6   0  -4   20.39    0.63
   6   0  -4   19.68    0.58
   6   0  -4   20.28    0.57
  -6   0   4   20.47    0.57
  -6   0   4   20.83    0.63
   5   0  -4    0.41    0.10
   5   0  -4    0.18    0.09
   5   0  -4    0.30    0.08
   5   0  -4    0.26    0.08
   5   0  -4    0.27    0.11
  -5   0   4    0.31    0.08
  -5   0   4    0.25    0.10
  -5   0   4    0.30    0.10
   4   0  -4    0.12    0.08
   4   0  -4    0.08    0.05
   4   0  -4    0.03    0.06
   4   0  -4   -0.01    0.05
   4   0  -4    0.17    0.08
  -4   0   4    0.09    0.07
  -4   0   4    0.16    0.08
  -4   0   4    0.06    0.05
  -4   0   4    0.10    0.05
  -4   0   4    0.11    0.07
   3   0  -4   13.76    0.41
   3   0  -4   13.54    0.38
   3   0  -4   13.65    0.37
   3   0  -4   13.99    0.28
   3   0  -4   14.12    0.36
   3   0  -4   14.15    0.33
  -3   0   4   14.20    0.37
  -3   0   4   14.40    0.35
  -3   0   4   13.78    0.39
  -3   0   4   14.10    0.29
  -3   0   4   13.94    0.34
  -3   0   4   14.19    0.41
   2   0  -4    1.50    0.11
   2   0  -4    1.43    0.10
   2   0  -4    1.38    0.08
   2   0  -4    1.28    0.12
   2   0  -4    1.61    0.09
   2   0  -4    1.48    0.13
   2   0  -4    1.47    0.14
   2   0  -4    1.51    0.08
  -2   0   4    1.31    0.10
  -2   0   4    1.40    0.10
  -2   0   4    1.36    0.09
  -2   0   4    1.30    0.12
  -2   0   4    1.38    0.12
  -2   0   4    1.17    0.12
   1   0  -4    0.08    0.06
   1   0  -4    0.14    0.04
   1   0  -4    0.16    0.05
   1   0  -4    0.21    0.06
   1   0  -4    0.24    0.06
   1   0  -4    0.17    0.05
   1   0  -4    0.15    0.05
  -1   0   4    0.16    0.06
  -1   0   4    0.16    0.05
  -1   0   4    0.11    0.05
  -1   0   4    0.21    0.05
  -1   0   4    0.13    0.05
  -1   0   4    0.19    0.05
   0   0  -4   -0.01    0.05
   0   0  -4    0.03    0.04
   0   0  -4    0.05    0.04
   0   0  -4    0.06    0.04
   0   0  -4    0.02    0.04
   0   0   4   -0.02    0.05
   0   0   4    0.04    0.05
   0   0   4    0.03    0.04
   0   0   4    0.05    0.05
   0   0   4    0.00    0.04
  -1   0  -4    0.26    0.05
  -1   0  -4    0.31    0.06
  -1   0  -4    0.33    0.05
  -1   0  -4    0.22    0.05
  -1   0  -4    0.28    0.07
   1   0   4    0.21    0.05
   1   0   4    0.29    0.06
   1   0   4    0.32    0.06
   1   0   4    0.30    0.06
   1   0   4    0.28    0.04
   1   0   4    0.34    0.07
  -2   0  -4    3.89    0.16
  -2   0  -4    3.99    0.18
  -2   0  -4    3.77    0.16
  -2   0  -4    3.93    0.12
   2   0   4    3.89    0.13
   2   0   4    3.90    0.17
   2   0   4    3.95    0.14
   2   0   4    3.77    0.16
   2   0   4    3.79    0.16
  -3   0  -4   14.74    0.30
  -3   0  -4   14.58    0.37
  -3   0  -4   15.05    0.39
  -3   0  -4   14.52    0.37
   3   0   4   14.93    0.37
   3   0   4   14.35    0.28
   3   0   4   14.89    0.38
   3   0   4   15.23    0.35
   3   0   4   15.34    0.35
   3   0   4   14.51    0.36
  -4   0  -4   32.75    0.69
  -4   0  -4   32.57    0.61
  -4   0  -4   32.30    0.68
  -4   0  -4   32.78    0.73
   4   0   4   32.89    0.70
   4   0   4   33.08    0.58
   4   0   4   33.64    0.64
   4   0   4   34.36    0.67
   4   0   4   33.39    0.67
   4   0   4   33.10    0.69
  -5   0  -4    9.76    0.26
  -5   0  -4    9.97    0.36
  -5   0  -4    9.77    0.31
  -5   0  -4    9.05    0.30
   5   0   4    9.54    0.26
   5   0   4    9.36    0.32
   5   0   4    9.54    0.28
   5   0   4   10.07    0.32
   5   0   4    9.42    0.28
  -6   0  -4    0.35    0.09
  -6   0  -4    0.37    0.11
  -6   0  -4    0.21    0.08
   6   0   4    0.21    0.08
   6   0   4    0.06    0.08
   6   0   4    0.19    0.09
   6   0   4    0.29    0.11
  -7   0  -4   18.08    0.50
  -7   0  -4   17.14    0.57
  -7   0  -4   17.78    0.50
   7   0   4   17.27    0.54
   7   0   4   17.94    0.52
   7   0   4   17.77    0.51
  -8   0  -4    2.52    0.20
  -8   0  -4    2.69    0.21
  -8   0  -4    2.35    0.26
   8   0   4    2.37    0.20
   8   0   4    2.76    0.23
   8   0   4    2.30    0.23
  -9   0  -4    1.73    0.24
   9   0   4    1.90    0.23
   9   0   4    1.95    0.24
 -10   0  -4    9.17    0.51
  10   0   4    8.96    0.46
  10   0   4    9.69    0.45
   9  -1  -4    0.13    0.13
  -9   1   4    0.03    0.14
  -9   1   4   -0.03    0.13
   8  -1  -4    0.75    0.16
   8  -1  -4    0.75    0.25
  -8   1   4    0.83    0.20
  -8   1   4    0.72    0.18
   7  -1  -4    3.17    0.30
   7  -1  -4    2.41    0.23
   7  -1  -4    2.35    0.25
   7  -1  -4    2.56    0.21
  -7   1   4    2.27    0.26
  -7   1   4    2.42    0.26
   6  -1  -4    0.16    0.09
   6  -1  -4    0.31    0.11
   6  -1  -4    0.10    0.07
   6  -1  -4    0.25    0.10
   6  -1  -4    0.27    0.12
  -6   1   4    0.19    0.08
  -6   1   4    0.13    0.10
  -6   1   4    0.17    0.10
   5  -1  -4    0.27    0.10
   5  -1  -4    0.30    0.10
   5  -1  -4    0.27    0.09
   5  -1  -4    0.34    0.10
   5  -1  -4    0.28    0.11
  -5   1   4    0.21    0.08
  -5   1   4    0.22    0.08
  -5   1   4    0.22    0.10
  -5   1   4    0.29    0.10
   4  -1  -4    8.97    0.31
   4  -1  -4    9.20    0.34
   4  -1  -4    8.72    0.29
   4  -1  -4    9.41    0.33
   4  -1  -4    8.07    0.31
  -4   1   4    9.59    0.30
  -4   1   4    8.90    0.33
  -4   1   4    8.90    0.27
  -4   1   4    9.57    0.36
  -4   1   4    9.18    0.29
   3  -1  -4    2.91    0.18
   3  -1  -4    2.61    0.12
   3  -1  -4    2.62    0.12
   3  -1  -4    2.48    0.13
   3  -1  -4    2.37    0.16
   3  -1  -4    2.37    0.16
   3  -1  -4    2.41    0.15
  -3   1   4    2.61    0.14
  -3   1   4    2.46    0.18
  -3   1   4    2.78    0.15
  -3   1   4    2.30    0.16
  -3   1   4    2.45    0.14
   2  -1  -4    4.82    0.17
   2  -1  -4    4.96    0.16
   2  -1  -4    4.96    0.18
   2  -1  -4    5.13    0.22
   2  -1  -4    4.96    0.20
   2  -1  -4    4.96    0.17
   2  -1  -4    4.89    0.20
  -2   1   4    5.01    0.19
  -2   1   4    4.83    0.18
  -2   1   4    4.46    0.21
  -2   1   4    4.73    0.19
  -2   1   4    5.00    0.21
   1  -1  -4    6.74    0.24
   1  -1  -4    6.84    0.22
   1  -1  -4    6.98    0.20
   1  -1  -4    7.07    0.22
   1  -1  -4    6.97    0.23
   1  -1  -4    6.57    0.23
  -1   1   4    7.01    0.17
  -1   1   4    6.77    0.23
  -1   1   4    6.63    0.23
  -1   1   4    6.96    0.22
  -1   1   4    6.96    0.22
  -1   1   4    7.04    0.22
   0  -1  -4   44.81    0.81
   0  -1  -4   44.89    0.82
   0  -1  -4   44.98    0.83
   0  -1  -4   45.29    0.78
   0  -1  -4   44.67    0.84
   0   1   4   45.62    0.83
   0   1   4   44.05    0.82
   0   1   4   46.08    0.83
   0   1   4   45.06    0.82
   0   1   4   44.83    0.79
   0   1   4   43.58    0.83
  -1  -1  -4   87.79    1.43
  -1  -1  -4   88.11    1.49
  -1  -1  -4   89.09    1.51
  -1  -1  -4   88.15    1.51
  -1  -1  -4   90.09    1.52
   1   1   4   86.87    1.49
   1   1   4   87.61    1.49
   1   1   4   89.53    1.51
   1   1   4   87.45    1.43
   1   1   4   87.20    1.51
   1   1   4   90.43    1.46
   1   1   4   89.82    1.51
  -2  -1  -4   15.50    0.37
  -2  -1  -4   15.37    0.38
  -2  -1  -4   15.38    0.36
  -2  -1  -4   15.49    0.36
   2   1   4   15.05    0.35
   2   1   4   15.39    0.32
   2   1   4   15.50    0.36
   2   1   4   14.86    0.32
   2   1   4   15.49    0.36
   2   1   4   15.05    0.36
  -3  -1  -4    9.01    0.28
  -3  -1  -4    8.66    0.25
  -3  -1  -4    9.05    0.28
  -3  -1  -4    8.88    0.26
   3   1   4    8.89    0.25
   3   1   4    8.73    0.24
   3   1   4    8.62    0.27
   3   1   4    8.60    0.25
   3   1   4    8.53    0.25
   3   1   4    8.75    0.19
  -4  -1  -4    8.85    0.19
  -4  -1  -4    9.13    0.27
  -4  -1  -4    8.31    0.30
  -4  -1  -4    8.79    0.27
   4   1   4    9.13    0.25
   4   1   4    8.89    0.29
   4   1   4    9.10    0.26
   4   1   4    9.21    0.25
   4   1   4    8.76    0.28
   4   1   4    8.83    0.23
  -5  -1  -4    2.22    0.15
  -5  -1  -4    2.45    0.18
  -5  -1  -4    2.51    0.15
   5   1   4    2.28    0.12
   5   1   4    2.29    0.12
   5   1   4    2.21    0.16
   5   1   4    2.25    0.13
   5   1   4    2.39    0.17
   5   1   4    2.53    0.11
  -6  -1  -4    0.61    0.12
  -6  -1  -4    0.77    0.11
  -6  -1  -4    0.74    0.10
   6   1   4    0.80    0.13
   6   1   4    0.71    0.12
   6   1   4    1.06    0.13
  -7  -1  -4    9.83    0.34
  -7  -1  -4   10.44    0.42
  -7  -1  -4   10.00    0.34
   7   1   4   10.41    0.39
   7   1   4    9.32    0.37
   7   1   4    9.99    0.36
  -8  -1  -4    0.00    0.09
  -8  -1  -4   -0.01    0.07
   8   1   4    0.05    0.08
   8   1   4    0.05    0.09
   8   1   4   -0.06    0.08
  -9  -1  -4    1.74    0.24
   9   1   4    1.62    0.22
   9   1   4    1.77    0.22
 -10  -1  -4    6.00    0.42
  10   1   4    5.33    0.36
  10   1   4    5.65    0.38
 -11  -1  -4    0.49    0.20
  11   1   4    0.73    0.20
  11   1   4    0.80    0.21
   9  -2  -4    1.38    0.23
  -9   2   4    1.25    0.25
  -9   2   4    0.96    0.23
   8  -2  -4    1.09    0.19
   8  -2  -4    1.02    0.19
   8  -2  -4    1.17    0.18
  -8   2   4    1.04    0.21
  -8   2   4    1.00    0.20
   7  -2  -4    3.10    0.25
   7  -2  -4    2.60    0.23
   7  -2  -4    3.91    0.29
   7  -2  -4    2.69    0.26
  -7   2   4    2.86    0.29
  -7   2   4    3.25    0.32
  -7   2   4    3.11    0.24
   6  -2  -4    2.75    0.24
   6  -2  -4    2.98    0.22
   6  -2  -4    2.75    0.21
   6  -2  -4    2.37    0.23
  -6   2   4    2.72    0.27
  -6   2   4    2.27    0.20
  -6   2   4    2.31    0.21
  -6   2   4    2.48    0.20
   5  -2  -4    6.40    0.28
   5  -2  -4    6.15    0.31
   5  -2  -4    6.41    0.29
   5  -2  -4    5.96    0.31
  -5   2   4    6.22    0.33
  -5   2   4    6.20    0.27
  -5   2   4    6.57    0.29
  -5   2   4    7.02    0.30
   4  -2  -4    1.77    0.18
   4  -2  -4    1.87    0.17
   4  -2  -4    1.94    0.18
   4  -2  -4    1.82    0.13
   4  -2  -4    1.71    0.15
  -4   2   4    1.70    0.18
  -4   2   4    1.72    0.17
  -4   2   4    1.84    0.16
  -4   2   4    1.96    0.16
   3  -2  -4    1.49    0.14
   3  -2  -4    1.57    0.12
   3  -2  -4    1.82    0.14
   3  -2  -4    1.73    0.15
   3  -2  -4    1.63    0.15
   3  -2  -4    1.52    0.15
   3  -2  -4    1.59    0.12
  -3   2   4    1.61    0.11
  -3   2   4    1.27    0.14
  -3   2   4    1.47    0.14
  -3   2   4    1.87    0.17
  -3   2   4    1.55    0.13
   2  -2  -4   23.49    0.51
   2  -2  -4   23.84    0.55
   2  -2  -4   23.33    0.53
   2  -2  -4   23.22    0.51
   2  -2  -4   23.43    0.55
   2  -2  -4   23.44    0.51
  -2   2   4   22.99    0.54
  -2   2   4   23.92    0.56
  -2   2   4   23.13    0.49
  -2   2   4   23.33    0.53
  -2   2   4   22.46    0.52
   1  -2  -4    1.96    0.13
   1  -2  -4    1.81    0.12
   1  -2  -4    1.95    0.14
   1  -2  -4    1.75    0.13
   1  -2  -4    2.12    0.11
   1  -2  -4    1.96    0.14
   1  -2  -4    1.86    0.15
  -1   2   4    1.94    0.08
  -1   2   4    1.98    0.12
  -1   2   4    1.99    0.13
  -1   2   4    1.77    0.13
  -1   2   4    1.81    0.13
  -1   2   4    2.08    0.13
   0  -2  -4   23.37    0.50
   0  -2  -4   22.84    0.49
   0  -2  -4   22.65    0.43
   0  -2  -4   23.28    0.51
   0  -2  -4   22.75    0.49
   0   2   4   22.51    0.44
   0   2   4   22.72    0.48
   0   2   4   23.31    0.50
   0   2   4   23.08    0.49
   0   2   4   23.40    0.50
   0   2   4   22.29    0.48
  -1  -2  -4   40.00    0.77
  -1  -2  -4   39.81    0.77
  -1  -2  -4   40.72    0.76
  -1  -2  -4   39.79    0.76
   1   2   4   40.14    0.75
   1   2   4   40.26    0.76
   1   2   4   39.82    0.71
   1   2   4   41.08    0.76
   1   2   4   39.61    0.74
   1   2   4   40.69    0.76
  -2  -2  -4    9.69    0.27
  -2  -2  -4    9.56    0.27
  -2  -2  -4   10.41    0.30
  -2  -2  -4    9.72    0.28
   2   2   4   10.07    0.28
   2   2   4   10.09    0.26
   2   2   4    9.90    0.27
   2   2   4    9.58    0.27
   2   2   4    9.76    0.25
   2   2   4   10.07    0.25
  -3  -2  -4    3.35    0.18
  -3  -2  -4    3.45    0.15
  -3  -2  -4    3.38    0.15
  -3  -2  -4    3.42    0.17
   3   2   4    3.69    0.14
   3   2   4    3.59    0.16
   3   2   4    3.42    0.17
   3   2   4    3.57    0.16
   3   2   4    3.37    0.12
   3   2   4    3.81    0.15
  -4  -2  -4   21.78    0.47
  -4  -2  -4   21.81    0.48
  -4  -2  -4   20.82    0.54
  -4  -2  -4   21.05    0.52
   4   2   4   21.86    0.51
   4   2   4   21.54    0.40
   4   2   4   22.28    0.44
   4   2   4   21.47    0.48
   4   2   4   20.31    0.49
   4   2   4   21.94    0.44
   4   2   4   21.46    0.46
  -5  -2  -4   39.20    0.85
  -5  -2  -4   38.99    0.77
  -5  -2  -4   41.60    0.78
  -5  -2  -4   40.23    0.89
   5   2   4   39.94    0.71
   5   2   4   39.30    0.74
   5   2   4   39.60    0.77
   5   2   4   36.28    0.70
   5   2   4   39.98    0.82
   5   2   4   38.66    0.82
  -6  -2  -4    8.88    0.29
  -6  -2  -4    9.74    0.30
  -6  -2  -4    9.78    0.37
   6   2   4    9.00    0.28
   6   2   4    9.45    0.34
   6   2   4    9.43    0.35
   6   2   4   10.09    0.34
  -7  -2  -4    0.03    0.08
  -7  -2  -4    0.00    0.06
   7   2   4    0.00    0.08
   7   2   4    0.15    0.08
   7   2   4    0.06    0.07
  -8  -2  -4   20.49    0.65
   8   2   4   19.38    0.56
   8   2   4   19.40    0.60
   8   2   4   20.56    0.60
  -9  -2  -4    1.69    0.23
   9   2   4    1.40    0.20
   9   2   4    1.80    0.22
 -10  -2  -4    2.36    0.29
  10   2   4    2.47    0.28
  10   2   4    2.03    0.24
 -11  -2  -4    2.59    0.33
  11   2   4    2.87    0.32
  11   2   4    3.01    0.31
   8  -3  -4   10.59    0.47
   8  -3  -4   10.53    0.51
   8  -3  -4   10.18    0.46
  -8   3   4   10.95    0.55
  -8   3   4   10.64    0.52
   7  -3  -4   10.24    0.43
   7  -3  -4   10.31    0.48
   7  -3  -4   10.70    0.44
   7  -3  -4   10.14    0.69
  -7   3   4   10.73    0.49
  -7   3   4   10.44    0.44
  -7   3   4   10.62    0.52
  -7   3   4   11.23    0.52
   6  -3  -4    2.18    0.25
   6  -3  -4    2.01    0.21
   6  -3  -4    2.17    0.23
   6  -3  -4    1.97    0.21
  -6   3   4    1.80    0.20
  -6   3   4    2.01    0.21
  -6   3   4    2.04    0.21
  -6   3   4    1.89    0.23
  -6   3   4    1.89    0.23
   5  -3  -4    5.61    0.32
   5  -3  -4    5.45    0.29
   5  -3  -4    5.60    0.28
   5  -3  -4    6.26    0.29
  -5   3   4    5.93    0.29
  -5   3   4    5.91    0.29
  -5   3   4    6.15    0.29
  -5   3   4    5.81    0.32
   4  -3  -4   35.46    0.74
   4  -3  -4   35.48    0.79
   4  -3  -4   34.91    0.78
   4  -3  -4   34.28    0.80
   4  -3  -4   34.45    0.84
   4  -3  -4   33.92    0.74
  -4   3   4   35.36    0.79
  -4   3   4   33.88    0.83
  -4   3   4   34.67    0.79
  -4   3   4   33.79    0.78
   3  -3  -4    0.10    0.07
   3  -3  -4    0.03    0.06
   3  -3  -4    0.22    0.11
   3  -3  -4    0.08    0.07
   3  -3  -4    0.08    0.08
  -3   3   4    0.17    0.07
  -3   3   4    0.15    0.08
  -3   3   4    0.12    0.05
  -3   3   4    0.05    0.08
  -3   3   4    0.17    0.07
   2  -3  -4    2.73    0.16
   2  -3  -4    2.62    0.20
   2  -3  -4    2.97    0.17
   2  -3  -4    2.89    0.17
   2  -3  -4    2.51    0.16
  -2   3   4    2.50    0.16
  -2   3   4    2.99    0.18
  -2   3   4    2.92    0.19
  -2   3   4    2.71    0.17
  -2   3   4    2.76    0.14
   1  -3  -4    4.43    0.19
   1  -3  -4    5.10    0.24
   1  -3  -4    4.57    0.20
   1  -3  -4    4.46    0.20
   1  -3  -4    4.99    0.20
   1  -3  -4    4.59    0.20
  -1   3   4    4.72    0.21
  -1   3   4    4.51    0.20
  -1   3   4    4.97    0.21
  -1   3   4    5.02    0.21
  -1   3   4    4.71    0.18
   0  -3  -4  129.04    2.13
   0  -3  -4  125.55    2.20
   0  -3  -4  129.08    2.16
   0  -3  -4  130.51    2.17
   0   3   4  128.18    2.14
   0   3   4  130.62    2.17
   0   3   4  125.71    2.14
   0   3   4  125.81    2.16
   0   3   4  128.13    2.17
  -1  -3  -4   26.89    0.60
  -1  -3  -4   26.91    0.54
  -1  -3  -4   26.75    0.57
   1   3   4   27.07    0.56
   1   3   4   25.59    0.56
   1   3   4   26.69    0.52
   1   3   4   27.27    0.57
   1   3   4   27.03    0.57
  -2  -3  -4    9.19    0.30
  -2  -3  -4    9.35    0.26
  -2  -3  -4    9.77    0.28
  -2  -3  -4    9.00    0.27
   2   3   4    9.18    0.27
   2   3   4    9.53    0.28
   2   3   4    9.12    0.26
   2   3   4    9.21    0.26
   2   3   4    9.52    0.27
   2   3   4    9.60    0.21
   2   3   4   10.21    0.27
  -3  -3  -4    3.59    0.16
  -3  -3  -4    3.82    0.16
  -3  -3  -4    3.68    0.17
  -3  -3  -4    4.02    0.20
   3   3   4    3.68    0.14
   3   3   4    3.74    0.15
   3   3   4    3.77    0.17
   3   3   4    3.70    0.18
   3   3   4    3.71    0.17
   3   3   4    3.88    0.15
   3   3   4    3.79    0.17
  -4  -3  -4   58.41    1.03
  -4  -3  -4   55.78    1.02
  -4  -3  -4   57.31    1.13
  -4  -3  -4   54.80    1.06
   4   3   4   56.91    1.06
   4   3   4   54.04    1.06
   4   3   4   56.38    0.96
   4   3   4   58.22    0.97
   4   3   4   55.54    0.98
   4   3   4   56.87    1.04
   4   3   4   56.07    1.08
  -5  -3  -4   18.83    0.44
  -5  -3  -4   18.82    0.50
  -5  -3  -4   19.88    0.45
  -5  -3  -4   19.22    0.55
   5   3   4   19.24    0.47
   5   3   4   19.26    0.50
   5   3   4   18.89    0.45
   5   3   4   19.20    0.50
  -6  -3  -4   19.87    0.59
  -6  -3  -4   19.80    0.46
  -6  -3  -4   18.79    0.46
  -6  -3  -4   19.38    0.54
   6   3   4   18.33    0.45
   6   3   4   18.50    0.51
   6   3   4   18.46    0.47
   6   3   4   18.76    0.53
  -7  -3  -4    4.76    0.28
  -7  -3  -4    4.96    0.31
   7   3   4    5.34    0.28
   7   3   4    4.75    0.26
  -8  -3  -4    0.42    0.13
  -8  -3  -4    0.46    0.14
   8   3   4    0.26    0.11
   8   3   4    0.28    0.11
  -9  -3  -4    0.10    0.11
  -9  -3  -4    0.12    0.11
   9   3   4    0.15    0.11
   9   3   4    0.16    0.12
 -10  -3  -4    0.11    0.13
 -10  -3  -4    0.00    0.12
  10   3   4   -0.18    0.10
  10   3   4   -0.14    0.10
 -11  -3  -4    2.53    0.34
 -11  -3  -4    1.70    0.28
  11   3   4    2.01    0.27
  11   3   4    2.24    0.29
   8  -4  -4    0.12    0.12
   8  -4  -4   -0.03    0.11
   8  -4  -4    0.15    0.12
  -8   4   4    0.03    0.13
  -8   4   4    0.09    0.15
   7  -4  -4    6.33    0.34
   7  -4  -4    5.68    0.38
   7  -4  -4    5.50    0.35
  -7   4   4    5.73    0.35
  -7   4   4    5.23    0.37
  -7   4   4    5.93    0.39
   6  -4  -4    0.88    0.18
   6  -4  -4    0.77    0.14
   6  -4  -4    0.99    0.17
   6  -4  -4    0.85    0.16
  -6   4   4    0.99    0.17
  -6   4   4    0.96    0.19
  -6   4   4    0.80    0.17
  -6   4   4    0.91    0.17
   5  -4  -4    0.71    0.16
   5  -4  -4    0.37    0.12
   5  -4  -4    0.66    0.13
   5  -4  -4    0.44    0.12
  -5   4   4    0.46    0.13
  -5   4   4    0.55    0.13
  -5   4   4    0.73    0.15
  -5   4   4    0.39    0.12
  -5   4   4    0.51    0.12
   4  -4  -4    0.97    0.17
   4  -4  -4    0.91    0.13
   4  -4  -4    0.94    0.14
   4  -4  -4    0.89    0.13
   4  -4  -4    0.87    0.14
  -4   4   4    0.69    0.14
  -4   4   4    0.90    0.15
  -4   4   4    0.76    0.13
  -4   4   4    0.96    0.14
   3  -4  -4   -0.05    0.10
   3  -4  -4    0.06    0.08
   3  -4  -4   -0.05    0.06
   3  -4  -4    0.03    0.07
   3  -4  -4    0.04    0.08
  -3   4   4    0.03    0.09
  -3   4   4    0.00    0.07
  -3   4   4    0.10    0.08
  -3   4   4    0.04    0.08
   2  -4  -4    1.81    0.14
   2  -4  -4    1.67    0.14
   2  -4  -4    1.78    0.16
   2  -4  -4    2.04    0.21
   2  -4  -4    2.26    0.17
  -2   4   4    1.82    0.12
  -2   4   4    1.68    0.16
  -2   4   4    1.71    0.16
  -2   4   4    1.80    0.16
  -2   4   4    1.77    0.16
   1  -4  -4    6.39    0.26
   1  -4  -4    6.50    0.30
   1  -4  -4    6.88    0.27
   1  -4  -4    6.49    0.24
   1  -4  -4    6.84    0.21
   1  -4  -4    6.47    0.23
  -1   4   4    6.38    0.23
  -1   4   4    6.69    0.26
  -1   4   4    6.68    0.26
  -1   4   4    6.80    0.26
  -1   4   4    6.85    0.26
   0  -4  -4   44.99    0.90
   0  -4  -4   44.32    0.90
   0  -4  -4   44.69    0.84
   0  -4  -4   45.16    0.86
   0  -4  -4   46.72    0.96
   0   4   4   45.29    0.88
   0   4   4   47.05    0.90
   0   4   4   44.13    0.90
   0   4   4   45.49    0.87
   0   4   4   45.45    0.89
  -1  -4  -4   93.04    1.57
  -1  -4  -4   94.16    1.70
  -1  -4  -4   94.15    1.65
  -1  -4  -4   92.23    1.64
   1   4   4   93.22    1.63
   1   4   4   93.07    1.63
   1   4   4   92.47    1.63
   1   4   4   94.21    1.62
   1   4   4   93.35    1.59
  -2  -4  -4   99.48    1.72
  -2  -4  -4   99.36    1.79
  -2  -4  -4  100.99    1.73
  -2  -4  -4   98.76    1.68
   2   4   4   99.05    1.72
   2   4   4  100.70    1.75
   2   4   4  100.46    1.75
   2   4   4   99.00    1.70
   2   4   4   99.05    1.71
   2   4   4  101.43    1.66
  -3  -4  -4    3.27    0.16
  -3  -4  -4    3.33    0.20
  -3  -4  -4    3.28    0.16
  -3  -4  -4    3.26    0.15
   3   4   4    3.24    0.11
   3   4   4    3.15    0.17
   3   4   4    3.26    0.16
   3   4   4    3.42    0.14
   3   4   4    3.07    0.17
   3   4   4    3.01    0.18
   3   4   4    3.23    0.14
  -4  -4  -4    0.16    0.06
  -4  -4  -4    0.22    0.08
  -4  -4  -4    0.07    0.05
  -4  -4  -4    0.12    0.06
   4   4   4    0.06    0.06
   4   4   4    0.09    0.06
   4   4   4    0.09    0.03
   4   4   4    0.18    0.06
   4   4   4    0.12    0.03
   4   4   4   -0.03    0.06
  -5  -4  -4   10.83    0.34
  -5  -4  -4   10.78    0.39
  -5  -4  -4   10.53    0.30
  -5  -4  -4   10.49    0.29
   5   4   4   10.55    0.36
   5   4   4   10.00    0.32
   5   4   4   10.17    0.28
   5   4   4   10.80    0.34
  -6  -4  -4   13.53    0.36
  -6  -4  -4   13.07    0.48
  -6  -4  -4   13.64    0.44
   6   4   4   13.83    0.40
   6   4   4   13.91    0.41
   6   4   4   13.83    0.45
  -7  -4  -4   -0.02    0.08
  -7  -4  -4   -0.07    0.08
   7   4   4    0.04    0.07
   7   4   4   -0.13    0.08
  -8  -4  -4    6.68    0.39
  -8  -4  -4    6.60    0.35
   8   4   4    5.93    0.33
   8   4   4    5.63    0.31
  -9  -4  -4    4.06    0.35
  -9  -4  -4    4.27    0.32
   9   4   4    3.68    0.28
   9   4   4    3.72    0.29
 -10  -4  -4    0.07    0.14
 -10  -4  -4   -0.08    0.12
  10   4   4    0.00    0.12
  10   4   4    0.13    0.13
 -11  -4  -4   -0.11    0.15
 -11  -4  -4   -0.26    0.13
  11   4   4   -0.05    0.14
  11   4   4    0.02    0.15
   7  -5  -4    0.36    0.14
   7  -5  -4    0.30    0.14
  -7   5   4    0.25    0.16
  -7   5   4    0.24    0.14
  -7   5   4    0.08    0.12
   6  -5  -4   11.24    0.48
   6  -5  -4   11.35    0.52
  -6   5   4   10.71    0.48
  -6   5   4   10.27    0.49
  -6   5   4   11.25    0.47
   5  -5  -4    0.02    0.11
   5  -5  -4   -0.01    0.09
   5  -5  -4    0.02    0.11
   5  -5  -4    0.22    0.09
  -5   5   4   -0.06    0.10
  -5   5   4    0.04    0.09
  -5   5   4    0.08    0.09
  -5   5   4   -0.02    0.09
  -5   5   4   -0.02    0.10
   4  -5  -4    0.28    0.10
   4  -5  -4    0.14    0.08
   4  -5  -4    0.07    0.08
   4  -5  -4    0.32    0.13
  -4   5   4    0.38    0.12
  -4   5   4    0.08    0.09
  -4   5   4    0.15    0.08
  -4   5   4    0.22    0.10
  -4   5   4    0.08    0.10
   3  -5  -4    5.08    0.27
   3  -5  -4    4.27    0.31
   3  -5  -4    5.10    0.27
   3  -5  -4    5.01    0.24
   3  -5  -4    5.18    0.37
  -3   5   4    4.84    0.27
  -3   5   4    4.99    0.27
  -3   5   4    5.30    0.28
  -3   5   4    5.01    0.29
   2  -5  -4    7.73    0.33
   2  -5  -4    7.68    0.38
   2  -5  -4    7.81    0.32
   2  -5  -4    7.63    0.27
   2  -5  -4    7.45    0.27
  -2   5   4    7.95    0.33
  -2   5   4    8.08    0.33
  -2   5   4    8.16    0.32
  -2   5   4    7.69    0.26
  -2   5   4    8.46    0.34
   1  -5  -4   28.67    0.69
   1  -5  -4   30.21    0.76
   1  -5  -4   28.96    0.61
   1  -5  -4   30.17    0.63
   1  -5  -4   28.67    0.61
   1  -5  -4   29.24    0.69
  -1   5   4   29.88    0.69
  -1   5   4   27.88    0.68
  -1   5   4   29.56    0.68
  -1   5   4   28.90    0.63
  -1   5   4   29.83    0.69
   0  -5  -4    7.27    0.26
   0  -5  -4    7.54    0.30
   0  -5  -4    7.86    0.25
   0  -5  -4    7.31    0.29
   0  -5  -4    7.74    0.34
   0   5   4    8.17    0.30
   0   5   4    7.97    0.29
   0   5   4    7.73    0.27
   0   5   4    8.15    0.28
  -1  -5  -4   30.78    0.58
  -1  -5  -4   30.34    0.68
  -1  -5  -4   30.44    0.74
   1   5   4   30.05    0.67
   1   5   4   30.55    0.66
   1   5   4   31.63    0.66
   1   5   4   30.13    0.64
   1   5   4   30.62    0.68
   1   5   4   31.08    0.69
  -2  -5  -4    3.78    0.23
  -2  -5  -4    4.07    0.20
  -2  -5  -4    3.94    0.19
  -2  -5  -4    3.36    0.15
   2   5   4    3.51    0.19
   2   5   4    3.51    0.17
   2   5   4    3.65    0.16
   2   5   4    3.88    0.20
   2   5   4    3.80    0.19
   2   5   4    3.84    0.17
   2   5   4    3.48    0.13
  -3  -5  -4    0.10    0.06
  -3  -5  -4    0.00    0.07
  -3  -5  -4   -0.02    0.05
  -3  -5  -4   -0.04    0.05
   3   5   4    0.21    0.08
   3   5   4    0.21    0.07
   3   5   4    0.02    0.04
   3   5   4    0.03    0.06
   3   5   4    0.08    0.04
   3   5   4    0.05    0.04
   3   5   4    0.06    0.08
  -4  -5  -4    2.73    0.16
  -4  -5  -4    2.64    0.16
  -4  -5  -4    2.69    0.16
  -4  -5  -4    2.80    0.22
   4   5   4    2.86    0.19
   4   5   4    2.67    0.20
   4   5   4    2.90    0.19
   4   5   4    2.67    0.16
  -5  -5  -4    6.45    0.24
  -5  -5  -4    6.21    0.25
  -5  -5  -4    6.76    0.32
  -5  -5  -4    6.25    0.23
   5   5   4    6.58    0.28
   5   5   4    6.58    0.24
   5   5   4    6.39    0.27
   5   5   4    6.60    0.30
  -6  -5  -4   34.27    0.86
  -6  -5  -4   32.75    0.75
   6   5   4   32.65    0.75
   6   5   4   32.71    0.79
  -7  -5  -4   38.78    0.90
  -7  -5  -4   38.51    0.99
   7   5   4   39.96    0.87
   7   5   4   39.12    0.93
  -8  -5  -4    4.83    0.30
  -8  -5  -4    4.59    0.34
   8   5   4    4.46    0.30
  -9  -5  -4    3.32    0.35
  -9  -5  -4    2.54    0.26
   9   5   4    2.69    0.28
 -10  -5  -4    1.72    0.28
 -10  -5  -4    1.71    0.24
  10   5   4    1.73    0.24
 -11  -5  -4   -0.20    0.13
 -11  -5  -4   -0.06    0.16
  11   5   4   -0.22    0.13
   7  -6  -4    7.51    0.46
   7  -6  -4    8.56    0.51
  -7   6   4    7.67    0.48
  -7   6   4    7.99    0.44
   6  -6  -4    4.06    0.34
   6  -6  -4    4.50    0.36
  -6   6   4    4.22    0.33
  -6   6   4    4.35    0.36
   5  -6  -4   20.72    0.71
   5  -6  -4   20.19    0.61
  -5   6   4   20.26    0.61
  -5   6   4   19.18    0.67
  -5   6   4   21.09    0.66
   4  -6  -4   15.73    0.53
   4  -6  -4   16.02    0.61
   4  -6  -4   16.08    0.53
  -4   6   4   16.85    0.56
  -4   6   4   16.70    0.53
  -4   6   4   16.22    0.58
  -4   6   4   16.14    0.55
   3  -6  -4    0.00    0.09
   3  -6  -4    0.10    0.09
   3  -6  -4    0.00    0.12
  -3   6   4    0.06    0.09
  -3   6   4    0.06    0.08
  -3   6   4    0.03    0.08
  -3   6   4    0.17    0.11
   2  -6  -4   62.62    1.38
   2  -6  -4   62.91    1.30
   2  -6  -4   65.40    1.31
  -2   6   4   65.36    1.29
  -2   6   4   64.07    1.31
  -2   6   4   62.95    1.31
  -2   6   4   61.17    1.29
   1  -6  -4    2.85    0.23
   1  -6  -4    3.09    0.24
   1  -6  -4    3.28    0.30
  -1   6   4    3.54    0.24
  -1   6   4    3.61    0.20
  -1   6   4    3.96    0.24
  -1   6   4    3.35    0.22
  -1   6   4    3.66    0.22
  -1   6   4    3.22    0.23
   0  -6  -4    0.54    0.10
   0  -6  -4    0.52    0.15
   0  -6  -4    0.72    0.13
   0  -6  -4    0.91    0.14
   0  -6  -4    0.61    0.10
   0   6   4    0.45    0.10
   0   6   4    0.70    0.13
   0   6   4    0.41    0.09
   0   6   4    0.54    0.11
   0   6   4    0.73    0.12
   0   6   4    0.44    0.11
  -1  -6  -4    4.36    0.22
  -1  -6  -4    4.42    0.24
  -1  -6  -4    4.07    0.23
  -1  -6  -4    4.50    0.29
   1   6   4    4.19    0.22
   1   6   4    4.11    0.21
   1   6   4    4.08    0.21
   1   6   4    3.91    0.23
   1   6   4    4.33    0.22
   1   6   4    4.47    0.24
  -2  -6  -4    6.98    0.29
  -2  -6  -4    6.32    0.34
   2   6   4    6.65    0.24
   2   6   4    7.17    0.29
   2   6   4    6.26    0.28
   2   6   4    6.53    0.28
   2   6   4    6.80    0.25
   2   6   4    6.87    0.25
  -3  -6  -4   21.80    0.54
  -3  -6  -4   22.41    0.55
  -3  -6  -4   21.93    0.63
   3   6   4   22.70    0.56
   3   6   4   22.80    0.57
   3   6   4   22.17    0.58
   3   6   4   21.81    0.49
   3   6   4   21.63    0.47
  -4  -6  -4    0.46    0.09
  -4  -6  -4    0.60    0.10
  -4  -6  -4    0.75    0.15
   4   6   4    0.47    0.13
   4   6   4    0.62    0.11
   4   6   4    0.56    0.11
   4   6   4    0.57    0.12
  -5  -6  -4    0.09    0.10
  -5  -6  -4   -0.05    0.06
   5   6   4   -0.01    0.07
   5   6   4   -0.04    0.06
   5   6   4    0.06    0.11
  -6  -6  -4    3.76    0.28
   6   6   4    4.02    0.25
   6   6   4    4.09    0.27
  -7  -6  -4   16.51    0.60
   7   6   4   16.23    0.55
   7   6   4   15.61    0.50
  -8  -6  -4    0.65    0.17
   8   6   4    0.50    0.15
   8   6   4    0.39    0.12
  -9  -6  -4    1.82    0.26
   9   6   4    1.70    0.23
 -10  -6  -4    3.26    0.36
  10   6   4    3.00    0.31
   6  -7  -4    7.05    0.45
   6  -7  -4    7.05    0.46
  -6   7   4    6.58    0.45
  -6   7   4    7.49    0.44
   5  -7  -4    0.04    0.14
   5  -7  -4    0.02    0.11
  -5   7   4    0.04    0.14
  -5   7   4    0.08    0.11
  -5   7   4   -0.12    0.12
   4  -7  -4    3.84    0.29
   4  -7  -4    4.13    0.29
   4  -7  -4    4.17    0.36
  -4   7   4    3.99    0.28
  -4   7   4    3.95    0.29
  -4   7   4    3.43    0.30
   3  -7  -4    6.93    0.42
   3  -7  -4    6.65    0.36
   3  -7  -4    7.65    0.38
  -3   7   4    7.46    0.37
  -3   7   4    7.08    0.38
  -3   7   4    7.93    0.36
  -3   7   4    8.12    0.38
   2  -7  -4   10.81    0.43
   2  -7  -4   10.54    0.49
   2  -7  -4   10.94    0.43
  -2   7   4   10.44    0.42
  -2   7   4   10.68    0.43
  -2   7   4   10.29    0.41
  -2   7   4   11.28    0.40
  -2   7   4   11.19    0.43
   1  -7  -4   86.46    1.80
   1  -7  -4   91.96    1.75
   1  -7  -4   87.83    1.72
  -1   7   4   90.43    1.72
  -1   7   4   88.11    1.71
  -1   7   4   91.29    1.69
  -1   7   4   88.88    1.72
  -1   7   4   89.48    1.72
   0  -7  -4   33.86    0.82
   0  -7  -4   33.87    0.81
   0  -7  -4   32.68    0.89
   0  -7  -4   33.91    0.77
   0   7   4   32.96    0.78
   0   7   4   33.48    0.80
   0   7   4   33.40    0.79
   0   7   4   32.84    0.79
   0   7   4   32.60    0.77
  -1  -7  -4    1.45    0.22
  -1  -7  -4    1.52    0.17
  -1  -7  -4    1.18    0.16
  -1  -7  -4    1.20    0.16
   1   7   4    1.39    0.17
   1   7   4    1.28    0.15
   1   7   4    1.34    0.15
   1   7   4    1.15    0.14
   1   7   4    1.42    0.17
  -2  -7  -4    1.08    0.16
  -2  -7  -4    1.29    0.20
  -2  -7  -4    1.02    0.14
  -2  -7  -4    0.91    0.14
   2   7   4    1.26    0.16
   2   7   4    1.18    0.14
   2   7   4    0.94    0.12
   2   7   4    1.21    0.16
   2   7   4    0.89    0.11
  -3  -7  -4    0.59    0.12
  -3  -7  -4    1.05    0.19
   3   7   4    0.64    0.11
   3   7   4    0.87    0.14
   3   7   4    0.65    0.13
  -4  -7  -4   16.04    0.55
  -4  -7  -4   14.42    0.43
  -4  -7  -4   14.31    0.43
   4   7   4   14.49    0.48
   4   7   4   14.78    0.45
  -5  -7  -4    0.36    0.13
   5   7   4    0.57    0.11
   5   7   4    0.38    0.11
   5   7   4    0.20    0.12
  -6  -7  -4    8.06    0.41
   6   7   4    8.02    0.38
   6   7   4    8.93    0.37
  -7  -7  -4    1.88    0.25
   7   7   4    1.89    0.23
   7   7   4    1.69    0.20
  -8  -7  -4    1.18    0.21
   8   7   4    1.02    0.17
   8   7   4    0.95    0.18
  -9  -7  -4    1.62    0.26
   9   7   4    2.25    0.28
 -10  -7  -4    0.24    0.18
  10   7   4    0.24    0.16
   5  -8  -4    3.79    0.33
   5  -8  -4    4.53    0.41
  -5   8   4    3.96    0.36
  -5   8   4    4.49    0.36
   4  -8  -4    2.71    0.29
   4  -8  -4    3.20    0.35
  -4   8   4    2.64    0.30
  -4   8   4    2.85    0.28
  -4   8   4    2.69    0.29
   3  -8  -4    6.86    0.39
   3  -8  -4    7.73    0.46
  -3   8   4    8.08    0.40
  -3   8   4    7.58    0.41
  -3   8   4    7.62    0.38
   2  -8  -4    0.36    0.13
   2  -8  -4    0.41    0.17
  -2   8   4    0.83    0.16
  -2   8   4    0.17    0.12
  -2   8   4    0.37    0.12
  -2   8   4    0.32    0.12
   1  -8  -4    0.40    0.18
   1  -8  -4    0.67    0.16
   1  -8  -4    0.48    0.14
  -1   8   4    0.56    0.13
  -1   8   4    0.37    0.13
  -1   8   4    0.70    0.15
  -1   8   4    0.51    0.12
  -1   8   4    0.65    0.15
   0  -8  -4    6.75    0.41
   0  -8  -4    6.75    0.37
   0  -8  -4    6.88    0.35
   0  -8  -4    6.38    0.33
   0   8   4    5.92    0.30
   0   8   4    6.92    0.33
   0   8   4    5.95    0.30
   0   8   4    6.61    0.34
   0   8   4    6.77    0.33
  -1  -8  -4    4.01    0.27
  -1  -8  -4    3.84    0.34
  -1  -8  -4    3.09    0.23
  -1  -8  -4    3.33    0.25
   1   8   4    4.06    0.26
   1   8   4    3.67    0.23
   1   8   4    3.89    0.25
   1   8   4    3.49    0.22
   1   8   4    3.50    0.25
  -2  -8  -4    0.30    0.11
  -2  -8  -4    0.38    0.16
  -2  -8  -4    0.16    0.10
  -2  -8  -4   -0.04    0.08
   2   8   4    0.35    0.10
   2   8   4    0.24    0.10
   2   8   4    0.28    0.11
  -3  -8  -4   12.50    0.43
  -3  -8  -4   12.79    0.52
  -3  -8  -4   11.49    0.45
  -3  -8  -4   11.58    0.42
   3   8   4   12.12    0.44
   3   8   4   11.67    0.43
  -4  -8  -4    1.04    0.20
  -4  -8  -4    1.33    0.16
  -4  -8  -4    1.43    0.20
   4   8   4    0.93    0.16
   4   8   4    1.12    0.16
  -5  -8  -4    3.28    0.29
  -5  -8  -4    3.68    0.28
   5   8   4    3.51    0.27
   5   8   4    4.13    0.25
  -6  -8  -4   19.26    0.69
   6   8   4   19.57    0.62
   6   8   4   21.61    0.67
  -7  -8  -4    4.05    0.35
   7   8   4    4.23    0.33
   7   8   4    4.08    0.29
  -8  -8  -4    1.20    0.23
   8   8   4    1.11    0.22
   8   8   4    1.29    0.20
  -9  -8  -4   -0.22    0.13
   9   8   4    0.06    0.11
   9   8   4   -0.10    0.13
 -10  -8  -4    0.22    0.14
 -10  -8  -4    0.31    0.20
  10   8   4   -0.05    0.15
   4  -9  -4    5.28    0.43
   4  -9  -4    4.47    0.36
  -4   9   4    4.95    0.35
  -4   9   4    4.63    0.37
  -4   9   4    5.10    0.40
   3  -9  -4    4.82    0.36
   3  -9  -4    5.04    0.42
  -3   9   4    5.24    0.34
  -3   9   4    5.11    0.35
  -3   9   4    4.60    0.36
   2  -9  -4    0.32    0.15
   2  -9  -4    0.65    0.20
  -2   9   4    0.81    0.17
  -2   9   4    0.75    0.16
  -2   9   4    0.25    0.14
   1  -9  -4    0.49    0.14
   1  -9  -4    0.54    0.19
  -1   9   4    0.43    0.12
  -1   9   4    0.54    0.14
  -1   9   4    0.53    0.15
  -1   9   4    0.36    0.13
  -1   9   4    0.37    0.12
   0  -9  -4    0.44    0.14
   0  -9  -4    0.51    0.20
   0   9   4    0.50    0.14
   0   9   4    0.53    0.14
   0   9   4    0.33    0.12
   0   9   4    0.70    0.14
  -1  -9  -4    2.11    0.23
  -1  -9  -4    2.60    0.26
  -1  -9  -4    2.58    0.26
  -1  -9  -4    2.41    0.30
   1   9   4    2.50    0.24
   1   9   4    2.36    0.23
   1   9   4    2.37    0.24
   1   9   4    2.09    0.21
  -2  -9  -4    1.16    0.18
  -2  -9  -4    1.39    0.25
  -2  -9  -4    1.60    0.22
  -2  -9  -4    1.72    0.21
   2   9   4    1.53    0.18
   2   9   4    1.53    0.19
   2   9   4    1.56    0.20
  -3  -9  -4    0.75    0.15
  -3  -9  -4    0.92    0.18
  -3  -9  -4    0.56    0.20
  -3  -9  -4    0.82    0.15
   3   9   4    0.90    0.17
   3   9   4    0.84    0.16
  -4  -9  -4    0.15    0.10
  -4  -9  -4    0.16    0.16
  -4  -9  -4    0.29    0.13
   4   9   4    0.02    0.09
   4   9   4    0.10    0.10
  -5  -9  -4    0.39    0.14
  -5  -9  -4    0.15    0.15
   5   9   4    0.24    0.11
   5   9   4    0.18    0.11
  -6  -9  -4    2.43    0.30
  -6  -9  -4    2.17    0.27
   6   9   4    2.44    0.27
  -7  -9  -4    0.06    0.15
  -7  -9  -4   -0.08    0.11
   7   9   4   -0.11    0.09
   7   9   4   -0.03    0.13
  -8  -9  -4    0.42    0.16
  -8  -9  -4    0.81    0.23
   8   9   4    0.67    0.20
   8   9   4    0.81    0.18
  -9  -9  -4    1.33    0.28
  -9  -9  -4    1.44    0.26
   9   9   4    1.46    0.23
   9   9   4    0.81    0.22
   3 -10  -4    7.13    0.46
   3 -10  -4    8.28    0.52
  -3  10   4    6.89    0.43
  -3  10   4    7.03    0.45
  -3  10   4    7.17    0.42
   2 -10  -4   10.61    0.53
   2 -10  -4   10.63    0.59
  -2  10   4   11.14    0.50
  -2  10   4   10.03    0.50
  -2  10   4   10.23    0.48
   1 -10  -4    0.73    0.23
   1 -10  -4    0.99    0.21
  -1  10   4    0.80    0.18
  -1  10   4    0.39    0.15
  -1  10   4    0.72    0.17
   0 -10  -4    0.14    0.18
   0 -10  -4    0.39    0.15
   0  10   4    0.25    0.13
   0  10   4    0.31    0.12
   0  10   4    0.54    0.14
   0  10   4    0.35    0.14
  -1 -10  -4    4.11    0.44
  -1 -10  -4    4.19    0.32
  -1 -10  -4    3.42    0.38
   1  10   4    4.48    0.30
   1  10   4    3.98    0.30
   1  10   4    4.47    0.32
  -2 -10  -4    4.64    0.40
  -2 -10  -4    4.76    0.32
  -2 -10  -4    3.98    0.31
   2  10   4    4.60    0.31
   2  10   4    4.22    0.31
  -3 -10  -4    2.28    0.25
  -3 -10  -4    2.11    0.31
  -3 -10  -4    1.73    0.24
   3  10   4    1.87    0.23
   3  10   4    2.41    0.25
  -4 -10  -4    1.58    0.24
  -4 -10  -4    2.32    0.32
   4  10   4    1.99    0.24
   4  10   4    2.08    0.24
  -5 -10  -4    1.25    0.22
  -5 -10  -4    1.81    0.29
   5  10   4    1.65    0.23
  -6 -10  -4    0.55    0.17
  -6 -10  -4    0.30    0.19
   6  10   4    0.45    0.16
  -7 -10  -4    0.62    0.18
  -7 -10  -4    0.56    0.20
   7  10   4    0.45    0.16
  -8 -10  -4    0.15    0.19
  -8 -10  -4    0.43    0.18
   8  10   4    0.01    0.12
   1 -11  -4    5.44    0.48
   1 -11  -4    5.33    0.42
  -1  11   4    4.76    0.38
  -1  11   4    5.58    0.39
   0 -11  -4   -0.12    0.18
   0 -11  -4    0.20    0.15
   0  11   4    0.11    0.13
   0  11   4    0.01    0.12
  -1 -11  -4    1.54    0.26
  -1 -11  -4    1.81    0.31
   1  11   4    1.31    0.20
   1  11   4    1.64    0.23
   1  11   4    2.08    0.26
  -2 -11  -4    0.34    0.21
  -2 -11  -4    0.52    0.18
  -2 -11  -4    0.30    0.15
   2  11   4    0.35    0.15
   2  11   4    0.28    0.14
  -3 -11  -4    2.17    0.33
  -3 -11  -4    1.96    0.27
  -3 -11  -4    1.76    0.24
   3  11   4    2.15    0.27
   3  11   4    1.68    0.24
  -4 -11  -4    1.40    0.30
  -4 -11  -4    1.62    0.26
   4  11   4    1.70    0.25
   4  11   4    1.86    0.25
  -5 -11  -4   11.50    0.62
  -5 -11  -4   12.57    0.59
   5  11   4   12.95    0.56
  -6 -11  -4    3.01    0.38
  -6 -11  -4    2.71    0.33
   6  11   4    2.70    0.31
   3  10  -5    0.89    0.19
   3  10  -5    1.06    0.21
  -3 -10   5    0.71    0.25
  -3 -10   5    0.79    0.23
   2  10  -5    0.07    0.13
   2  10  -5    0.02    0.12
  -2 -10   5    0.21    0.16
  -2 -10   5    0.03    0.20
   1  10  -5    0.41    0.16
  -1 -10   5    0.41    0.18
  -1 -10   5    0.24    0.20
  -1 -10   5    0.25    0.18
   0  10  -5    0.17    0.15
   0  10  -5    0.07    0.15
   0 -10   5   -0.06    0.18
   0 -10   5    0.04    0.16
   0 -10   5    0.24    0.16
   1 -10   5    0.04    0.15
   1 -10   5    0.00    0.18
   5   9  -5    0.06    0.13
   5   9  -5    0.39    0.17
  -5  -9   5    0.28    0.18
  -5  -9   5    0.44    0.17
  -5  -9   5    0.47    0.21
   4   9  -5    0.46    0.17
   4   9  -5    0.22    0.14
  -4  -9   5    0.15    0.16
  -4  -9   5    0.30    0.16
  -4  -9   5   -0.19    0.17
   3   9  -5    3.05    0.30
   3   9  -5    3.43    0.30
  -3  -9   5    2.50    0.33
  -3  -9   5    2.99    0.32
   2   9  -5    5.38    0.34
   2   9  -5    5.50    0.36
  -2  -9   5    5.57    0.40
  -2  -9   5    4.53    0.42
   1   9  -5    3.97    0.31
   1   9  -5    3.77    0.29
   1   9  -5    4.20    0.33
  -1  -9   5    3.76    0.35
  -1  -9   5    3.69    0.39
  -1  -9   5    3.76    0.33
   0   9  -5    5.48    0.36
   0   9  -5    5.57    0.36
   0  -9   5    5.89    0.39
   0  -9   5    5.41    0.43
   0  -9   5    5.05    0.38
  -1   9  -5   -0.10    0.12
  -1   9  -5   -0.10    0.12
   1  -9   5   -0.09    0.17
   1  -9   5    0.14    0.14
  -2   9  -5    1.84    0.27
  -2   9  -5    1.71    0.26
   2  -9   5    1.46    0.25
   2  -9   5    1.83    0.29
  -3   9  -5    0.80    0.20
  -3   9  -5    0.97    0.21
   3  -9   5    0.79    0.23
   3  -9   5    1.29    0.24
   7   8  -5   -0.01    0.15
   6   8  -5    5.20    0.36
   6   8  -5    4.94    0.38
  -6  -8   5    4.96    0.40
  -6  -8   5    4.76    0.39
  -6  -8   5    5.12    0.41
   5   8  -5    0.01    0.11
   5   8  -5   -0.04    0.12
  -5  -8   5    0.20    0.15
  -5  -8   5   -0.11    0.14
  -5  -8   5    0.10    0.15
   4   8  -5    0.88    0.18
   4   8  -5    1.24    0.20
  -4  -8   5    1.54    0.24
  -4  -8   5    1.08    0.23
  -4  -8   5    1.48    0.23
   3   8  -5    0.71    0.16
   3   8  -5    0.56    0.15
  -3  -8   5    0.52    0.17
  -3  -8   5    0.33    0.14
  -3  -8   5    0.49    0.18
   2   8  -5    1.39    0.21
   2   8  -5    1.36    0.19
  -2  -8   5    0.71    0.20
  -2  -8   5    1.25    0.21
  -2  -8   5    1.35    0.19
   1   8  -5    6.10    0.35
   1   8  -5    6.36    0.36
   1   8  -5    6.37    0.34
  -1  -8   5    5.90    0.38
  -1  -8   5    6.81    0.36
  -1  -8   5    6.36    0.43
  -1  -8   5    5.93    0.35
   0   8  -5    0.32    0.14
   0   8  -5    0.24    0.13
   0  -8   5    0.23    0.14
   0  -8   5   -0.13    0.14
   0  -8   5    0.06    0.12
  -1   8  -5    7.62    0.40
  -1   8  -5    7.13    0.39
   1  -8   5    7.71    0.46
   1  -8   5    7.35    0.40
   1  -8   5    8.00    0.41
  -2   8  -5    0.03    0.09
  -2   8  -5   -0.22    0.10
  -2   8  -5   -0.07    0.09
   2  -8   5   -0.13    0.14
   2  -8   5    0.15    0.14
  -3   8  -5    0.10    0.11
  -3   8  -5   -0.12    0.13
  -3   8  -5    0.13    0.12
   3  -8   5    0.02    0.14
   3  -8   5   -0.15    0.13
  -4   8  -5    0.20    0.14
  -4   8  -5    0.03    0.13
   4  -8   5    0.19    0.17
   4  -8   5   -0.17    0.12
  -5   8  -5    5.38    0.39
  -5   8  -5    5.92    0.40
   5  -8   5    4.75    0.42
   5  -8   5    5.22    0.40
   7   7  -5    0.09    0.12
   7   7  -5   -0.07    0.13
  -7  -7   5    0.08    0.15
  -7  -7   5    0.07    0.15
  -7  -7   5   -0.03    0.12
   6   7  -5   10.61    0.50
   6   7  -5   10.20    0.46
  -6  -7   5    9.55    0.49
  -6  -7   5   10.95    0.52
  -6  -7   5    9.73    0.49
   5   7  -5    3.90    0.30
   5   7  -5    3.32    0.28
  -5  -7   5    3.72    0.32
  -5  -7   5    4.37    0.33
  -5  -7   5    3.96    0.33
   4   7  -5    0.47    0.13
   4   7  -5    0.55    0.14
  -4  -7   5    0.69    0.17
  -4  -7   5    0.63    0.17
  -4  -7   5    0.49    0.16
   3   7  -5    2.35    0.23
   3   7  -5    2.44    0.24
  -3  -7   5    2.38    0.27
  -3  -7   5    2.64    0.27
  -3  -7   5    2.76    0.27
   2   7  -5    1.77    0.20
   2   7  -5    1.71    0.21
  -2  -7   5    1.67    0.23
  -2  -7   5    1.78    0.19
  -2  -7   5    1.31    0.22
   1   7  -5    0.08    0.09
   1   7  -5    0.08    0.09
  -1  -7   5   -0.02    0.09
  -1  -7   5    0.06    0.11
  -1  -7   5   -0.01    0.13
  -1  -7   5    0.02    0.09
   0   7  -5   -0.06    0.09
   0   7  -5    0.12    0.09
   0   7  -5    0.24    0.12
   0  -7   5    0.13    0.12
   0  -7   5    0.03    0.10
   0  -7   5    0.14    0.14
   0  -7   5   -0.07    0.09
  -1   7  -5    0.01    0.09
  -1   7  -5    0.03    0.08
  -1   7  -5    0.02    0.10
   1  -7   5    0.06    0.10
   1  -7   5    0.05    0.13
   1  -7   5   -0.03    0.10
   1  -7   5    0.04    0.11
  -2   7  -5    1.91    0.20
  -2   7  -5    1.78    0.21
  -2   7  -5    1.81    0.22
   2  -7   5    1.47    0.21
   2  -7   5    1.82    0.22
   2  -7   5    1.70    0.24
  -3   7  -5    2.56    0.26
  -3   7  -5    2.32    0.24
  -3   7  -5    2.50    0.25
   3  -7   5    2.95    0.31
   3  -7   5    3.10    0.29
  -4   7  -5   -0.14    0.08
  -4   7  -5   -0.02    0.10
   4  -7   5   -0.11    0.13
   4  -7   5   -0.05    0.11
  -5   7  -5    1.45    0.24
  -5   7  -5    1.35    0.22
   5  -7   5    1.32    0.23
   5  -7   5    1.60    0.24
   5  -7   5    1.07    0.22
  -6   7  -5    1.00    0.21
  -6   7  -5    0.53    0.17
   6  -7   5    0.99    0.22
   6  -7   5    0.87    0.20
   8   6  -5    0.23    0.15
   8   6  -5    0.29    0.14
  -8  -6   5    0.31    0.17
  -8  -6   5    0.21    0.16
   7   6  -5    0.10    0.13
   7   6  -5    0.28    0.14
  -7  -6   5    0.10    0.14
  -7  -6   5    0.44    0.16
  -7  -6   5    0.35    0.17
   6   6  -5    0.15    0.12
   6   6  -5    0.35    0.14
  -6  -6   5    0.05    0.13
  -6  -6   5   -0.03    0.11
  -6  -6   5   -0.10    0.11
   5   6  -5    3.76    0.28
   5   6  -5    4.63    0.31
  -5  -6   5    4.22    0.31
  -5  -6   5    4.50    0.32
  -5  -6   5    4.25    0.32
   4   6  -5    2.53    0.25
   4   6  -5    2.81    0.23
  -4  -6   5    2.85    0.27
  -4  -6   5    2.71    0.27
  -4  -6   5    2.42    0.25
   3   6  -5   -0.06    0.08
   3   6  -5    0.37    0.11
  -3  -6   5    0.04    0.11
  -3  -6   5    0.08    0.10
  -3  -6   5    0.20    0.13
   2   6  -5   14.37    0.48
   2   6  -5   15.03    0.49
  -2  -6   5   14.96    0.46
  -2  -6   5   15.31    0.58
  -2  -6   5   14.19    0.51
  -2  -6   5   14.47    0.53
   1   6  -5    4.54    0.27
   1   6  -5    5.36    0.28
  -1  -6   5    5.03    0.27
  -1  -6   5    5.07    0.27
  -1  -6   5    4.90    0.33
  -1  -6   5    5.09    0.31
   0   6  -5   18.64    0.56
   0   6  -5   18.78    0.52
   0   6  -5   18.30    0.55
   0  -6   5   18.45    0.61
   0  -6   5   19.06    0.59
   0  -6   5   18.18    0.55
   0  -6   5   18.43    0.55
  -1   6  -5    1.60    0.19
  -1   6  -5    1.34    0.17
  -1   6  -5    1.92    0.21
  -1   6  -5    1.44    0.16
  -1   6  -5    1.50    0.17
   1  -6   5    1.52    0.19
   1  -6   5    1.62    0.20
   1  -6   5    1.76    0.20
   1  -6   5    1.69    0.23
  -2   6  -5   11.06    0.42
  -2   6  -5   10.35    0.40
  -2   6  -5   10.94    0.42
  -2   6  -5   10.21    0.38
   2  -6   5   10.23    0.42
   2  -6   5   10.14    0.42
   2  -6   5   10.16    0.41
   2  -6   5   11.03    0.47
  -3   6  -5    8.15    0.37
  -3   6  -5    8.79    0.37
  -3   6  -5    8.02    0.37
   3  -6   5    8.13    0.39
   3  -6   5    8.25    0.40
   3  -6   5    7.58    0.41
  -4   6  -5    2.91    0.26
  -4   6  -5    2.91    0.26
  -4   6  -5    2.99    0.26
   4  -6   5    3.06    0.29
   4  -6   5    2.18    0.26
   4  -6   5    2.85    0.33
  -5   6  -5    1.00    0.18
  -5   6  -5    0.95    0.18
   5  -6   5    0.97    0.19
   5  -6   5    1.18    0.20
   5  -6   5    0.87    0.19
  -6   6  -5    6.97    0.38
  -6   6  -5    6.65    0.40
   6  -6   5    7.11    0.41
   6  -6   5    6.91    0.39
  -7   6  -5    2.77    0.31
   7  -6   5    2.61    0.29
   7  -6   5    2.50    0.30
   8   5  -5    7.00    0.42
   8   5  -5    7.32    0.41
   8   5  -5    7.08    0.38
  -8  -5   5    6.32    0.43
  -8  -5   5    7.26    0.43
   7   5  -5    0.56    0.14
   7   5  -5    0.49    0.15
   7   5  -5    0.24    0.13
  -7  -5   5    0.22    0.15
  -7  -5   5    0.41    0.15
  -7  -5   5    0.59    0.18
   6   5  -5    5.77    0.31
   6   5  -5    5.96    0.35
   6   5  -5    5.71    0.33
   6   5  -5    5.82    0.34
  -6  -5   5    6.07    0.37
  -6  -5   5    5.14    0.34
  -6  -5   5    5.57    0.35
   5   5  -5    0.89    0.13
   5   5  -5    0.48    0.14
   5   5  -5    0.88    0.15
   5   5  -5    0.73    0.15
  -5  -5   5    0.58    0.15
  -5  -5   5    0.89    0.17
  -5  -5   5    0.74    0.17
   4   5  -5   -0.07    0.07
   4   5  -5    0.05    0.07
   4   5  -5    0.04    0.09
   4   5  -5    0.11    0.08
  -4  -5   5   -0.15    0.09
  -4  -5   5   -0.03    0.10
  -4  -5   5   -0.07    0.08
   3   5  -5   30.55    0.77
   3   5  -5   30.06    0.72
   3   5  -5   29.59    0.75
  -3  -5   5   32.20    0.80
  -3  -5   5   32.48    0.81
  -3  -5   5   29.56    0.79
   2   5  -5    0.81    0.14
   2   5  -5    0.96    0.12
   2   5  -5    0.75    0.14
   2   5  -5    0.88    0.12
  -2  -5   5    0.65    0.12
  -2  -5   5    1.11    0.18
  -2  -5   5    0.79    0.15
  -2  -5   5    0.80    0.13
  -2  -5   5    1.14    0.18
   1   5  -5   19.11    0.59
   1   5  -5   19.64    0.54
   1   5  -5   19.52    0.55
   1   5  -5   19.38    0.50
  -1  -5   5   19.84    0.57
  -1  -5   5   19.97    0.61
  -1  -5   5   20.17    0.53
  -1  -5   5   19.31    0.58
  -1  -5   5   20.00    0.53
   0   5  -5    0.04    0.07
   0   5  -5    0.10    0.08
   0   5  -5   -0.01    0.08
   0   5  -5    0.10    0.09
   0   5  -5    0.12    0.10
   0   5  -5    0.07    0.06
   0  -5   5    0.01    0.09
   0  -5   5   -0.05    0.07
   0  -5   5   -0.02    0.12
   0  -5   5    0.14    0.11
  -1   5  -5   24.06    0.59
  -1   5  -5   24.34    0.63
  -1   5  -5   23.35    0.59
  -1   5  -5   22.53    0.57
  -1   5  -5   25.35    0.64
  -1   5  -5   23.98    0.59
   1  -5   5   23.83    0.69
   1  -5   5   23.43    0.64
   1  -5   5   24.12    0.63
   1  -5   5   23.48    0.63
  -2   5  -5    3.09    0.22
  -2   5  -5    3.23    0.22
  -2   5  -5    3.09    0.21
  -2   5  -5    3.30    0.23
   2  -5   5    3.23    0.29
   2  -5   5    2.68    0.24
   2  -5   5    2.71    0.22
   2  -5   5    3.04    0.24
  -3   5  -5    0.33    0.11
  -3   5  -5    0.36    0.11
  -3   5  -5    0.39    0.12
  -3   5  -5    0.49    0.12
   3  -5   5    0.41    0.14
   3  -5   5    0.51    0.13
   3  -5   5    0.46    0.12
   3  -5   5    0.20    0.11
  -4   5  -5   48.80    1.10
  -4   5  -5   46.04    1.08
  -4   5  -5   51.09    1.09
  -4   5  -5   48.79    1.07
   4  -5   5   49.79    1.11
   4  -5   5   49.53    1.11
   4  -5   5   50.21    1.13
  -5   5  -5   15.41    0.55
  -5   5  -5   16.34    0.53
  -5   5  -5   15.55    0.53
  -5   5  -5   14.96    0.53
   5  -5   5   15.56    0.55
   5  -5   5   14.71    0.53
   5  -5   5   15.10    0.53
   5  -5   5   13.82    0.52
   5  -5   5   15.19    0.54
  -6   5  -5    0.34    0.15
  -6   5  -5    0.53    0.14
  -6   5  -5    0.60    0.15
   6  -5   5    0.51    0.15
   6  -5   5    0.63    0.16
   6  -5   5    0.43    0.14
   6  -5   5    0.51    0.15
  -7   5  -5    5.51    0.38
  -7   5  -5    6.52    0.39
   7  -5   5    5.91    0.39
   7  -5   5    5.51    0.35
  -8   5  -5    0.74    0.19
   8  -5   5    0.67    0.19
   9   4  -5    1.10    0.21
   9   4  -5    1.07    0.21
  -9  -4   5    0.85    0.21
  -9  -4   5    0.95    0.22
   8   4  -5   13.62    0.53
   8   4  -5   13.52    0.54
  -8  -4   5   12.63    0.54
  -8  -4   5   13.37    0.58
   7   4  -5   15.07    0.53
   7   4  -5   14.86    0.55
   7   4  -5   14.19    0.54
  -7  -4   5   15.25    0.57
  -7  -4   5   14.91    0.59
   6   4  -5   12.33    0.48
   6   4  -5   12.33    0.49
   6   4  -5   13.25    0.49
   6   4  -5   13.02    0.45
  -6  -4   5   13.31    0.49
  -6  -4   5   13.20    0.53
  -6  -4   5   13.20    0.51
   5   4  -5    1.07    0.16
   5   4  -5    1.19    0.17
   5   4  -5    1.06    0.17
   5   4  -5    1.02    0.14
  -5  -4   5    1.27    0.18
  -5  -4   5    0.77    0.15
  -5  -4   5    1.28    0.19
   4   4  -5   21.92    0.62
   4   4  -5   20.65    0.59
   4   4  -5   22.41    0.56
   4   4  -5   21.40    0.60
  -4  -4   5   21.93    0.63
  -4  -4   5   22.74    0.64
  -4  -4   5   22.15    0.60
   3   4  -5    4.43    0.22
   3   4  -5    3.87    0.24
   3   4  -5    4.16    0.23
   3   4  -5    4.16    0.24
   3   4  -5    4.28    0.25
  -3  -4   5    4.43    0.27
  -3  -4   5    4.41    0.28
  -3  -4   5    4.14    0.20
  -3  -4   5    4.24    0.28
   2   4  -5    3.04    0.20
   2   4  -5    3.58    0.22
   2   4  -5    3.43    0.18
   2   4  -5    3.89    0.22
   2   4  -5    3.72    0.20
  -2  -4   5    3.94    0.24
  -2  -4   5    3.27    0.19
  -2  -4   5    3.47    0.19
  -2  -4   5    3.40    0.25
  -2  -4   5    3.34    0.26
   1   4  -5    1.06    0.13
   1   4  -5    1.07    0.14
   1   4  -5    1.24    0.13
   1   4  -5    1.08    0.13
   1   4  -5    1.03    0.13
   1   4  -5    1.12    0.11
  -1  -4   5    0.94    0.13
  -1  -4   5    1.05    0.15
  -1  -4   5    1.20    0.17
  -1  -4   5    1.09    0.13
  -1  -4   5    1.08    0.13
   0   4  -5   19.00    0.49
   0   4  -5   18.46    0.48
   0   4  -5   18.97    0.49
   0   4  -5   18.76    0.45
   0   4  -5   18.43    0.46
   0   4  -5   18.84    0.45
   0   4  -5   18.26    0.50
   0   4  -5   18.58    0.50
   0  -4   5   19.55    0.50
   0  -4   5   19.45    0.54
   0  -4   5   18.96    0.51
   0  -4   5   18.69    0.55
   0  -4   5   19.27    0.50
  -1   4  -5   18.74    0.48
  -1   4  -5   18.65    0.50
  -1   4  -5   18.20    0.50
  -1   4  -5   18.58    0.47
  -1   4  -5   18.32    0.50
  -1   4  -5   18.73    0.48
   1  -4   5   18.86    0.51
   1  -4   5   18.78    0.51
   1  -4   5   18.36    0.52
   1  -4   5   19.22    0.56
  -2   4  -5    0.20    0.08
  -2   4  -5    0.03    0.09
  -2   4  -5    0.06    0.07
  -2   4  -5    0.13    0.08
  -2   4  -5    0.08    0.08
   2  -4   5    0.01    0.08
   2  -4   5    0.14    0.14
   2  -4   5    0.01    0.07
   2  -4   5    0.06    0.08
  -3   4  -5    3.20    0.23
  -3   4  -5    2.95    0.21
  -3   4  -5    3.02    0.22
  -3   4  -5    2.98    0.22
   3  -4   5    2.92    0.19
   3  -4   5    3.42    0.22
   3  -4   5    3.17    0.23
   3  -4   5    3.15    0.28
   3  -4   5    3.20    0.23
  -4   4  -5    2.94    0.23
  -4   4  -5    2.44    0.21
  -4   4  -5    2.68    0.23
  -4   4  -5    2.19    0.22
   4  -4   5    2.90    0.23
   4  -4   5    2.49    0.24
   4  -4   5    2.73    0.23
   4  -4   5    2.63    0.22
   4  -4   5    2.48    0.20
  -5   4  -5   28.96    0.77
  -5   4  -5   28.97    0.76
  -5   4  -5   29.93    0.73
  -5   4  -5   28.46    0.75
   5  -4   5   27.59    0.74
   5  -4   5   28.82    0.76
   5  -4   5   29.33    0.76
   5  -4   5   28.44    0.75
  -6   4  -5    3.18    0.27
  -6   4  -5    2.98    0.27
  -6   4  -5    3.24    0.24
  -6   4  -5    3.19    0.28
   6  -4   5    3.38    0.26
   6  -4   5    2.71    0.26
   6  -4   5    3.34    0.27
   6  -4   5    3.33    0.27
  -7   4  -5    0.17    0.12
  -7   4  -5   -0.10    0.11
   7  -4   5    0.03    0.10
   7  -4   5    0.20    0.13
  -8   4  -5    0.49    0.18
  -8   4  -5    0.93    0.19
   8  -4   5    0.73    0.18
  -9   4  -5    3.24    0.36
  -9   4  -5    4.59    0.36
   9  -4   5    4.73    0.38
   9   3  -5   -0.02    0.12
   9   3  -5    0.15    0.14
  -9  -3   5   -0.06    0.12
  -9  -3   5    0.00    0.14
   8   3  -5    0.28    0.12
   8   3  -5    0.16    0.13
  -8  -3   5    0.24    0.14
  -8  -3   5   -0.18    0.11
   7   3  -5   -0.08    0.08
   7   3  -5    0.13    0.10
  -7  -3   5    0.01    0.10
  -7  -3   5    0.04    0.11
   6   3  -5   18.51    0.62
   6   3  -5   19.37    0.60
   6   3  -5   18.85    0.59
   6   3  -5   19.97    0.58
  -6  -3   5   18.77    0.60
  -6  -3   5   20.18    0.59
  -6  -3   5   20.40    0.65
   5   3  -5    0.03    0.08
   5   3  -5    0.35    0.10
   5   3  -5    0.08    0.08
   5   3  -5    0.06    0.08
  -5  -3   5    0.16    0.10
  -5  -3   5    0.31    0.12
  -5  -3   5    0.30    0.11
   4   3  -5   10.57    0.38
   4   3  -5   10.57    0.40
   4   3  -5    9.81    0.38
   4   3  -5   10.12    0.35
  -4  -3   5   10.81    0.41
  -4  -3   5    9.91    0.36
  -4  -3   5    9.86    0.39
  -4  -3   5   10.15    0.40
   3   3  -5  114.41    2.06
   3   3  -5  114.42    2.08
   3   3  -5  118.43    2.03
   3   3  -5  116.46    2.09
   3   3  -5  117.23    2.06
  -3  -3   5  116.07    2.10
  -3  -3   5  114.84    2.11
  -3  -3   5  115.81    2.05
  -3  -3   5  116.67    1.97
   2   3  -5    0.10    0.07
   2   3  -5   -0.01    0.06
   2   3  -5    0.08    0.07
   2   3  -5    0.14    0.08
   2   3  -5    0.09    0.08
  -2  -3   5    0.09    0.06
  -2  -3   5    0.23    0.10
  -2  -3   5    0.04    0.08
  -2  -3   5    0.06    0.07
  -2  -3   5    0.01    0.05
   1   3  -5    7.87    0.28
   1   3  -5    7.58    0.29
   1   3  -5    7.62    0.28
   1   3  -5    8.00    0.25
   1   3  -5    7.75    0.29
   1   3  -5    8.10    0.23
   1   3  -5    7.96    0.23
  -1  -3   5    7.94    0.27
  -1  -3   5    8.08    0.32
  -1  -3   5    7.42    0.26
  -1  -3   5    7.67    0.31
  -1  -3   5    8.40    0.31
   0   3  -5    2.30    0.14
   0   3  -5    2.51    0.17
   0   3  -5    2.41    0.17
   0   3  -5    2.00    0.15
   0   3  -5    2.50    0.14
   0  -3   5    2.59    0.19
   0  -3   5    2.21    0.16
   0  -3   5    2.21    0.20
   0  -3   5    2.31    0.16
   0  -3   5    2.22    0.16
  -1   3  -5    1.22    0.13
  -1   3  -5    1.20    0.13
  -1   3  -5    1.31    0.13
  -1   3  -5    1.09    0.12
  -1   3  -5    1.08    0.13
  -1   3  -5    1.24    0.12
   1  -3   5    1.22    0.13
   1  -3   5    1.20    0.14
   1  -3   5    1.03    0.13
   1  -3   5    0.94    0.12
   1  -3   5    0.98    0.15
  -2   3  -5   52.68    1.04
  -2   3  -5   52.09    1.05
  -2   3  -5   52.32    1.05
  -2   3  -5   53.12    1.03
   2  -3   5   52.76    1.04
   2  -3   5   51.17    1.06
   2  -3   5   53.79    1.01
   2  -3   5   54.11    1.07
   2  -3   5   54.53    1.10
  -3   3  -5   36.15    0.80
  -3   3  -5   34.58    0.75
  -3   3  -5   34.17    0.79
  -3   3  -5   35.57    0.79
   3  -3   5   35.14    0.82
   3  -3   5   34.96    0.71
   3  -3   5   36.44    0.80
   3  -3   5   35.70    0.76
   3  -3   5   34.79    0.75
   3  -3   5   35.66    0.80
  -4   3  -5   36.92    0.85
  -4   3  -5   39.05    0.86
  -4   3  -5   37.75    0.81
  -4   3  -5   38.30    0.87
   4  -3   5   37.62    0.85
   4  -3   5   38.11    0.87
   4  -3   5   36.39    0.83
   4  -3   5   37.71    0.89
   4  -3   5   37.85    0.85
  -5   3  -5    5.00    0.28
  -5   3  -5    4.66    0.29
  -5   3  -5    4.72    0.25
  -5   3  -5    5.16    0.28
   5  -3   5    5.28    0.28
   5  -3   5    4.34    0.27
   5  -3   5    5.20    0.28
   5  -3   5    4.32    0.26
  -6   3  -5    1.63    0.21
  -6   3  -5    1.99    0.22
  -6   3  -5    1.54    0.19
  -6   3  -5    1.63    0.18
   6  -3   5    1.55    0.18
   6  -3   5    1.70    0.19
   6  -3   5    1.95    0.21
   6  -3   5    1.85    0.19
  -7   3  -5   -0.01    0.11
  -7   3  -5    0.11    0.10
   7  -3   5    0.20    0.10
   7  -3   5    0.27    0.11
   7  -3   5    0.26    0.12
  -8   3  -5    0.63    0.16
  -8   3  -5    0.44    0.16
   8  -3   5    0.53    0.16
  -9   3  -5    1.55    0.23
  -9   3  -5    1.08    0.23
   9  -3   5    1.38    0.23
   9   2  -5    0.19    0.14
   9   2  -5    0.21    0.15
  -9  -2   5   -0.19    0.12
  -9  -2   5   -0.01    0.13
   8   2  -5    1.49    0.22
   8   2  -5    1.27    0.21
  -8  -2   5    1.73    0.25
   7   2  -5    0.37    0.12
   7   2  -5    0.14    0.10
  -7  -2   5    0.18    0.12
  -7  -2   5    0.28    0.12
   6   2  -5    0.57    0.14
   6   2  -5    0.41    0.12
   6   2  -5    0.50    0.13
  -6  -2   5    0.50    0.13
  -6  -2   5    0.44    0.13
   5   2  -5   30.93    0.76
   5   2  -5   31.48    0.80
   5   2  -5   31.25    0.75
  -5  -2   5   31.64    0.82
  -5  -2   5   32.38    0.79
  -5  -2   5   31.01    0.75
   4   2  -5    0.54    0.12
   4   2  -5    0.44    0.12
   4   2  -5    0.24    0.10
   4   2  -5    0.31    0.10
  -4  -2   5    0.37    0.11
  -4  -2   5    0.28    0.07
  -4  -2   5    0.36    0.11
  -4  -2   5    0.42    0.12
   3   2  -5   16.58    0.47
   3   2  -5   16.39    0.47
   3   2  -5   16.26    0.45
   3   2  -5   15.98    0.44
   3   2  -5   15.34    0.47
  -3  -2   5   16.45    0.48
  -3  -2   5   16.57    0.49
  -3  -2   5   16.75    0.40
  -3  -2   5   16.03    0.43
  -3  -2   5   16.10    0.39
  -3  -2   5   16.84    0.48
   2   2  -5    6.63    0.27
   2   2  -5    7.14    0.26
   2   2  -5    6.94    0.27
   2   2  -5    6.98    0.25
   2   2  -5    6.93    0.28
  -2  -2   5    6.83    0.23
  -2  -2   5    7.15    0.24
  -2  -2   5    7.33    0.29
  -2  -2   5    6.74    0.28
  -2  -2   5    6.96    0.27
   1   2  -5    0.34    0.08
   1   2  -5    0.42    0.09
   1   2  -5    0.44    0.06
   1   2  -5    0.45    0.07
   1   2  -5    0.36    0.09
   1   2  -5    0.35    0.08
   1   2  -5    0.25    0.07
  -1  -2   5    0.39    0.09
  -1  -2   5    0.32    0.07
  -1  -2   5    0.28    0.09
  -1  -2   5    0.62    0.11
  -1  -2   5    0.53    0.08
   0   2  -5   65.97    1.17
   0   2  -5   65.03    1.19
   0   2  -5   63.99    1.21
   0   2  -5   67.02    1.17
   0  -2   5   65.85    1.24
   0  -2   5   63.68    1.21
   0  -2   5   64.34    1.23
   0  -2   5   65.28    1.19
   0  -2   5   66.34    1.20
  -1   2  -5   55.19    1.05
  -1   2  -5   53.22    1.02
  -1   2  -5   53.48    1.02
  -1   2  -5   54.80    1.02
   1  -2   5   54.26    1.07
   1  -2   5   55.65    1.02
   1  -2   5   53.98    1.04
   1  -2   5   53.55    1.03
   1  -2   5   54.99    1.05
  -2   2  -5    0.20    0.07
  -2   2  -5    0.24    0.06
  -2   2  -5    0.19    0.07
  -2   2  -5    0.15    0.08
   2  -2   5    0.21    0.07
   2  -2   5    0.25    0.09
   2  -2   5    0.28    0.06
   2  -2   5    0.27    0.08
   2  -2   5    0.26    0.06
   2  -2   5    0.53    0.09
  -3   2  -5   30.47    0.69
  -3   2  -5   29.01    0.62
  -3   2  -5   29.28    0.68
  -3   2  -5   30.60    0.68
   3  -2   5   29.31    0.69
   3  -2   5   28.82    0.63
   3  -2   5   30.87    0.68
   3  -2   5   29.11    0.68
   3  -2   5   30.41    0.65
   3  -2   5   29.70    0.59
  -4   2  -5    0.32    0.08
  -4   2  -5    0.38    0.10
  -4   2  -5    0.54    0.11
  -4   2  -5    0.48    0.10
   4  -2   5    0.37    0.10
   4  -2   5    0.41    0.10
   4  -2   5    0.13    0.08
   4  -2   5    0.47    0.12
   4  -2   5    0.47    0.09
  -5   2  -5    6.67    0.30
  -5   2  -5    6.61    0.30
  -5   2  -5    6.99    0.33
  -5   2  -5    6.35    0.26
   5  -2   5    6.75    0.30
   5  -2   5    7.20    0.30
   5  -2   5    6.26    0.31
   5  -2   5    6.34    0.29
  -6   2  -5    0.52    0.12
  -6   2  -5    0.68    0.15
  -6   2  -5    0.40    0.12
   6  -2   5    0.55    0.12
   6  -2   5    0.40    0.11
   6  -2   5    0.43    0.11
   6  -2   5    0.67    0.13
  -7   2  -5   11.70    0.45
  -7   2  -5   11.94    0.45
  -7   2  -5   11.10    0.48
   7  -2   5   12.24    0.44
   7  -2   5   12.04    0.46
  -8   2  -5    6.80    0.36
  -8   2  -5    6.69    0.40
   8  -2   5    6.58    0.37
  -9   2  -5    0.97    0.22
  -9   2  -5    1.11    0.20
   9  -2   5    1.35    0.22
 -10   2  -5    3.85    0.34
 -10   2  -5    3.94    0.40
  10  -2   5    4.70    0.38
   9   1  -5    8.22    0.45
   9   1  -5    8.33    0.46
  -9  -1   5    9.12    0.49
  -9  -1   5    8.99    0.53
   8   1  -5    7.78    0.40
   8   1  -5    7.43    0.40
  -8  -1   5    7.25    0.42
   7   1  -5    0.04    0.10
   7   1  -5    0.18    0.11
  -7  -1   5    0.17    0.11
  -7  -1   5    0.17    0.12
   6   1  -5    0.54    0.14
   6   1  -5    0.47    0.12
   6   1  -5    0.51    0.13
  -6  -1   5    0.48    0.12
  -6  -1   5    0.39    0.13
   5   1  -5   19.10    0.58
   5   1  -5   18.15    0.53
   5   1  -5   18.38    0.54
  -5  -1   5   19.10    0.59
  -5  -1   5   19.89    0.56
  -5  -1   5   18.17    0.51
   4   1  -5   16.93    0.48
   4   1  -5   17.46    0.49
   4   1  -5   17.45    0.52
  -4  -1   5   17.28    0.42
  -4  -1   5   17.11    0.48
  -4  -1   5   16.92    0.51
  -4  -1   5   18.07    0.54
   3   1  -5    0.13    0.07
   3   1  -5    0.08    0.07
   3   1  -5    0.13    0.07
   3   1  -5    0.09    0.08
  -3  -1   5    0.04    0.07
  -3  -1   5    0.13    0.08
  -3  -1   5    0.11    0.07
  -3  -1   5    0.08    0.05
  -3  -1   5    0.11    0.07
  -3  -1   5    0.08    0.05
   2   1  -5    0.70    0.09
   2   1  -5    0.89    0.07
   2   1  -5    0.84    0.11
   2   1  -5    0.82    0.07
   2   1  -5    0.88    0.07
   2   1  -5    0.70    0.11
   2   1  -5    0.73    0.06
   2   1  -5    0.71    0.10
  -2  -1   5    0.60    0.10
  -2  -1   5    0.67    0.11
  -2  -1   5    0.96    0.10
  -2  -1   5    0.90    0.09
  -2  -1   5    0.66    0.11
  -2  -1   5    0.93    0.11
   1   1  -5   90.84    1.58
   1   1  -5   93.66    1.60
   1   1  -5   90.63    1.62
   1   1  -5   90.65    1.65
   1   1  -5   93.38    1.55
   1   1  -5   91.72    1.55
  -1  -1   5   89.47    1.63
  -1  -1   5   93.17    1.63
  -1  -1   5   93.58    1.59
  -1  -1   5   91.75    1.59
  -1  -1   5   88.69    1.58
   0   1  -5    1.31    0.11
   0   1  -5    1.55    0.12
   0   1  -5    1.57    0.14
   0   1  -5    1.66    0.11
   0  -1   5    1.48    0.13
   0  -1   5    1.66    0.14
   0  -1   5    1.62    0.12
   0  -1   5    1.80    0.13
   0  -1   5    1.65    0.15
  -1   1  -5   26.47    0.60
  -1   1  -5   27.03    0.57
  -1   1  -5   27.44    0.49
  -1   1  -5   27.00    0.55
  -1   1  -5   27.08    0.58
   1  -1   5   26.71    0.58
   1  -1   5   25.95    0.59
   1  -1   5   25.42    0.57
   1  -1   5   27.35    0.56
   1  -1   5   27.15    0.60
   1  -1   5   26.30    0.48
  -2   1  -5   14.22    0.34
  -2   1  -5   14.00    0.38
  -2   1  -5   13.67    0.40
  -2   1  -5   14.24    0.38
   2  -1   5   14.10    0.38
   2  -1   5   14.90    0.40
   2  -1   5   14.52    0.32
   2  -1   5   15.14    0.34
   2  -1   5   14.61    0.38
   2  -1   5   14.20    0.38
  -3   1  -5   33.84    0.73
  -3   1  -5   32.94    0.70
  -3   1  -5   32.15    0.70
  -3   1  -5   33.23    0.64
   3  -1   5   32.79    0.61
   3  -1   5   32.20    0.65
   3  -1   5   33.26    0.70
   3  -1   5   32.66    0.72
   3  -1   5   31.01    0.69
   3  -1   5   31.79    0.67
  -4   1  -5    8.66    0.26
  -4   1  -5    8.49    0.31
  -4   1  -5    8.83    0.31
  -4   1  -5    8.83    0.33
   4  -1   5    8.83    0.30
   4  -1   5    8.30    0.29
   4  -1   5    8.50    0.30
   4  -1   5    8.33    0.32
   4  -1   5    8.96    0.28
  -5   1  -5   10.16    0.38
  -5   1  -5   10.30    0.30
  -5   1  -5    9.79    0.35
  -5   1  -5    9.70    0.35
   5  -1   5   10.43    0.36
   5  -1   5    9.59    0.36
   5  -1   5    9.79    0.33
   5  -1   5    9.83    0.33
  -6   1  -5   10.42    0.39
  -6   1  -5   11.44    0.44
  -6   1  -5   11.53    0.40
   6  -1   5   10.76    0.39
   6  -1   5   10.78    0.40
   6  -1   5   11.49    0.36
   6  -1   5   10.58    0.36
  -7   1  -5    1.45    0.18
  -7   1  -5    1.49    0.20
  -7   1  -5    1.42    0.18
   7  -1   5    1.55    0.18
   7  -1   5    1.32    0.17
  -8   1  -5    6.48    0.33
  -8   1  -5    6.90    0.35
  -8   1  -5    6.58    0.39
   8  -1   5    6.58    0.36
   8  -1   5    6.33    0.32
  -9   1  -5    0.90    0.17
  -9   1  -5    1.05    0.22
   9  -1   5    1.44    0.22
 -10   1  -5    1.67    0.28
  10  -1   5    1.73    0.25
   9   0  -5    0.48    0.16
  -9   0   5    0.40    0.18
  -9   0   5    0.42    0.18
   8   0  -5    3.88    0.32
   8   0  -5    3.55    0.31
  -8   0   5    3.81    0.35
  -8   0   5    3.31    0.33
   7   0  -5    5.31    0.32
   7   0  -5    5.36    0.32
  -7   0   5    6.19    0.33
  -7   0   5    5.51    0.35
   6   0  -5    0.18    0.12
   6   0  -5   -0.02    0.08
   6   0  -5   -0.06    0.08
  -6   0   5    0.14    0.10
  -6   0   5    0.13    0.10
   5   0  -5    9.31    0.34
   5   0  -5   10.18    0.38
   5   0  -5    9.19    0.36
   5   0  -5   10.25    0.41
  -5   0   5    9.65    0.32
  -5   0   5    9.97    0.41
  -5   0   5    9.93    0.38
   4   0  -5    7.38    0.27
   4   0  -5    7.34    0.29
   4   0  -5    7.74    0.33
   4   0  -5    7.17    0.30
   4   0  -5    7.86    0.31
  -4   0   5    7.48    0.29
  -4   0   5    7.33    0.26
  -4   0   5    7.67    0.27
  -4   0   5    7.62    0.33
  -4   0   5    7.51    0.32
   3   0  -5   -0.02    0.06
   3   0  -5    0.03    0.04
   3   0  -5    0.02    0.07
   3   0  -5    0.05    0.05
   3   0  -5   -0.01    0.06
  -3   0   5    0.11    0.05
  -3   0   5    0.04    0.07
  -3   0   5    0.10    0.05
  -3   0   5    0.00    0.06
  -3   0   5   -0.03    0.06
   2   0  -5   12.07    0.35
   2   0  -5   11.09    0.32
   2   0  -5   11.74    0.29
   2   0  -5   11.72    0.29
   2   0  -5   11.28    0.37
   2   0  -5   11.77    0.36
   2   0  -5   11.75    0.29
   2   0  -5   12.19    0.25
  -2   0   5   12.21    0.33
  -2   0   5   11.87    0.29
  -2   0   5   11.88    0.35
  -2   0   5   11.55    0.36
  -2   0   5   11.64    0.36
  -2   0   5   11.76    0.32
   1   0  -5   12.74    0.37
   1   0  -5   12.45    0.35
   1   0  -5   12.80    0.31
   1   0  -5   12.39    0.31
   1   0  -5   13.03    0.29
   1   0  -5   12.58    0.32
  -1   0   5   12.26    0.31
  -1   0   5   12.19    0.35
  -1   0   5   12.70    0.36
  -1   0   5   12.33    0.36
  -1   0   5   13.02    0.34
  -1   0   5   12.37    0.33
   0   0  -5  231.98    3.76
   0   0  -5  232.84    3.73
   0   0  -5  237.92    3.70
   0   0  -5  235.36    3.81
   0   0  -5  233.88    3.77
   0   0   5  230.66    3.78
   0   0   5  231.34    3.76
   0   0   5  235.85    3.79
   0   0   5  237.84    3.79
   0   0   5  229.71    3.77
   0   0   5  223.51    3.79
  -1   0  -5   16.94    0.35
  -1   0  -5   15.58    0.39
  -1   0  -5   16.39    0.42
  -1   0  -5   16.11    0.40
  -1   0  -5   16.21    0.35
   1   0   5   16.29    0.38
   1   0   5   16.01    0.40
   1   0   5   16.71    0.40
   1   0   5   16.09    0.40
  -2   0  -5    2.68    0.15
  -2   0  -5    2.72    0.17
  -2   0  -5    2.66    0.13
  -2   0  -5    2.65    0.12
  -2   0  -5    2.76    0.15
   2   0   5    2.47    0.15
   2   0   5    2.81    0.13
   2   0   5    2.38    0.11
   2   0   5    2.38    0.15
   2   0   5    2.48    0.15
   2   0   5    2.55    0.16
  -3   0  -5   15.08    0.32
  -3   0  -5   15.23    0.42
  -3   0  -5   15.28    0.40
  -3   0  -5   15.00    0.40
   3   0   5   15.34    0.40
   3   0   5   15.07    0.41
   3   0   5   15.44    0.39
   3   0   5   15.80    0.37
   3   0   5   15.12    0.39
   3   0   5   15.63    0.32
  -4   0  -5    3.07    0.18
  -4   0  -5    3.31    0.20
  -4   0  -5    2.81    0.17
  -4   0  -5    3.18    0.13
   4   0   5    3.25    0.17
   4   0   5    2.97    0.17
   4   0   5    2.96    0.18
   4   0   5    3.08    0.17
   4   0   5    3.19    0.16
  -5   0  -5    9.60    0.33
  -5   0  -5    9.89    0.34
  -5   0  -5   10.45    0.38
   5   0   5    9.86    0.31
   5   0   5   10.08    0.32
   5   0   5   10.06    0.34
   5   0   5   10.43    0.35
   5   0   5   10.07    0.29
  -6   0  -5   -0.02    0.07
  -6   0  -5   -0.05    0.07
  -6   0  -5    0.08    0.10
   6   0   5    0.02    0.07
   6   0   5   -0.09    0.08
   6   0   5   -0.02    0.06
  -7   0  -5    0.82    0.14
  -7   0  -5    1.04    0.17
  -7   0  -5    1.01    0.14
   7   0   5    1.24    0.17
   7   0   5    1.16    0.16
  -8   0  -5    1.92    0.20
  -8   0  -5    1.67    0.19
  -8   0  -5    1.96    0.25
   8   0   5    1.84    0.20
   8   0   5    1.77    0.21
  -9   0  -5    0.61    0.18
  -9   0  -5    1.00    0.17
   9   0   5    0.58    0.15
 -10   0  -5    0.00    0.14
  10   0   5    0.21    0.14
   9  -1  -5    0.41    0.17
  -9   1   5    0.63    0.20
  -9   1   5    0.58    0.19
   8  -1  -5    0.08    0.12
  -8   1   5    0.24    0.14
  -8   1   5    0.25    0.16
   7  -1  -5   11.85    0.47
   7  -1  -5   11.79    0.47
  -7   1   5   12.18    0.52
  -7   1   5   11.76    0.46
   6  -1  -5    9.00    0.38
   6  -1  -5    8.19    0.37
   6  -1  -5    8.94    0.39
   6  -1  -5    9.14    0.42
  -6   1   5    9.51    0.39
  -6   1   5    9.08    0.42
  -6   1   5    9.50    0.37
   5  -1  -5    3.05    0.22
   5  -1  -5    2.81    0.21
   5  -1  -5    2.67    0.21
   5  -1  -5    3.08    0.22
   5  -1  -5    2.66    0.22
  -5   1   5    2.63    0.23
  -5   1   5    2.66    0.19
  -5   1   5    3.12    0.23
  -5   1   5    2.43    0.18
   4  -1  -5    3.33    0.21
   4  -1  -5    3.29    0.22
   4  -1  -5    3.69    0.24
   4  -1  -5    3.58    0.21
   4  -1  -5    3.48    0.18
  -4   1   5    3.46    0.23
  -4   1   5    3.14    0.18
  -4   1   5    3.20    0.19
  -4   1   5    3.23    0.19
  -4   1   5    3.01    0.22
   3  -1  -5    0.08    0.07
   3  -1  -5    0.09    0.05
   3  -1  -5    0.01    0.06
   3  -1  -5   -0.04    0.05
   3  -1  -5    0.12    0.08
   3  -1  -5    0.08    0.05
   3  -1  -5    0.04    0.05
  -3   1   5   -0.06    0.06
  -3   1   5    0.00    0.05
  -3   1   5    0.04    0.07
  -3   1   5    0.10    0.07
  -3   1   5   -0.12    0.05
   2  -1  -5    0.60    0.08
   2  -1  -5    0.46    0.10
   2  -1  -5    0.56    0.10
   2  -1  -5    0.63    0.08
   2  -1  -5    0.47    0.08
   2  -1  -5    0.58    0.06
   2  -1  -5    0.58    0.10
   2  -1  -5    0.49    0.09
  -2   1   5    0.53    0.10
  -2   1   5    0.43    0.08
  -2   1   5    0.56    0.09
  -2   1   5    0.61    0.10
  -2   1   5    0.46    0.08
  -2   1   5    0.55    0.06
   1  -1  -5    3.84    0.20
   1  -1  -5    4.13    0.18
   1  -1  -5    4.24    0.20
   1  -1  -5    4.03    0.16
   1  -1  -5    4.04    0.21
   1  -1  -5    3.76    0.17
   1  -1  -5    4.02    0.17
  -1   1   5    3.54    0.18
  -1   1   5    3.75    0.18
  -1   1   5    3.71    0.17
  -1   1   5    3.84    0.14
  -1   1   5    3.56    0.18
  -1   1   5    3.82    0.19
   0  -1  -5    8.56    0.25
   0  -1  -5    8.20    0.28
   0  -1  -5    8.32    0.22
   0  -1  -5    8.14    0.26
   0  -1  -5    8.73    0.26
   0   1   5    8.52    0.24
   0   1   5    8.72    0.27
   0   1   5    7.99    0.27
   0   1   5    8.56    0.26
   0   1   5    8.60    0.26
   0   1   5    8.13    0.27
  -1  -1  -5    0.41    0.07
  -1  -1  -5    0.26    0.08
  -1  -1  -5    0.53    0.09
  -1  -1  -5    0.37    0.05
  -1  -1  -5    0.29    0.06
   1   1   5    0.27    0.04
   1   1   5    0.27    0.07
   1   1   5    0.25    0.05
   1   1   5    0.27    0.07
   1   1   5    0.19    0.06
   1   1   5    0.10    0.06
   1   1   5    0.29    0.08
  -2  -1  -5   21.52    0.40
  -2  -1  -5   20.96    0.47
  -2  -1  -5   21.36    0.49
  -2  -1  -5   21.50    0.51
  -2  -1  -5   21.81    0.49
   2   1   5   21.55    0.49
   2   1   5   21.72    0.48
   2   1   5   21.73    0.45
   2   1   5   20.86    0.49
   2   1   5   21.48    0.42
   2   1   5   21.38    0.43
   2   1   5   21.51    0.49
  -3  -1  -5    4.05    0.18
  -3  -1  -5    3.86    0.20
  -3  -1  -5    4.29    0.18
  -3  -1  -5    4.08    0.19
   3   1   5    3.97    0.19
   3   1   5    4.17    0.14
   3   1   5    4.07    0.18
   3   1   5    4.10    0.18
   3   1   5    4.07    0.18
   3   1   5    4.04    0.16
  -4  -1  -5   45.57    0.93
  -4  -1  -5   44.64    0.93
  -4  -1  -5   45.18    0.89
  -4  -1  -5   45.91    0.89
   4   1   5   46.27    0.87
   4   1   5   46.38    0.87
   4   1   5   44.86    0.87
   4   1   5   42.71    0.82
   4   1   5   45.22    0.91
   4   1   5   44.58    0.86
  -5  -1  -5   -0.06    0.06
  -5  -1  -5    0.17    0.07
  -5  -1  -5    0.25    0.08
   5   1   5    0.08    0.06
   5   1   5    0.02    0.05
   5   1   5    0.14    0.06
   5   1   5    0.10    0.07
   5   1   5    0.05    0.06
   5   1   5    0.05    0.05
  -6  -1  -5   18.33    0.49
  -6  -1  -5   18.20    0.55
  -6  -1  -5   17.56    0.48
   6   1   5   18.04    0.51
   6   1   5   17.99    0.51
  -7  -1  -5    1.37    0.16
  -7  -1  -5    1.25    0.18
  -7  -1  -5    1.41    0.16
   7   1   5    1.17    0.16
   7   1   5    1.30    0.16
  -8  -1  -5    0.05    0.11
  -8  -1  -5    0.07    0.12
  -8  -1  -5    0.20    0.09
   8   1   5    0.08    0.08
   8   1   5    0.18    0.10
  -9  -1  -5   -0.01    0.11
   9   1   5   -0.09    0.09
   9   1   5   -0.06    0.08
 -10  -1  -5   -0.01    0.14
  10   1   5    0.19    0.14
 -11  -1  -5    0.72    0.23
  11   1   5    0.43    0.18
   8  -2  -5    3.29    0.29
   8  -2  -5    3.73    0.34
  -8   2   5    2.98    0.33
  -8   2   5    2.80    0.32
   7  -2  -5   12.32    0.49
   7  -2  -5   12.33    0.50
  -7   2   5   11.48    0.52
   6  -2  -5   31.17    0.84
   6  -2  -5   29.67    0.79
   6  -2  -5   29.87    0.81
  -6   2   5   30.56    0.79
  -6   2   5   31.32    0.78
  -6   2   5   31.22    0.77
  -6   2   5   31.01    0.85
   5  -2  -5   12.64    0.41
   5  -2  -5   13.94    0.45
   5  -2  -5   13.52    0.46
   5  -2  -5   13.70    0.48
  -5   2   5   13.45    0.49
  -5   2   5   13.06    0.43
  -5   2   5   12.88    0.43
  -5   2   5   13.98    0.46
   4  -2  -5    0.26    0.10
   4  -2  -5    0.17    0.08
   4  -2  -5    0.01    0.08
   4  -2  -5    0.08    0.09
   4  -2  -5    0.28    0.10
  -4   2   5    0.26    0.10
  -4   2   5    0.22    0.09
  -4   2   5    0.25    0.09
  -4   2   5    0.02    0.08
   3  -2  -5    1.34    0.13
   3  -2  -5    1.44    0.13
   3  -2  -5    1.31    0.14
   3  -2  -5    1.39    0.16
   3  -2  -5    1.46    0.15
   3  -2  -5    1.41    0.16
   3  -2  -5    1.40    0.13
  -3   2   5    1.59    0.15
  -3   2   5    0.97    0.12
  -3   2   5    1.38    0.13
  -3   2   5    1.40    0.15
  -3   2   5    1.30    0.15
   2  -2  -5    0.97    0.11
   2  -2  -5    0.66    0.10
   2  -2  -5    0.98    0.13
   2  -2  -5    0.99    0.12
   2  -2  -5    0.90    0.10
   2  -2  -5    0.78    0.09
   2  -2  -5    0.93    0.13
  -2   2   5    0.85    0.11
  -2   2   5    0.75    0.10
  -2   2   5    0.92    0.12
  -2   2   5    0.87    0.10
  -2   2   5    0.75    0.11
   1  -2  -5   22.75    0.53
   1  -2  -5   22.33    0.47
   1  -2  -5   22.74    0.55
   1  -2  -5   21.86    0.52
   1  -2  -5   22.51    0.51
   1  -2  -5   23.23    0.51
   1  -2  -5   21.93    0.52
  -1   2   5   22.19    0.51
  -1   2   5   23.55    0.53
  -1   2   5   22.36    0.52
  -1   2   5   22.14    0.53
  -1   2   5   21.97    0.43
  -1   2   5   22.65    0.53
   0  -2  -5   41.58    0.84
   0  -2  -5   42.54    0.77
   0  -2  -5   41.93    0.84
   0  -2  -5   43.34    0.85
   0  -2  -5   44.44    0.86
   0   2   5   44.71    0.83
   0   2   5   44.49    0.79
   0   2   5   44.88    0.86
   0   2   5   43.33    0.85
   0   2   5   44.56    0.86
   0   2   5   43.50    0.85
  -1  -2  -5   43.73    0.86
  -1  -2  -5   45.67    0.75
  -1  -2  -5   44.78    0.87
  -1  -2  -5   43.53    0.86
  -1  -2  -5   44.89    0.86
   1   2   5   44.92    0.83
   1   2   5   43.86    0.80
   1   2   5   44.58    0.86
   1   2   5   43.72    0.86
   1   2   5   44.28    0.84
   1   2   5   44.56    0.86
  -2  -2  -5   31.50    0.66
  -2  -2  -5   30.03    0.66
  -2  -2  -5   30.73    0.65
  -2  -2  -5   31.63    0.66
   2   2   5   31.82    0.65
   2   2   5   31.23    0.64
   2   2   5   31.40    0.56
   2   2   5   32.28    0.62
   2   2   5   31.31    0.65
   2   2   5   32.38    0.60
   2   2   5   31.44    0.66
  -3  -2  -5    4.15    0.19
  -3  -2  -5    4.05    0.18
  -3  -2  -5    4.30    0.20
  -3  -2  -5    4.26    0.20
   3   2   5    4.54    0.19
   3   2   5    4.35    0.16
   3   2   5    4.17    0.18
   3   2   5    4.34    0.18
   3   2   5    4.30    0.17
   3   2   5    4.35    0.20
  -4  -2  -5    0.57    0.10
  -4  -2  -5    0.58    0.10
  -4  -2  -5    0.53    0.08
  -4  -2  -5    0.56    0.09
   4   2   5    0.74    0.10
   4   2   5    0.58    0.09
   4   2   5    0.60    0.08
   4   2   5    0.49    0.08
   4   2   5    0.57    0.06
   4   2   5    0.51    0.07
   4   2   5    0.51    0.09
  -5  -2  -5    2.03    0.18
  -5  -2  -5    1.65    0.14
  -5  -2  -5    1.82    0.15
  -5  -2  -5    1.53    0.16
   5   2   5    1.70    0.12
   5   2   5    1.81    0.14
   5   2   5    1.84    0.12
   5   2   5    1.80    0.16
   5   2   5    2.03    0.13
   5   2   5    1.68    0.16
  -6  -2  -5    6.78    0.33
  -6  -2  -5    7.04    0.28
  -6  -2  -5    7.04    0.33
  -6  -2  -5    7.11    0.27
   6   2   5    7.17    0.26
   6   2   5    7.01    0.30
   6   2   5    7.16    0.30
  -7  -2  -5   -0.01    0.06
  -7  -2  -5   -0.02    0.08
  -7  -2  -5   -0.03    0.06
   7   2   5    0.09    0.09
   7   2   5   -0.03    0.07
  -8  -2  -5    1.72    0.18
  -8  -2  -5    2.19    0.24
   8   2   5    2.10    0.23
   8   2   5    1.84    0.20
  -9  -2  -5    0.43    0.15
   9   2   5    0.51    0.13
   9   2   5    0.42    0.14
 -10  -2  -5    1.80    0.26
  10   2   5    1.89    0.25
 -11  -2  -5    0.63    0.22
  11   2   5    0.96    0.21
   8  -3  -5    0.09    0.11
   8  -3  -5    0.06    0.13
  -8   3   5   -0.14    0.12
  -8   3   5    0.01    0.15
   7  -3  -5    1.93    0.25
   7  -3  -5    2.30    0.24
  -7   3   5    1.83    0.26
  -7   3   5    1.70    0.25
   6  -3  -5   11.82    0.44
   6  -3  -5   11.75    0.49
   6  -3  -5   11.98    0.48
   6  -3  -5   11.89    0.45
  -6   3   5   11.78    0.44
  -6   3   5   11.44    0.50
  -6   3   5   12.09    0.46
  -6   3   5   12.28    0.45
   5  -3  -5    2.04    0.23
   5  -3  -5    2.29    0.21
   5  -3  -5    2.38    0.20
   5  -3  -5    2.31    0.23
  -5   3   5    2.16    0.22
  -5   3   5    2.16    0.21
  -5   3   5    2.59    0.24
  -5   3   5    2.27    0.25
   4  -3  -5   24.55    0.58
   4  -3  -5   24.42    0.68
   4  -3  -5   24.78    0.62
   4  -3  -5   24.43    0.65
   4  -3  -5   24.41    0.63
  -4   3   5   24.51    0.69
  -4   3   5   24.06    0.63
  -4   3   5   24.48    0.64
  -4   3   5   25.28    0.64
   3  -3  -5   15.40    0.48
   3  -3  -5   15.25    0.42
   3  -3  -5   14.61    0.42
   3  -3  -5   15.64    0.44
   3  -3  -5   15.21    0.46
  -3   3   5   14.85    0.45
  -3   3   5   14.39    0.38
  -3   3   5   14.75    0.44
  -3   3   5   14.72    0.47
  -3   3   5   15.10    0.46
   2  -3  -5    5.57    0.25
   2  -3  -5    5.49    0.25
   2  -3  -5    5.33    0.24
   2  -3  -5    5.68    0.28
   2  -3  -5    5.46    0.24
  -2   3   5    5.73    0.22
  -2   3   5    5.41    0.24
  -2   3   5    6.08    0.27
  -2   3   5    5.47    0.25
  -2   3   5    5.67    0.26
   1  -3  -5    0.14    0.08
   1  -3  -5    0.04    0.06
   1  -3  -5    0.17    0.08
   1  -3  -5    0.07    0.09
   1  -3  -5    0.30    0.08
   1  -3  -5    0.04    0.06
  -1   3   5    0.07    0.06
  -1   3   5    0.27    0.07
  -1   3   5    0.07    0.06
  -1   3   5    0.13    0.07
  -1   3   5    0.11    0.06
   0  -3  -5  143.17    2.44
   0  -3  -5  141.49    2.41
   0  -3  -5  143.92    2.40
   0  -3  -5  140.16    2.38
   0   3   5  138.27    2.38
   0   3   5  143.20    2.38
   0   3   5  144.19    2.40
   0   3   5  140.76    2.40
   0   3   5  138.86    2.40
  -1  -3  -5  120.38    2.10
  -1  -3  -5  122.24    2.13
  -1  -3  -5  122.61    2.10
  -1  -3  -5  124.28    2.09
   1   3   5  129.14    2.05
   1   3   5  118.69    2.10
   1   3   5  122.91    2.10
   1   3   5  125.12    2.10
   1   3   5  121.73    2.10
   1   3   5  124.67    2.06
  -2  -3  -5  166.73    2.78
  -2  -3  -5  168.08    2.83
  -2  -3  -5  165.14    2.79
  -2  -3  -5  164.82    2.77
   2   3   5  166.21    2.75
   2   3   5  168.75    2.67
   2   3   5  167.37    2.77
   2   3   5  168.03    2.74
   2   3   5  169.41    2.77
   2   3   5  166.61    2.76
   2   3   5  166.64    2.79
  -3  -3  -5   14.64    0.42
  -3  -3  -5   13.99    0.37
  -3  -3  -5   14.17    0.38
  -3  -3  -5   13.82    0.37
   3   3   5   13.91    0.38
   3   3   5   13.65    0.38
   3   3   5   14.22    0.36
   3   3   5   14.05    0.34
   3   3   5   14.33    0.35
   3   3   5   14.06    0.36
  -4  -3  -5   34.24    0.78
  -4  -3  -5   34.02    0.71
  -4  -3  -5   33.38    0.74
  -4  -3  -5   33.87    0.71
   4   3   5   35.22    0.68
   4   3   5   35.33    0.66
   4   3   5   35.67    0.73
   4   3   5   35.15    0.73
   4   3   5   34.65    0.67
   4   3   5   35.13    0.75
   4   3   5   35.06    0.72
  -5  -3  -5    6.18    0.24
  -5  -3  -5    6.69    0.25
  -5  -3  -5    6.62    0.28
  -5  -3  -5    6.44    0.30
   5   3   5    6.46    0.27
   5   3   5    6.65    0.26
   5   3   5    6.67    0.28
   5   3   5    6.74    0.25
  -6  -3  -5    1.13    0.13
  -6  -3  -5    1.36    0.13
  -6  -3  -5    1.01    0.16
  -6  -3  -5    1.33    0.16
   6   3   5    1.30    0.14
[truncated: 333,465 more chars]
