# Supplementary material for: Crystal structure of 1-hy­droxy-2,2,6,6-tetra­methyl­piperidin-1-ium tri­fluoro­methane­sulfonate
Source: Acta Crystallogr E Crystallogr Commun. 2015 Nov 7;71(Pt 12):o921. doi: 10.1107/S2056989015020897 (PMC4719881; doi:10.1107/S2056989015020897)
Supplement: Supplementary file 2 [file e-71-0o921-Isup2.hkl]

data_I                                                                          
_shelx_title ' AX0738_multiscan_t in P-1'                                       
_shelx_refln_list_code          4                                               
_shelx_F_calc_maximum      116.45                                               
_exptl_crystal_F_000       324.00                                               
_reflns_d_resolution_high  0.7570                                               
                                                                                
loop_                                                                           
 _space_group_symop_operation_xyz                                               
 'x, y, z'                                                                      
 '-x, -y, -z'                                                                   
                                                                                
_cell_length_a     8.2824                                                       
_cell_length_b     8.7656                                                       
_cell_length_c    10.5703                                                       
_cell_angle_alpha  79.542                                                       
_cell_angle_beta   76.516                                                       
_cell_angle_gamma  75.502                                                       
                                                                                
_shelx_F_squared_multiplier     1.000                                           
                                                                                
loop_                                                                           
 _refln_index_h                                                                 
 _refln_index_k                                                                 
 _refln_index_l                                                                 
 _refln_F_squared_calc                                                          
 _refln_F_squared_meas                                                          
 _refln_F_squared_sigma                                                         
 _refln_observed_status                                                         
   1   0   0        454.99        526.13         6.39 o                         
   2   0   0       2615.19       2633.40        11.57 o                         
   3   0   0        712.23        734.36         3.39 o                         
   4   0   0         22.62         19.85         0.43 o                         
   5   0   0        479.66        482.49         3.24 o                         
   6   0   0         38.44         36.26         0.91 o                         
   7   0   0        169.11        164.68         2.35 o                         
   8   0   0        341.42        337.23         6.04 o                         
   9   0   0          0.37          1.25         0.84 o                         
  10   0   0         32.24         33.17         2.16 o                         
 -10   1   0          0.58          0.31         0.93 o                         
  -9   1   0          0.93          0.95         0.76 o                         
  -8   1   0        103.81         93.58         2.50 o                         
  -7   1   0        203.61        208.24         2.50 o                         
  -6   1   0         14.53         15.41         0.67 o                         
  -5   1   0        188.88        200.18         1.47 o                         
  -4   1   0        140.42        113.33         0.96 o                         
  -3   1   0        384.52        445.27         2.44 o                         
  -2   1   0       1889.76       1912.18         9.29 o                         
  -1   1   0        163.74        174.06         1.21 o                         
   0   1   0        358.51        389.32         3.76 o                         
   1   1   0       7062.23       6859.46        54.81 o                         
   2   1   0       1195.44       1278.42         7.91 o                         
   3   1   0        248.43        254.14         1.89 o                         
   4   1   0       2925.79       2984.01        14.47 o                         
   5   1   0       1083.96       1148.52         6.04 o                         
   6   1   0        846.70        796.74         5.41 o                         
   7   1   0         97.95         89.59         1.86 o                         
   8   1   0        337.52        330.81         4.14 o                         
   9   1   0        161.38        164.45         3.82 o                         
  10   1   0         26.58         26.09         1.94 o                         
  -9   2   0          3.21          1.66         0.79 o                         
  -8   2   0         75.94         75.84         1.77 o                         
  -7   2   0         96.00         88.41         1.52 o                         
  -6   2   0        478.71        477.55         3.89 o                         
  -5   2   0        651.47        646.29         3.87 o                         
  -4   2   0        161.11        191.02         1.43 o                         
  -3   2   0        564.79        590.85         3.33 o                         
  -2   2   0          0.14          0.39         0.17 o                         
  -1   2   0         48.96         49.86         0.48 o                         
   0   2   0       1364.70       1304.38         7.09 o                         
   1   2   0          3.04          5.88         0.16 o                         
   2   2   0        100.99         92.65         1.09 o                         
   3   2   0        459.78        469.48         3.65 o                         
   4   2   0        585.61        635.52         4.22 o                         
   5   2   0        715.14        732.52         4.61 o                         
   6   2   0         99.65         96.12         1.23 o                         
   7   2   0         13.77         13.75         0.80 o                         
   8   2   0         54.88         48.71         1.38 o                         
   9   2   0          0.33          0.53         0.77 o                         
  10   2   0         78.25         81.18         3.82 o                         
  -9   3   0         40.79         45.32         2.03 o                         
  -8   3   0          7.22          6.63         0.77 o                         
  -7   3   0          8.94          8.36         0.66 o                         
  -6   3   0          0.16          0.40         0.43 o                         
  -5   3   0         87.42         96.21         1.24 o                         
  -4   3   0        908.81        921.03         5.11 o                         
  -3   3   0        122.67        160.38         1.15 o                         
  -2   3   0       2892.17       2975.58        13.86 o                         
  -1   3   0       4118.52       4215.78        19.31 o                         
   0   3   0         33.20         30.09         0.53 o                         
   1   3   0        187.27        207.21         1.23 o                         
   2   3   0         19.16         20.01         0.35 o                         
   3   3   0       1889.79       1996.01        12.40 o                         
   4   3   0          7.40          7.44         0.40 o                         
   5   3   0         13.31         18.63         0.63 o                         
   6   3   0        402.41        417.76         3.20 o                         
   7   3   0          0.78          2.38         0.43 o                         
   8   3   0          0.87         -0.04         0.48 o                         
   9   3   0          2.30          0.18         0.65 o                         
  10   3   0          6.61          5.14         1.12 o                         
  -8   4   0         19.77         15.51         1.19 o                         
  -7   4   0         33.97         32.83         1.73 o                         
  -6   4   0        130.61        124.20         1.81 o                         
  -5   4   0         28.52         34.28         0.85 o                         
  -4   4   0         79.13         90.82         1.17 o                         
  -3   4   0        517.96        495.97         3.07 o                         
  -2   4   0         37.49         36.48         0.60 o                         
  -1   4   0        723.05        715.83         4.18 o                         
   0   4   0        834.73        877.80         5.22 o                         
   1   4   0          3.32          2.93         0.24 o                         
   2   4   0         59.19         54.92         0.63 o                         
   3   4   0        107.05        110.50         0.97 o                         
   4   4   0         80.58         83.35         1.09 o                         
   5   4   0        863.62        830.83         5.60 o                         
   6   4   0        850.88        832.87         5.16 o                         
   7   4   0        376.99        392.68         3.56 o                         
   8   4   0         91.00        102.65         1.78 o                         
   9   4   0         35.83         36.16         1.86 o                         
  10   4   0         22.20         27.17         1.64 o                         
  -8   5   0          4.60          7.77         1.14 o                         
  -7   5   0        125.98        137.46         2.81 o                         
  -6   5   0         34.08         30.90         1.21 o                         
  -5   5   0         23.32         22.85         0.99 o                         
  -4   5   0         44.25         60.93         1.19 o                         
  -3   5   0         35.39         30.11         0.81 o                         
  -2   5   0         77.18         95.04         1.14 o                         
  -1   5   0        128.97        132.71         1.30 o                         
   0   5   0         42.05         35.59         0.71 o                         
   1   5   0         97.87         90.81         0.98 o                         
   2   5   0         12.87         16.33         0.46 o                         
   3   5   0          0.13          0.50         0.17 o                         
   4   5   0         53.95         64.14         0.99 o                         
   5   5   0         30.33         23.57         0.73 o                         
   6   5   0        152.29        158.56         1.77 o                         
   7   5   0         57.46         43.45         0.92 o                         
   8   5   0         44.86         39.38         1.13 o                         
   9   5   0          4.67          3.37         0.71 o                         
  10   5   0         59.16         51.75         1.91 o                         
  -7   6   0          5.90          7.43         1.16 o                         
  -6   6   0         11.45         14.92         1.13 o                         
  -5   6   0          0.80          0.29         0.50 o                         
  -4   6   0          1.12          0.80         0.44 o                         
  -3   6   0          3.49          7.75         0.57 o                         
  -2   6   0         27.67         32.31         0.79 o                         
  -1   6   0          0.14          1.57         0.33 o                         
   0   6   0        130.65        115.79         1.38 o                         
   1   6   0         50.97         47.32         0.80 o                         
   2   6   0         50.11         46.31         0.97 o                         
   3   6   0        366.39        366.35         3.13 o                         
   4   6   0          6.21          7.63         0.51 o                         
   5   6   0          0.66          1.03         0.38 o                         
   6   6   0         54.49         55.81         1.16 o                         
   7   6   0          2.48          2.12         0.42 o                         
   8   6   0         50.21         43.99         1.36 o                         
   9   6   0         20.18         17.44         1.56 o                         
  10   6   0          0.03          0.52         1.10 o                         
  -6   7   0          7.61          6.03         0.97 o                         
  -5   7   0         34.84         34.85         1.79 o                         
  -4   7   0         61.54         63.48         2.13 o                         
  -3   7   0         10.47         10.18         0.74 o                         
  -2   7   0          0.03          0.34         0.37 o                         
  -1   7   0         40.19         37.69         0.97 o                         
   0   7   0         19.90         21.68         0.77 o                         
   1   7   0        157.32        160.98         1.75 o                         
   2   7   0         50.44         46.34         1.11 o                         
   3   7   0         26.12         32.25         1.05 o                         
   4   7   0        102.19        101.26         2.17 o                         
   5   7   0        133.15        133.41         2.31 o                         
   6   7   0          2.84          3.22         0.57 o                         
   7   7   0         58.40         56.22         1.55 o                         
   8   7   0         85.81         87.53         2.45 o                         
   9   7   0         40.21         37.48         2.15 o                         
  -5   8   0          0.36         -1.25         0.83 o                         
  -4   8   0         50.67         53.65         2.76 o                         
  -3   8   0         15.67         16.90         1.06 o                         
  -2   8   0         34.87         31.25         1.26 o                         
  -1   8   0        165.27        162.60         1.99 o                         
   0   8   0          6.87          8.78         0.64 o                         
   1   8   0         27.69         26.36         0.96 o                         
   2   8   0        102.40         89.17         1.59 o                         
   3   8   0        116.69        112.21         1.92 o                         
   4   8   0         35.97         36.88         1.52 o                         
   5   8   0         73.44         84.71         2.21 o                         
   6   8   0         19.32         18.49         1.36 o                         
   7   8   0          0.95          2.10         0.80 o                         
   8   8   0         14.00         14.10         1.33 o                         
   9   8   0          3.72          2.70         1.17 o                         
  -4   9   0          0.11          0.22         0.96 o                         
  -3   9   0         13.94         16.30         1.22 o                         
  -2   9   0         12.46         11.40         0.91 o                         
  -1   9   0         42.41         44.36         1.47 o                         
   0   9   0         88.77         90.90         1.57 o                         
   1   9   0         29.83         34.24         1.19 o                         
   2   9   0          6.70          6.66         0.64 o                         
   3   9   0          8.08          9.68         0.75 o                         
   4   9   0          1.16          0.44         0.77 o                         
   5   9   0         26.61         29.68         2.00 o                         
   6   9   0         10.74         11.41         1.38 o                         
   7   9   0         43.06         43.75         3.28 o                         
   8   9   0          0.82          0.00         0.77 o                         
  -2  10   0          3.32          3.67         0.85 o                         
  -1  10   0         14.01         14.41         1.35 o                         
   0  10   0          1.27          0.95         0.66 o                         
   1  10   0          3.71          3.05         0.67 o                         
   2  10   0          3.70          3.96         0.87 o                         
   3  10   0          0.12         -0.37         0.71 o                         
   4  10   0          8.86          6.84         1.40 o                         
   5  10   0         12.59         11.58         1.54 o                         
   6  10   0         16.74         16.76         1.70 o                         
   7  10   0         99.00        100.67         3.50 o                         
   0  11   0          4.38          2.71         1.00 o                         
   1  11   0         23.23         21.48         1.99 o                         
   2  11   0         34.70         31.30         2.15 o                         
   3  11   0         14.15         16.15         1.90 o                         
   4  11   0          0.13          0.69         1.05 o                         
  -4 -11   1         25.88         24.21         2.08 o                         
  -3 -11   1          7.69          7.69         1.19 o                         
  -2 -11   1          3.20          2.59         0.80 o                         
  -1 -11   1         21.81         25.55         1.83 o                         
  -6 -10   1         37.28         41.06         2.62 o                         
  -5 -10   1          5.84          5.58         1.26 o                         
  -4 -10   1         15.63         17.98         1.45 o                         
  -3 -10   1         72.76         77.03         2.13 o                         
  -2 -10   1        117.94        126.49         2.43 o                         
  -1 -10   1         36.09         33.52         1.47 o                         
   0 -10   1          0.57          1.07         0.72 o                         
   1 -10   1         11.54         11.87         1.55 o                         
   2 -10   1         74.24         76.46         2.95 o                         
  -7  -9   1         10.39         10.36         1.44 o                         
  -6  -9   1          0.58          0.19         0.69 o                         
  -5  -9   1          0.04          0.12         0.68 o                         
  -4  -9   1         73.51         80.01         2.31 o                         
  -3  -9   1          0.02          0.31         0.55 o                         
  -2  -9   1         55.32         56.67         1.44 o                         
  -1  -9   1         97.62         89.52         2.02 o                         
   0  -9   1          2.26          1.52         0.62 o                         
   1  -9   1          0.14         -0.46         0.71 o                         
   2  -9   1         14.60         13.46         1.00 o                         
   3  -9   1         24.31         24.26         1.60 o                         
   4  -9   1         59.65         64.47         3.06 o                         
  -8  -8   1         32.45         38.99         1.80 o                         
  -7  -8   1         57.77         54.50         2.17 o                         
  -6  -8   1         14.83         16.45         1.67 o                         
  -5  -8   1         35.01         34.67         1.61 o                         
  -4  -8   1         54.38         49.26         1.75 o                         
  -3  -8   1        276.35        264.32         3.43 o                         
  -2  -8   1          2.89          3.28         0.50 o                         
  -1  -8   1        152.01        152.01         2.01 o                         
   0  -8   1         56.90         57.08         1.18 o                         
   1  -8   1          9.71         11.34         0.66 o                         
   2  -8   1         24.51         27.40         1.04 o                         
   3  -8   1         11.82          8.31         0.82 o                         
   4  -8   1         50.69         54.04         2.10 o                         
   5  -8   1        117.18        120.86         3.11 o                         
  -9  -7   1          1.60          1.08         1.04 o                         
  -8  -7   1          0.07         -0.73         0.56 o                         
  -7  -7   1         62.83         58.39         1.59 o                         
  -6  -7   1          1.90          1.51         0.71 o                         
  -5  -7   1          3.17          3.28         0.63 o                         
  -4  -7   1         62.93         64.58         1.84 o                         
  -3  -7   1          0.85          0.64         0.39 o                         
  -2  -7   1          3.82          1.69         0.42 o                         
  -1  -7   1        242.61        239.90         2.45 o                         
   0  -7   1        428.76        417.97         3.13 o                         
   1  -7   1        465.04        434.22         3.26 o                         
   2  -7   1          2.57          2.64         0.56 o                         
   3  -7   1          1.55          0.79         0.44 o                         
   4  -7   1          1.42          2.04         0.60 o                         
   5  -7   1         33.06         34.62         3.10 o                         
   6  -7   1         99.58        108.70         2.65 o                         
  -9  -6   1          0.00          1.45         0.71 o                         
  -8  -6   1          5.75          9.68         0.91 o                         
  -7  -6   1          7.82          9.31         0.63 o                         
  -6  -6   1         71.06         59.45         1.21 o                         
  -5  -6   1         39.99         47.35         1.04 o                         
  -4  -6   1         45.24         44.60         1.20 o                         
  -3  -6   1         22.95         22.88         0.81 o                         
  -2  -6   1        121.56        113.15         1.45 o                         
  -1  -6   1         15.04         13.97         0.53 o                         
   0  -6   1         59.34         55.49         0.92 o                         
   1  -6   1         11.76         10.39         0.51 o                         
   2  -6   1        193.60        168.98         1.85 o                         
   3  -6   1          2.22          0.63         0.39 o                         
   4  -6   1        284.72        285.43         3.44 o                         
   5  -6   1         14.90          9.05         0.92 o                         
   6  -6   1         15.60         19.70         1.33 o                         
   7  -6   1        109.39        115.38         3.18 o                         
 -10  -5   1         30.40         29.28         1.76 o                         
  -9  -5   1          0.57          0.62         0.67 o                         
  -8  -5   1         52.69         55.53         1.39 o                         
  -7  -5   1          4.73          4.46         0.41 o                         
  -6  -5   1        222.46        217.15         1.97 o                         
  -5  -5   1        373.00        361.17         2.88 o                         
  -4  -5   1         83.61         85.24         1.22 o                         
  -3  -5   1          2.28          2.20         0.24 o                         
  -2  -5   1         58.14         55.89         0.75 o                         
  -1  -5   1          3.15          2.40         0.26 o                         
   0  -5   1         31.72         36.92         0.68 o                         
   1  -5   1        323.16        353.05         2.38 o                         
   2  -5   1         31.39         33.95         0.67 o                         
   3  -5   1         66.04         62.67         1.08 o                         
   4  -5   1         83.35         73.37         1.23 o                         
   5  -5   1         28.04         35.23         1.11 o                         
   6  -5   1          4.92          7.89         0.72 o                         
   7  -5   1          7.33          6.24         0.89 o                         
   8  -5   1         33.07         33.71         1.71 o                         
 -10  -4   1         19.40         17.93         1.34 o                         
  -9  -4   1          7.19          4.95         0.79 o                         
  -8  -4   1          1.79          0.80         0.42 o                         
  -7  -4   1          2.50          2.82         0.38 o                         
  -6  -4   1        158.80        171.93         1.68 o                         
  -5  -4   1         30.00         27.22         0.70 o                         
  -4  -4   1        237.60        253.65         2.22 o                         
  -3  -4   1          1.70          2.52         0.20 o                         
  -2  -4   1        627.37        627.68         4.47 o                         
  -1  -4   1        387.21        382.12         2.24 o                         
   0  -4   1        291.34        321.80         2.04 o                         
   1  -4   1        864.17        893.20         4.84 o                         
   2  -4   1       2802.20       2934.74        13.81 o                         
   3  -4   1       1282.85       1308.94         6.95 o                         
   4  -4   1        206.35        196.18         2.05 o                         
   5  -4   1        356.81        328.30         3.14 o                         
   6  -4   1        119.77        132.44         2.03 o                         
   7  -4   1          1.04          0.89         0.60 o                         
   8  -4   1         14.63         14.67         1.44 o                         
 -10  -3   1          2.90          0.81         0.91 o                         
  -9  -3   1         54.51         56.34         1.97 o                         
  -8  -3   1          0.51          0.12         0.42 o                         
  -7  -3   1        258.04        240.20         3.38 o                         
  -6  -3   1        401.93        376.73         2.82 o                         
  -5  -3   1        199.34        199.54         1.75 o                         
  -4  -3   1        232.53        270.99         2.53 o                         
  -3  -3   1        467.04        524.24         3.58 o                         
  -2  -3   1        330.17        345.89         2.13 o                         
  -1  -3   1        237.86        222.24         1.17 o                         
   0  -3   1          0.50         -0.17         0.16 o                         
   1  -3   1        113.78        141.77         1.15 o                         
   2  -3   1         58.61         66.65         0.67 o                         
   3  -3   1         29.54         34.05         0.50 o                         
   4  -3   1        482.21        540.92         3.47 o                         
   5  -3   1        406.11        375.31         2.85 o                         
   6  -3   1        973.99       1003.29         7.37 o                         
   7  -3   1        342.00        334.63         3.52 o                         
   8  -3   1         43.80         46.62         1.50 o                         
   9  -3   1         28.45         28.05         2.00 o                         
 -10  -2   1         31.05         29.14         3.20 o                         
  -9  -2   1          4.84          4.61         1.58 o                         
  -8  -2   1          3.52          5.78         0.64 o                         
  -7  -2   1        491.56        491.31         4.29 o                         
  -6  -2   1        245.42        240.97         2.33 o                         
  -5  -2   1       1087.63       1069.04         6.45 o                         
  -4  -2   1        126.94        118.66         1.21 o                         
  -3  -2   1        696.44        769.71         4.87 o                         
  -2  -2   1       4920.05       5132.51        28.63 o                         
  -1  -2   1        215.02        255.86         1.36 o                         
   0  -2   1        105.04        106.12         0.90 o                         
   1  -2   1       1352.08       1367.30         6.82 o                         
   2  -2   1        378.45        486.51         2.72 o                         
   3  -2   1       1941.75       1965.98        10.27 o                         
   4  -2   1         34.59         45.65         0.66 o                         
   5  -2   1         35.47         36.04         0.69 o                         
   6  -2   1          9.41          7.84         0.59 o                         
   7  -2   1        118.73        121.70         1.89 o                         
   8  -2   1         32.25         35.68         1.31 o                         
   9  -2   1         24.57         25.03         1.82 o                         
 -10  -1   1          0.02         -1.08         0.80 o                         
  -9  -1   1         23.11         20.51         1.36 o                         
  -8  -1   1          0.00          0.60         0.51 o                         
  -7  -1   1         39.77         40.76         1.21 o                         
  -6  -1   1         70.01         73.75         1.37 o                         
  -5  -1   1         31.29         39.28         0.72 o                         
  -4  -1   1        502.96        527.77         3.28 o                         
  -3  -1   1         97.47         91.33         0.97 o                         
  -2  -1   1        421.15        464.10         2.79 o                         
  -1  -1   1        245.29        248.53         1.67 o                         
   0  -1   1         23.54         21.74         0.36 o                         
   1  -1   1      13560.94      12616.39        75.97 o                         
   2  -1   1       1217.71       1182.76         6.22 o                         
   3  -1   1        107.41        143.20         1.03 o                         
   4  -1   1        512.48        474.00         2.67 o                         
   5  -1   1         81.03         82.11         1.01 o                         
   6  -1   1         48.73         41.83         1.07 o                         
   7  -1   1         10.26         11.57         0.70 o                         
   8  -1   1          8.42          6.33         0.76 o                         
   9  -1   1        146.66        151.49         3.71 o                         
  10  -1   1          0.86         -0.07         1.09 o                         
 -10   0   1        105.97        118.13         4.35 o                         
  -9   0   1         16.08         13.56         1.19 o                         
  -8   0   1        148.23        148.09         2.66 o                         
  -7   0   1        647.38        624.81         6.22 o                         
  -6   0   1        209.92        229.03         2.41 o                         
  -5   0   1          8.03          6.73         0.36 o                         
  -4   0   1        145.45        139.27         1.19 o                         
  -3   0   1        298.16        262.25         1.63 o                         
  -2   0   1        141.97        152.07         1.19 o                         
  -1   0   1       1795.68       1775.83         8.91 o                         
   0   0   1         85.64         86.45         1.05 o                         
   1   0   1         15.16         11.73         0.28 o                         
   2   0   1       3751.32       3613.14        17.14 o                         
   3   0   1        144.84        196.92         1.33 o                         
   4   0   1       1668.32       1692.66         8.04 o                         
   5   0   1        401.77        405.32         2.61 o                         
   6   0   1        511.59        527.34         3.90 o                         
   7   0   1        474.40        446.09         4.29 o                         
   8   0   1         97.79         83.55         2.03 o                         
   9   0   1         87.96         89.21         3.58 o                         
  10   0   1         90.97         97.50         3.69 o                         
  -9   1   1        169.90        173.89         3.50 o                         
  -8   1   1        223.02        215.63         3.91 o                         
  -7   1   1        448.99        449.20         4.46 o                         
  -6   1   1       1366.64       1289.57         8.40 o                         
  -5   1   1         61.93         68.52         1.01 o                         
  -4   1   1          5.72          6.69         0.39 o                         
  -3   1   1        525.84        593.47         3.44 o                         
  -2   1   1        235.57        212.70         1.50 o                         
  -1   1   1       6514.75       6609.04        30.31 o                         
   0   1   1          9.46          5.92         0.20 o                         
   1   1   1       4667.64       4425.14        23.45 o                         
   2   1   1        439.00        425.43         2.48 o                         
   3   1   1         70.82         68.19         0.60 o                         
   4   1   1          0.54          0.36         0.26 o                         
   5   1   1          2.71          6.46         0.50 o                         
   6   1   1        214.90        223.51         2.47 o                         
   7   1   1         15.21         14.79         1.23 o                         
   8   1   1          7.16          6.15         0.83 o                         
   9   1   1          9.01          8.24         1.31 o                         
  10   1   1         23.02         22.17         1.80 o                         
  -9   2   1         10.97         11.06         1.17 o                         
  -8   2   1         90.02         84.79         1.97 o                         
  -7   2   1          0.13         -0.11         0.38 o                         
  -6   2   1        204.94        188.83         2.43 o                         
  -5   2   1        517.95        488.64         3.19 o                         
  -4   2   1        300.13        305.10         2.11 o                         
  -3   2   1        743.06        711.52         3.99 o                         
  -2   2   1       1148.96       1317.04         6.62 o                         
  -1   2   1        955.50        941.47         6.01 o                         
   0   2   1       4632.62       4586.43        24.10 o                         
   1   2   1       2383.55       2436.28        11.16 o                         
   2   2   1          6.51          2.72         0.16 o                         
   3   2   1       2799.63       2954.09        16.77 o                         
   4   2   1        367.14        393.94         3.02 o                         
   5   2   1        256.17        243.03         1.99 o                         
   6   2   1         61.63         68.63         1.19 o                         
   7   2   1        184.96        196.60         2.51 o                         
   8   2   1          2.40          2.22         0.64 o                         
   9   2   1         16.48         15.29         1.42 o                         
  10   2   1          0.22         -0.37         0.87 o                         
  -9   3   1         87.82         91.44         2.68 o                         
  -8   3   1         15.10         16.39         0.99 o                         
  -7   3   1         83.61         85.69         1.57 o                         
  -6   3   1        108.25        109.16         1.65 o                         
  -5   3   1        198.14        193.43         1.73 o                         
  -4   3   1        147.94        143.97         1.43 o                         
  -3   3   1        105.85        107.41         1.04 o                         
  -2   3   1        146.88        160.75         1.25 o                         
  -1   3   1        429.39        500.10         2.66 o                         
   0   3   1        533.70        501.34         3.11 o                         
   1   3   1        108.58        121.28         0.97 o                         
   2   3   1         43.20         42.12         0.45 o                         
   3   3   1        194.81        174.82         1.59 o                         
   4   3   1        779.78        871.30         5.96 o                         
   5   3   1         25.32         29.42         0.89 o                         
   6   3   1         15.86         14.67         0.59 o                         
   7   3   1        404.17        381.86         3.79 o                         
   8   3   1          7.63          7.30         0.75 o                         
   9   3   1         14.35         17.16         1.48 o                         
  10   3   1          0.12          0.34         0.85 o                         
  -8   4   1         41.44         46.44         1.87 o                         
  -7   4   1          5.13          3.00         0.67 o                         
  -6   4   1        208.83        203.09         2.49 o                         
  -5   4   1        448.80        447.17         3.19 o                         
  -4   4   1         29.00         27.76         0.71 o                         
  -3   4   1        376.31        401.07         2.50 o                         
  -2   4   1        170.68        208.13         1.55 o                         
  -1   4   1         70.70         72.46         0.72 o                         
   0   4   1        250.53        263.49         1.85 o                         
   1   4   1       1357.68       1286.99         7.81 o                         
   2   4   1        204.63        198.42         1.27 o                         
   3   4   1         12.98         18.39         0.41 o                         
   4   4   1         66.12         67.46         1.00 o                         
   5   4   1         60.82         73.01         1.16 o                         
   6   4   1         62.34         59.23         1.08 o                         
   7   4   1         30.10         34.67         1.02 o                         
   8   4   1          1.25          1.11         0.49 o                         
   9   4   1         59.79         55.90         1.73 o                         
  10   4   1          0.75          1.25         0.78 o                         
  -8   5   1         10.08         10.18         1.13 o                         
  -7   5   1         33.12         34.02         2.42 o                         
  -6   5   1         14.21         15.83         0.96 o                         
  -5   5   1         36.40         38.65         1.16 o                         
  -4   5   1          2.97          3.51         0.46 o                         
  -3   5   1        350.72        342.60         3.00 o                         
  -2   5   1        297.05        320.24         2.41 o                         
  -1   5   1       1521.82       1547.46         8.45 o                         
   0   5   1        306.46        316.56         2.21 o                         
   1   5   1         26.38         24.45         0.57 o                         
   2   5   1        100.19         90.07         1.05 o                         
   3   5   1         26.04         25.15         0.55 o                         
   4   5   1          0.53          0.92         0.25 o                         
   5   5   1        176.43        165.39         2.03 o                         
   6   5   1        117.35        128.59         2.02 o                         
   7   5   1          3.13          3.06         0.51 o                         
   8   5   1          4.90          5.10         0.84 o                         
   9   5   1          0.25         -0.59         0.62 o                         
  10   5   1         54.54         55.17         2.20 o                         
  -7   6   1         11.83          7.87         1.26 o                         
  -6   6   1        155.20        152.60         2.91 o                         
  -5   6   1         10.17         10.22         0.87 o                         
  -4   6   1         58.12         60.58         1.40 o                         
  -3   6   1         16.40         16.58         0.85 o                         
  -2   6   1         67.00         70.39         1.17 o                         
  -1   6   1         21.56         21.99         1.20 o                         
   0   6   1         52.97         54.76         0.97 o                         
   1   6   1         61.07         61.88         0.90 o                         
   2   6   1        246.43        247.72         1.93 o                         
   3   6   1          8.89          7.43         0.44 o                         
   4   6   1         86.72         84.86         1.44 o                         
   5   6   1         79.07         82.26         1.59 o                         
   6   6   1        451.37        431.73         4.18 o                         
   7   6   1         12.58         13.85         0.82 o                         
   8   6   1          0.20         -0.22         0.47 o                         
   9   6   1          4.77          4.41         1.17 o                         
  10   6   1          3.38          0.77         1.20 o                         
  -6   7   1        156.08        161.81         4.45 o                         
  -5   7   1          0.02          0.28         0.70 o                         
  -4   7   1          2.66          2.40         0.57 o                         
  -3   7   1         59.34         52.73         1.75 o                         
  -2   7   1         82.42         85.94         1.48 o                         
  -1   7   1        136.31        126.47         1.63 o                         
   0   7   1        686.26        663.72         4.64 o                         
   1   7   1         70.81         68.41         1.06 o                         
   2   7   1         74.57         76.85         1.27 o                         
   3   7   1         32.44         28.30         0.89 o                         
   4   7   1         67.08         69.48         1.77 o                         
   5   7   1         39.41         38.28         1.31 o                         
   6   7   1          1.44          2.04         0.83 o                         
   7   7   1         61.88         62.11         2.31 o                         
   8   7   1          3.13          4.08         0.68 o                         
   9   7   1          0.18          0.22         0.66 o                         
  -5   8   1        156.11        171.96         3.70 o                         
  -4   8   1          4.16          6.23         1.01 o                         
  -3   8   1         51.83         56.66         1.68 o                         
  -2   8   1         35.35         32.46         1.22 o                         
  -1   8   1          5.69          5.79         0.53 o                         
   0   8   1        693.05        697.45         4.99 o                         
   1   8   1        417.13        414.24         3.62 o                         
   2   8   1        147.46        157.05         2.10 o                         
   3   8   1        161.68        156.23         2.07 o                         
   4   8   1          2.81          3.39         0.70 o                         
   5   8   1         45.44         41.21         1.97 o                         
   6   8   1         69.10         64.83         2.13 o                         
   7   8   1         26.58         27.25         1.65 o                         
   8   8   1        110.05        103.05         2.54 o                         
   9   8   1         11.69         15.02         1.67 o                         
  -4   9   1         46.32         53.41         2.69 o                         
  -3   9   1         51.47         51.30         1.87 o                         
  -2   9   1          8.44          7.59         0.83 o                         
  -1   9   1          2.88          2.65         0.69 o                         
   0   9   1          3.57          3.61         0.57 o                         
   1   9   1         26.47         26.67         1.04 o                         
   2   9   1         57.14         56.29         1.30 o                         
   3   9   1         70.87         69.68         1.86 o                         
   4   9   1        120.29        125.81         2.79 o                         
   5   9   1        219.39        218.27         4.56 o                         
   6   9   1          0.92          0.98         0.92 o                         
   7   9   1          1.34          1.82         1.17 o                         
   8   9   1         28.21         21.61         2.09 o                         
  -2  10   1         46.24         45.78         2.53 o                         
  -1  10   1         75.71         69.50         2.19 o                         
   0  10   1         64.74         62.50         1.65 o                         
   1  10   1         11.88         10.45         0.92 o                         
   2  10   1          0.39          0.98         0.67 o                         
   3  10   1         97.98         90.71         2.29 o                         
   4  10   1          3.99          2.22         0.86 o                         
   5  10   1         10.98         12.76         1.89 o                         
   6  10   1         18.27         19.26         1.84 o                         
   7  10   1          0.94          1.95         1.10 o                         
   0  11   1         53.76         56.17         2.12 o                         
   1  11   1         29.72         32.84         2.85 o                         
   2  11   1          6.26          3.27         0.86 o                         
   3  11   1          0.40          0.87         0.77 o                         
   4  11   1          8.50          6.84         1.28 o                         
   5  11   1         47.61         47.87         3.49 o                         
  -5 -10   2         67.27         72.21         2.55 o                         
  -4 -10   2          2.82          1.55         0.85 o                         
  -3 -10   2          0.14         -0.64         0.75 o                         
  -2 -10   2          0.40          1.04         0.72 o                         
  -1 -10   2          0.05         -0.11         0.61 o                         
   0 -10   2        146.47        142.55         2.93 o                         
   1 -10   2          4.71          2.97         1.01 o                         
   2 -10   2          1.15          1.25         1.17 o                         
  -7  -9   2         63.45         72.84         3.08 o                         
  -6  -9   2         13.12         13.23         1.31 o                         
  -5  -9   2         21.52         25.82         1.94 o                         
  -4  -9   2         16.72         17.58         1.38 o                         
  -3  -9   2         34.26         41.08         1.59 o                         
  -2  -9   2         24.83         23.89         1.15 o                         
  -1  -9   2        140.54        144.44         2.27 o                         
   0  -9   2         40.60         41.21         1.87 o                         
   1  -9   2         13.97         14.70         1.30 o                         
   2  -9   2         12.52         12.06         1.53 o                         
   3  -9   2          6.22          6.82         1.23 o                         
   4  -9   2         98.85         93.98         5.46 o                         
  -8  -8   2         17.84         15.86         1.27 o                         
  -7  -8   2          0.44         -0.23         0.68 o                         
  -6  -8   2          0.69         -0.29         0.69 o                         
  -5  -8   2         17.95         17.10         1.28 o                         
  -4  -8   2        138.50        138.44         2.92 o                         
  -3  -8   2        190.27        190.45         3.40 o                         
  -2  -8   2         31.03         32.03         1.11 o                         
  -1  -8   2         30.96         28.89         1.25 o                         
   0  -8   2         13.38         11.65         0.79 o                         
   1  -8   2         66.31         66.83         1.62 o                         
   2  -8   2         37.93         35.80         1.34 o                         
   3  -8   2          0.45          0.11         0.57 o                         
   4  -8   2         48.69         49.76         2.97 o                         
   5  -8   2         88.37         89.87         3.11 o                         
  -8  -7   2         18.49         16.59         1.19 o                         
  -7  -7   2         68.30         68.28         2.22 o                         
  -6  -7   2         10.32         10.31         0.85 o                         
  -5  -7   2        117.19        112.88         2.51 o                         
  -4  -7   2         88.97         89.77         2.20 o                         
  -3  -7   2         20.55         20.06         1.07 o                         
  -2  -7   2        192.97        187.94         2.28 o                         
  -1  -7   2         79.06         80.49         1.48 o                         
   0  -7   2         13.64         12.11         0.64 o                         
   1  -7   2          5.58          4.52         0.54 o                         
   2  -7   2         91.92         86.86         1.63 o                         
   3  -7   2        180.46        171.52         2.22 o                         
   4  -7   2          1.24          2.41         0.64 o                         
   5  -7   2         25.33         24.43         1.57 o                         
   6  -7   2         27.63         22.77         1.49 o                         
  -9  -6   2         43.35         42.52         2.23 o                         
  -8  -6   2        134.72        140.76         2.52 o                         
  -7  -6   2         60.82         64.25         1.34 o                         
  -6  -6   2         74.02         77.55         1.41 o                         
  -5  -6   2          0.05         -0.15         0.41 o                         
  -4  -6   2        304.63        283.19         3.94 o                         
  -3  -6   2         27.36         24.05         1.02 o                         
  -2  -6   2        147.75        139.07         1.66 o                         
  -1  -6   2        480.56        476.00         3.46 o                         
   0  -6   2       1057.37       1053.25         6.20 o                         
   1  -6   2         25.28         25.73         0.79 o                         
   2  -6   2        141.06        135.92         1.66 o                         
   3  -6   2          7.41          5.11         0.52 o                         
   4  -6   2         55.80         47.47         1.31 o                         
   5  -6   2         26.42         27.20         1.29 o                         
   6  -6   2         49.03         52.67         1.83 o                         
   7  -6   2          0.16          1.03         0.85 o                         
  -9  -5   2         12.05          8.40         0.99 o                         
  -8  -5   2          1.42          0.56         0.52 o                         
  -7  -5   2         31.84         27.56         0.90 o                         
  -6  -5   2         12.08         17.55         0.69 o                         
  -5  -5   2         18.84         24.23         0.78 o                         
  -4  -5   2        189.60        205.30         2.05 o                         
  -3  -5   2          0.50          0.84         0.28 o                         
  -2  -5   2          7.91          5.11         0.32 o                         
  -1  -5   2        142.36        128.66         1.09 o                         
   0  -5   2        657.64        600.06         3.57 o                         
   1  -5   2        403.89        373.94         3.01 o                         
   2  -5   2         42.66         41.04         0.86 o                         
   3  -5   2         28.07         21.65         0.78 o                         
   4  -5   2         25.57         23.56         0.88 o                         
   5  -5   2         25.15         23.98         1.02 o                         
   6  -5   2         28.27         27.05         1.19 o                         
   7  -5   2         36.99         41.09         1.69 o                         
   8  -5   2         26.73         25.12         1.52 o                         
 -10  -4   2          2.91          1.40         0.88 o                         
  -9  -4   2          9.46          9.13         1.53 o                         
  -8  -4   2          8.26          7.47         0.70 o                         
  -7  -4   2         33.93         29.09         0.94 o                         
  -6  -4   2        377.93        355.58         2.70 o                         
  -5  -4   2        355.42        334.33         2.60 o                         
  -4  -4   2         88.97         86.88         1.51 o                         
  -3  -4   2         11.33         10.01         0.36 o                         
  -2  -4   2         15.59         14.56         0.43 o                         
  -1  -4   2         25.78         25.97         0.41 o                         
   0  -4   2        108.81        109.64         0.95 o                         
   1  -4   2         89.31         98.73         1.04 o                         
   2  -4   2         20.71         19.05         0.49 o                         
   3  -4   2          4.45          1.87         0.30 o                         
   4  -4   2         22.43         26.82         0.85 o                         
   5  -4   2         38.96         27.38         0.87 o                         
   6  -4   2        190.87        185.48         2.45 o                         
   7  -4   2        112.23        119.06         2.50 o                         
   8  -4   2         45.13         43.15         1.79 o                         
 -10  -3   2         21.34         21.26         1.55 o                         
  -9  -3   2         82.64         82.64         2.12 o                         
  -8  -3   2          3.10          3.99         0.62 o                         
  -7  -3   2          9.08         11.71         0.66 o                         
  -6  -3   2        679.32        644.33         4.48 o                         
  -5  -3   2       1327.24       1307.89         7.82 o                         
  -4  -3   2       1010.36        997.62         6.05 o                         
  -3  -3   2       1350.84       1410.67         8.07 o                         
  -2  -3   2       1209.98       1169.47         6.49 o                         
  -1  -3   2       1692.65       1769.11         8.02 o                         
   0  -3   2          0.71          2.37         0.20 o                         
   1  -3   2        418.05        434.43         2.70 o                         
   2  -3   2       1229.58       1259.32         6.51 o                         
   3  -3   2        260.46        221.44         1.53 o                         
   4  -3   2        611.52        593.75         3.61 o                         
   5  -3   2        134.47        142.42         1.54 o                         
   6  -3   2          1.14          4.25         0.49 o                         
   7  -3   2          0.98          0.21         0.46 o                         
   8  -3   2          7.31          6.42         0.84 o                         
   9  -3   2         13.73         14.35         1.55 o                         
 -10  -2   2         56.86         55.12         2.58 o                         
  -9  -2   2          0.68          0.39         0.63 o                         
  -8  -2   2         73.44         73.56         1.73 o                         
  -7  -2   2         14.64         16.00         0.75 o                         
  -6  -2   2          1.50          0.52         0.37 o                         
  -5  -2   2         50.03         56.47         0.93 o                         
  -4  -2   2         19.69         12.74         0.47 o                         
  -3  -2   2       2137.70       2244.17        13.03 o                         
  -2  -2   2       2389.03       2361.15        11.48 o                         
  -1  -2   2       7465.30       7445.96        35.78 o                         
   0  -2   2       2780.53       2898.80        14.64 o                         
   1  -2   2        528.76        525.88         3.19 o                         
   2  -2   2          2.70          3.38         0.23 o                         
   3  -2   2       1098.28       1101.45         5.74 o                         
   4  -2   2        223.72        200.42         1.54 o                         
   5  -2   2       1671.95       1597.66         8.81 o                         
   6  -2   2        605.94        567.31         4.13 o                         
   7  -2   2        248.93        268.64         3.15 o                         
   8  -2   2         14.69         11.45         1.11 o                         
   9  -2   2         13.15         13.17         1.60 o                         
 -10  -1   2          8.16          7.74         1.25 o                         
  -9  -1   2         25.43         26.50         2.35 o                         
  -8  -1   2          6.52          5.44         0.77 o                         
  -7  -1   2        278.71        269.04         3.23 o                         
  -6  -1   2        358.27        354.16         3.34 o                         
  -5  -1   2          0.02          0.42         0.22 o                         
  -4  -1   2        177.53        187.78         1.30 o                         
  -3  -1   2         88.07        100.71         0.88 o                         
  -2  -1   2        211.50        230.45         1.50 o                         
  -1  -1   2          0.20         -0.23         0.11 o                         
   0  -1   2         57.00         40.08         0.49 o                         
   1  -1   2        148.09        142.25         1.23 o                         
   2  -1   2        198.41        194.65         1.36 o                         
   3  -1   2         20.77         19.03         0.47 o                         
   4  -1   2        135.74        154.89         1.24 o                         
   5  -1   2        772.88        757.71         5.70 o                         
   6  -1   2        723.66        718.37         5.41 o                         
   7  -1   2        250.24        259.00         2.98 o                         
   8  -1   2         46.47         48.07         1.73 o                         
   9  -1   2         13.18         15.99         1.53 o                         
  10  -1   2          5.13          3.93         1.12 o                         
  -9   0   2         15.05         14.51         1.24 o                         
  -8   0   2         33.41         35.09         1.51 o                         
  -7   0   2        181.27        178.69         2.83 o                         
  -6   0   2        465.19        436.22         3.55 o                         
  -5   0   2        135.02        122.26         1.73 o                         
  -4   0   2         12.61         17.97         0.41 o                         
  -3   0   2          8.83          5.50         0.27 o                         
  -2   0   2        146.85        142.73         1.23 o                         
  -1   0   2          0.55          0.66         0.17 o                         
   0   0   2       4757.01       4765.61        22.75 o                         
   1   0   2        246.44        262.65         3.82 o                         
   2   0   2        375.39        338.31         2.10 o                         
   3   0   2         59.63         61.91         0.63 o                         
   4   0   2          0.00          0.28         0.15 o                         
   5   0   2         49.09         54.18         0.75 o                         
   6   0   2         13.21         13.60         0.61 o                         
   7   0   2         14.22         12.62         0.70 o                         
   8   0   2         21.70         23.37         1.57 o                         
   9   0   2          0.01         -0.04         0.80 o                         
  10   0   2        128.72        137.27         4.12 o                         
  -9   1   2          2.90          4.40         0.90 o                         
  -8   1   2          6.74          6.55         1.04 o                         
  -7   1   2         94.95         93.13         1.73 o                         
  -6   1   2          0.93          1.23         0.48 o                         
  -5   1   2        311.85        312.95         2.67 o                         
  -4   1   2        597.04        563.48         3.12 o                         
  -3   1   2        118.79        120.83         0.97 o                         
  -2   1   2       2866.64       2833.59        13.70 o                         
  -1   1   2        361.92        360.93         1.95 o                         
   0   1   2       2514.17       2480.42        14.83 o                         
   1   1   2       4136.30       3972.95        18.07 o                         
   2   1   2       2550.81       2574.01        11.82 o                         
   3   1   2       1617.17       1612.41         7.54 o                         
   4   1   2        717.89        735.74         4.35 o                         
   5   1   2        828.08        889.50         5.63 o                         
   6   1   2         23.26         29.22         0.76 o                         
   7   1   2         87.77         78.78         1.59 o                         
   8   1   2        107.03        106.58         2.82 o                         
   9   1   2         24.56         22.61         1.68 o                         
  10   1   2         53.77         53.89         2.49 o                         
  -9   2   2         10.16          7.70         1.11 o                         
  -8   2   2        139.60        136.02         2.68 o                         
  -7   2   2        144.60        138.19         2.72 o                         
  -6   2   2         30.31         37.44         1.01 o                         
  -5   2   2         41.10         42.58         0.91 o                         
  -4   2   2        134.82        133.55         1.31 o                         
  -3   2   2         63.49         60.08         0.74 o                         
  -2   2   2        164.13        185.14         1.39 o                         
  -1   2   2        156.24        145.81         1.13 o                         
   0   2   2         10.72         18.98         0.55 o                         
   1   2   2         39.71         33.72         0.44 o                         
   2   2   2         13.72         11.01         0.23 o                         
   3   2   2         70.28         66.26         0.56 o                         
   4   2   2       2475.87       2366.64        11.56 o                         
   5   2   2       1398.85       1448.93         8.14 o                         
   6   2   2         69.33         80.67         1.25 o                         
   7   2   2        112.43        116.20         2.70 o                         
   8   2   2        264.79        250.18         4.48 o                         
   9   2   2          6.64          6.31         1.05 o                         
  10   2   2         19.16         16.85         1.60 o                         
  -9   3   2          0.71          0.28         0.79 o                         
  -8   3   2         21.56         23.74         1.36 o                         
  -7   3   2         97.73         94.33         1.67 o                         
  -6   3   2         27.46         26.90         0.97 o                         
  -5   3   2         13.35         12.02         0.56 o                         
  -4   3   2         21.74         20.65         0.61 o                         
  -3   3   2        295.63        296.28         2.20 o                         
  -2   3   2         85.66         83.71         0.93 o                         
  -1   3   2         17.15         25.53         0.59 o                         
   0   3   2        469.75        419.47         2.53 o                         
   1   3   2        940.69       1012.05         5.69 o                         
   2   3   2        989.01        991.40         4.81 o                         
   3   3   2         69.19         61.65         0.66 o                         
   4   3   2          1.17          0.84         0.16 o                         
   5   3   2         68.97         57.51         0.83 o                         
   6   3   2          4.60          7.37         1.29 o                         
   7   3   2         19.43         22.22         0.99 o                         
   8   3   2         17.82         13.50         1.25 o                         
   9   3   2          0.92         -0.58         0.70 o                         
  10   3   2         10.57         11.43         1.40 o                         
  -8   4   2         12.59         11.27         1.14 o                         
  -7   4   2         21.75         20.31         1.11 o                         
  -6   4   2          3.92          4.54         0.65 o                         
  -5   4   2          0.24          0.12         0.32 o                         
  -4   4   2         10.87         10.21         0.55 o                         
  -3   4   2         35.87         28.55         0.67 o                         
  -2   4   2        221.27        210.73         1.60 o                         
  -1   4   2        107.82        103.77         1.01 o                         
   0   4   2          4.42          6.77         0.29 o                         
   1   4   2         71.90         66.75         0.83 o                         
   2   4   2        981.58       1069.96         5.27 o                         
   3   4   2        881.50        823.52         4.85 o                         
   4   4   2        166.66        182.14         1.59 o                         
   5   4   2        157.07        152.78         1.74 o                         
   6   4   2        506.14        482.49         4.32 o                         
   7   4   2         26.20         28.56         1.19 o                         
   8   4   2          4.86          5.79         0.71 o                         
   9   4   2          1.45          1.64         0.73 o                         
  10   4   2          3.14          3.73         0.88 o                         
  -8   5   2         20.72         23.45         1.52 o                         
  -7   5   2        108.57        109.32         2.57 o                         
  -6   5   2        119.90        113.86         2.46 o                         
  -5   5   2        301.62        299.98         3.04 o                         
  -4   5   2          6.42          4.01         0.48 o                         
  -3   5   2          3.73          3.84         0.46 o                         
  -2   5   2          0.25         -0.13         0.23 o                         
  -1   5   2        430.38        443.33         2.72 o                         
   0   5   2          0.04          0.31         0.20 o                         
   1   5   2        185.20        202.59         1.75 o                         
   2   5   2         55.93         46.40         0.70 o                         
   3   5   2        457.65        459.55         3.25 o                         
   4   5   2        182.91        178.16         1.76 o                         
   5   5   2         40.92         44.60         1.02 o                         
   6   5   2        299.87        295.42         3.10 o                         
   7   5   2        670.70        663.29         5.82 o                         
   8   5   2         48.75         49.31         1.53 o                         
   9   5   2          0.15          1.87         0.73 o                         
  10   5   2         99.34        111.00         2.96 o                         
  -7   6   2          2.57          1.86         0.97 o                         
  -6   6   2         18.99         17.75         1.46 o                         
  -5   6   2         43.25         40.83         1.57 o                         
  -4   6   2        221.10        215.23         2.65 o                         
  -3   6   2        113.76        103.38         1.75 o                         
  -2   6   2        730.54        733.18         6.35 o                         
  -1   6   2          8.76         14.74         0.64 o                         
   0   6   2        101.41         93.44         1.25 o                         
   1   6   2        504.25        470.32         3.37 o                         
   2   6   2         88.46         78.17         0.97 o                         
   3   6   2        179.84        178.41         2.08 o                         
   4   6   2         29.99         31.31         0.94 o                         
   5   6   2        117.77        116.23         2.75 o                         
   6   6   2         15.94         13.85         1.03 o                         
   7   6   2         17.63         14.19         1.06 o                         
   8   6   2         40.40         45.87         1.73 o                         
   9   6   2         28.04         29.80         2.51 o                         
  10   6   2         15.68         21.57         1.87 o                         
  -6   7   2          2.63          2.17         0.97 o                         
  -5   7   2         35.54         35.70         2.12 o                         
  -4   7   2         63.77         69.93         2.19 o                         
  -3   7   2          0.56          0.51         0.46 o                         
  -2   7   2          2.07          3.03         0.53 o                         
  -1   7   2          1.07          0.52         0.37 o                         
   0   7   2         43.17         43.45         0.98 o                         
   1   7   2        509.84        499.12         3.68 o                         
   2   7   2         97.09         92.83         1.48 o                         
   3   7   2         79.19         75.94         1.23 o                         
   4   7   2        334.74        317.77         3.66 o                         
   5   7   2         28.12         34.62         1.58 o                         
   6   7   2         25.85         19.24         1.30 o                         
   7   7   2          7.96          8.97         0.88 o                         
   8   7   2         10.57         14.74         1.07 o                         
   9   7   2        112.51        109.87         2.51 o                         
  -5   8   2          2.86          3.97         1.01 o                         
  -4   8   2          2.27          1.44         0.71 o                         
  -3   8   2         87.78         95.62         2.26 o                         
  -2   8   2          4.80          4.42         0.61 o                         
  -1   8   2         26.22         25.93         0.91 o                         
   0   8   2         16.80         18.23         0.77 o                         
   1   8   2        159.71        155.59         1.84 o                         
   2   8   2        199.75        195.46         2.58 o                         
   3   8   2          3.48          5.14         0.55 o                         
   4   8   2         52.35         55.89         2.56 o                         
   5   8   2         77.47         77.88         2.55 o                         
   6   8   2        198.97        210.86         4.36 o                         
   7   8   2          1.32          1.18         0.75 o                         
   8   8   2          8.64          5.39         1.22 o                         
   9   8   2          5.36          4.43         0.92 o                         
  -4   9   2         27.50         27.76         1.83 o                         
  -3   9   2         37.71         40.23         2.37 o                         
  -2   9   2         14.19         15.09         1.15 o                         
  -1   9   2        166.60        161.04         2.61 o                         
   0   9   2        174.29        172.65         2.29 o                         
   1   9   2        274.06        275.70         4.23 o                         
   2   9   2         66.51         68.48         1.54 o                         
   3   9   2          0.17          0.15         0.44 o                         
   4   9   2          4.84          3.14         1.01 o                         
   5   9   2          0.34          0.30         0.87 o                         
   6   9   2         13.07         12.72         2.20 o                         
   7   9   2         28.83         28.83         2.69 o                         
   8   9   2          0.01         -0.63         0.89 o                         
  -2  10   2         34.66         35.28         1.75 o                         
  -1  10   2          0.31          0.48         0.67 o                         
   0  10   2         39.81         43.09         1.59 o                         
   1  10   2         62.09         65.61         1.79 o                         
   2  10   2         42.60         41.99         1.50 o                         
   3  10   2         90.39         95.77         1.95 o                         
   4  10   2         83.16         78.51         2.92 o                         
   5  10   2          5.16          6.01         1.30 o                         
   6  10   2          7.72          8.05         2.17 o                         
   7  10   2         98.81         96.32         5.08 o                         
   0  11   2          1.15          1.54         0.96 o                         
   1  11   2          0.01          0.34         0.65 o                         
   2  11   2          3.75          3.34         0.77 o                         
   3  11   2          7.44          9.14         1.85 o                         
   4  11   2          4.40          5.33         1.34 o                         
   5  11   2         24.52         19.91         2.24 o                         
  -5 -10   3          1.21          1.91         1.04 o                         
  -4 -10   3         28.74         26.22         1.75 o                         
  -3 -10   3         47.81         48.78         2.19 o                         
  -2 -10   3         48.35         47.23         1.85 o                         
  -1 -10   3          6.34          5.00         0.94 o                         
   0 -10   3         16.28         15.18         1.26 o                         
   1 -10   3         13.72         15.19         1.46 o                         
  -6  -9   3          1.53          2.11         0.85 o                         
  -5  -9   3          0.44          0.16         0.79 o                         
  -4  -9   3          1.37          0.46         0.75 o                         
  -3  -9   3         18.91         14.17         1.28 o                         
  -2  -9   3        144.18        142.20         2.59 o                         
  -1  -9   3        135.56        131.25         2.68 o                         
   0  -9   3         11.80         11.73         1.09 o                         
   1  -9   3         50.03         49.01         2.06 o                         
   2  -9   3         17.47         15.96         1.26 o                         
   3  -9   3         31.61         33.82         1.94 o                         
  -7  -8   3          1.63          1.46         0.79 o                         
  -6  -8   3         95.19        100.04         2.97 o                         
  -5  -8   3          9.86         12.81         1.41 o                         
  -4  -8   3         22.21         21.11         1.42 o                         
  -3  -8   3         27.12         26.55         1.53 o                         
  -2  -8   3         60.99         63.91         1.70 o                         
  -1  -8   3        222.25        208.47         3.16 o                         
   0  -8   3          9.13          7.92         0.70 o                         
   1  -8   3          3.83          3.38         0.59 o                         
   2  -8   3          0.75          0.33         0.77 o                         
   3  -8   3         66.91         68.25         2.24 o                         
   4  -8   3         15.10         14.07         1.81 o                         
   5  -8   3         47.04         53.94         2.60 o                         
  -8  -7   3         25.12         24.02         1.46 o                         
  -7  -7   3         89.26         99.31         3.18 o                         
  -6  -7   3         11.60         12.85         1.25 o                         
  -5  -7   3          0.90          2.09         0.62 o                         
  -4  -7   3          9.58         11.28         1.03 o                         
  -3  -7   3        199.14        183.35         3.22 o                         
  -2  -7   3         43.22         40.21         1.13 o                         
  -1  -7   3         37.95         36.12         1.11 o                         
   0  -7   3        494.09        481.60         3.98 o                         
   1  -7   3        300.50        311.81         3.02 o                         
   2  -7   3          0.21         -0.21         0.47 o                         
   3  -7   3         21.15         18.46         0.94 o                         
   4  -7   3          1.99          2.40         0.69 o                         
   5  -7   3         91.49         89.24         2.76 o                         
   6  -7   3          7.63          7.22         1.04 o                         
  -9  -6   3          6.52          8.26         1.25 o                         
  -8  -6   3          5.99          2.26         0.69 o                         
  -7  -6   3          1.92          2.34         0.57 o                         
  -6  -6   3         17.96         16.40         0.96 o                         
  -5  -6   3          0.50         -0.18         0.46 o                         
  -4  -6   3         12.45         12.83         1.02 o                         
  -3  -6   3         88.21         88.94         1.85 o                         
  -2  -6   3          0.01         -0.37         0.37 o                         
  -1  -6   3        183.10        173.76         2.13 o                         
   0  -6   3        367.24        347.59         2.99 o                         
   1  -6   3        583.65        555.46         4.26 o                         
   2  -6   3        742.82        711.92         5.27 o                         
   3  -6   3          3.45          4.80         0.57 o                         
   4  -6   3        220.82        214.68         2.71 o                         
   5  -6   3          7.04          8.51         0.90 o                         
   6  -6   3         10.68          9.10         0.98 o                         
   7  -6   3        110.27        120.66         4.60 o                         
  -9  -5   3          6.35          8.88         1.06 o                         
  -8  -5   3        118.30        121.01         2.29 o                         
  -7  -5   3        122.12        122.93         2.33 o                         
  -6  -5   3         12.42         13.98         0.67 o                         
  -5  -5   3        191.50        176.25         2.04 o                         
  -4  -5   3          0.56          0.06         0.47 o                         
  -3  -5   3         97.89         89.90         1.33 o                         
  -2  -5   3        120.70        129.31         1.91 o                         
  -1  -5   3          2.47          2.35         0.25 o                         
   0  -5   3         20.51         22.23         0.58 o                         
   1  -5   3          9.54         11.21         0.49 o                         
   2  -5   3          1.73          3.14         0.39 o                         
   3  -5   3         35.50         35.16         0.98 o                         
   4  -5   3        197.31        193.82         2.24 o                         
   5  -5   3        159.76        158.47         1.98 o                         
   6  -5   3         42.32         39.63         1.32 o                         
   7  -5   3          5.35          4.84         0.81 o                         
   8  -5   3         33.01         32.15         2.91 o                         
  -9  -4   3          7.44          6.75         1.04 o                         
  -8  -4   3        138.12        143.91         2.68 o                         
  -7  -4   3         38.63         48.41         1.21 o                         
  -6  -4   3         17.96         18.87         0.77 o                         
  -5  -4   3         12.41          7.85         0.53 o                         
  -4  -4   3        137.46        117.29         1.50 o                         
  -3  -4   3         15.90         19.59         0.68 o                         
  -2  -4   3         66.29         62.59         0.79 o                         
  -1  -4   3       1151.15       1152.98         5.69 o                         
   0  -4   3        280.32        278.36         1.73 o                         
   1  -4   3        115.78        108.33         1.14 o                         
   2  -4   3          2.55          4.75         0.34 o                         
   3  -4   3          1.99          2.41         0.43 o                         
   4  -4   3         71.68         71.80         1.28 o                         
   5  -4   3          0.03          0.22         0.36 o                         
   6  -4   3         62.07         60.37         1.34 o                         
   7  -4   3          0.05          0.64         0.60 o                         
   8  -4   3          0.61         -0.33         1.27 o                         
  -9  -3   3          2.38          3.67         1.05 o                         
  -8  -3   3         25.84         25.36         1.43 o                         
  -7  -3   3          4.29          5.18         0.54 o                         
  -6  -3   3        115.11        122.15         1.67 o                         
  -5  -3   3          1.20          1.79         0.36 o                         
  -4  -3   3          8.54          6.48         0.38 o                         
  -3  -3   3          1.65          0.75         0.17 o                         
  -2  -3   3        491.78        493.44         2.86 o                         
  -1  -3   3        806.29        758.29         3.88 o                         
   0  -3   3       1589.61       1569.73         7.93 o                         
   1  -3   3        123.21        108.64         1.05 o                         
   2  -3   3        113.97        117.35         1.15 o                         
   3  -3   3         36.33         44.10         0.80 o                         
   4  -3   3          9.16         11.84         0.54 o                         
   5  -3   3        234.60        217.91         2.06 o                         
   6  -3   3        344.25        344.81         2.80 o                         
   7  -3   3        210.92        192.52         2.72 o                         
   8  -3   3         40.27         39.65         2.15 o                         
   9  -3   3          3.03          1.36         0.99 o                         
  -9  -2   3         36.62         28.16         2.20 o                         
  -8  -2   3         33.20         27.92         1.37 o                         
  -7  -2   3         64.00         61.89         1.28 o                         
  -6  -2   3        367.94        363.13         3.85 o                         
  -5  -2   3        558.05        526.64         3.99 o                         
  -4  -2   3        196.85        191.18         1.60 o                         
  -3  -2   3         65.00         56.77         0.71 o                         
  -2  -2   3         51.20         58.53         0.64 o                         
  -1  -2   3         81.19         87.59         0.77 o                         
   0  -2   3          8.42          5.98         0.27 o                         
   1  -2   3         42.79         36.73         0.55 o                         
   2  -2   3          0.41          1.22         0.21 o                         
   3  -2   3        337.69        343.97         2.37 o                         
   4  -2   3         65.29         62.28         0.81 o                         
   5  -2   3         52.92         51.81         0.89 o                         
   6  -2   3        187.45        189.35         2.67 o                         
   7  -2   3        607.84        591.02         7.67 o                         
   8  -2   3         83.95         90.60         2.09 o                         
   9  -2   3         61.60         65.97         2.21 o                         
  -9  -1   3        181.87        188.04         3.73 o                         
  -8  -1   3         42.43         48.09         1.83 o                         
  -7  -1   3         16.13         15.78         0.84 o                         
  -6  -1   3          0.54          0.20         0.40 o                         
  -5  -1   3        233.29        206.20         2.01 o                         
  -4  -1   3          0.63          0.37         0.23 o                         
  -3  -1   3        937.95        915.18         4.87 o                         
  -2  -1   3       2347.01       2364.95        11.09 o                         
  -1  -1   3       5244.63       5328.48        24.26 o                         
   0  -1   3        585.33        635.01         4.67 o                         
   1  -1   3        506.66        579.36         3.49 o                         
   2  -1   3         33.10         27.22         0.51 o                         
   3  -1   3         10.71         10.89         0.39 o                         
   4  -1   3         42.84         49.66         0.71 o                         
   5  -1   3        192.49        193.19         1.84 o                         
   6  -1   3          6.19          4.30         0.44 o                         
   7  -1   3          8.68          6.19         0.60 o                         
   8  -1   3          1.30          2.40         0.61 o                         
   9  -1   3         15.86         17.61         1.46 o                         
  10  -1   3         20.98         19.94         1.77 o                         
  -9   0   3          8.54          8.41         1.08 o                         
  -8   0   3         60.89         61.06         2.07 o                         
  -7   0   3         63.36         66.48         1.59 o                         
  -6   0   3         48.01         49.64         1.49 o                         
  -5   0   3         53.17         49.57         0.91 o                         
  -4   0   3          1.00          1.26         0.22 o                         
  -3   0   3         24.61         21.02         0.43 o                         
  -2   0   3        527.99        535.83         2.70 o                         
  -1   0   3       1233.28       1238.41         5.70 o                         
   0   0   3       1730.66       1735.73         9.39 o                         
   1   0   3        423.45        401.06         2.46 o                         
   2   0   3       1189.65       1297.37         7.18 o                         
   3   0   3        556.12        602.69         3.66 o                         
   4   0   3          2.62          2.86         0.31 o                         
   5   0   3         33.32         37.30         0.61 o                         
   6   0   3        294.62        281.02         2.66 o                         
   7   0   3         14.42         16.57         0.82 o                         
   8   0   3          4.00          3.03         0.68 o                         
   9   0   3          6.67          6.11         1.08 o                         
  10   0   3          0.16         -0.82         0.87 o                         
  -9   1   3         11.39         13.16         1.29 o                         
  -8   1   3        170.40        173.97         3.45 o                         
  -7   1   3        287.57        276.06         3.66 o                         
  -6   1   3        254.11        243.84         2.66 o                         
  -5   1   3          1.14          1.57         0.34 o                         
  -4   1   3         96.85        110.21         1.00 o                         
  -3   1   3        316.01        329.79         2.39 o                         
  -2   1   3         56.84         76.77         0.73 o                         
  -1   1   3          0.48          0.43         0.14 o                         
   0   1   3        416.07        391.33         2.19 o                         
   1   1   3        544.12        570.85         3.03 o                         
   2   1   3        114.17        117.46         0.99 o                         
   3   1   3          7.96         10.81         0.33 o                         
   4   1   3          7.88          4.97         0.29 o                         
   5   1   3        476.86        479.24         2.79 o                         
   6   1   3        318.85        308.53         3.03 o                         
   7   1   3          2.15          0.52         0.47 o                         
   8   1   3          8.55          9.31         0.92 o                         
   9   1   3          7.96          5.73         1.35 o                         
  10   1   3          4.45          3.11         1.08 o                         
  -9   2   3          7.54          7.66         1.12 o                         
  -8   2   3         19.36         17.00         1.34 o                         
  -7   2   3        109.10        107.32         1.91 o                         
  -6   2   3        358.00        341.50         2.98 o                         
  -5   2   3         23.33         27.14         0.85 o                         
  -4   2   3        196.35        181.72         1.63 o                         
  -3   2   3        579.55        605.18         4.11 o                         
  -2   2   3          9.62          8.10         0.36 o                         
  -1   2   3          0.82          1.70         0.20 o                         
   0   2   3        702.07        642.67         3.62 o                         
   1   2   3       4200.69       4159.26        19.87 o                         
   2   2   3        255.73        293.09         1.99 o                         
   3   2   3        115.71        106.60         0.88 o                         
   4   2   3         16.18         20.49         0.38 o                         
   5   2   3          1.00          0.67         0.24 o                         
   6   2   3        160.23        152.33         1.71 o                         
   7   2   3         18.16         19.92         1.47 o                         
   8   2   3          7.64          8.07         1.03 o                         
   9   2   3         45.80         43.42         2.02 o                         
  10   2   3          0.22         -0.48         0.79 o                         
  -8   3   3          5.72          4.21         0.81 o                         
  -7   3   3         48.96         49.35         1.30 o                         
  -6   3   3        185.12        186.76         2.29 o                         
  -5   3   3         18.33         19.92         0.76 o                         
  -4   3   3        139.69        142.12         1.56 o                         
  -3   3   3        376.90        367.61         2.57 o                         
  -2   3   3        643.42        621.29         3.55 o                         
  -1   3   3         86.73         89.79         0.88 o                         
   0   3   3        104.26        100.83         1.03 o                         
   1   3   3        956.12       1069.61         6.46 o                         
   2   3   3        904.07        956.04         4.96 o                         
   3   3   3         12.99         12.47         0.34 o                         
   4   3   3        127.40        144.36         1.17 o                         
   5   3   3        901.20        952.68         5.71 o                         
   6   3   3         51.84         63.38         1.24 o                         
   7   3   3        353.09        326.56         4.41 o                         
   8   3   3          0.73          1.69         0.77 o                         
   9   3   3          2.75          1.29         0.89 o                         
  10   3   3         24.50         23.03         1.58 o                         
  -8   4   3          1.05          0.53         0.64 o                         
  -7   4   3          0.00         -0.82         0.52 o                         
  -6   4   3          3.71          4.18         0.56 o                         
  -5   4   3        912.28        916.19         5.81 o                         
  -4   4   3        132.56        146.57         1.61 o                         
  -3   4   3          1.94          1.72         0.34 o                         
  -2   4   3         34.47         37.86         0.66 o                         
  -1   4   3        408.05        409.86         2.59 o                         
   0   4   3        751.85        816.84         4.69 o                         
   1   4   3        495.56        539.61         3.27 o                         
   2   4   3         31.72         39.31         0.52 o                         
   3   4   3        287.51        303.26         1.81 o                         
   4   4   3        173.89        173.25         1.49 o                         
   5   4   3         12.59         12.16         0.52 o                         
   6   4   3         48.57         57.11         1.21 o                         
   7   4   3          3.47          3.72         0.60 o                         
   8   4   3         64.80         57.86         1.97 o                         
   9   4   3          1.97          2.71         0.75 o                         
  10   4   3          2.10          2.00         0.84 o                         
  -7   5   3          9.90          7.46         0.95 o                         
  -6   5   3          4.43          2.95         0.69 o                         
  -5   5   3         83.47         79.96         1.75 o                         
  -4   5   3        158.27        148.25         1.78 o                         
  -3   5   3       1212.28       1179.81         9.25 o                         
  -2   5   3          7.79          6.53         0.42 o                         
  -1   5   3       2490.12       2433.52        12.37 o                         
   0   5   3        336.72        313.33         2.62 o                         
   1   5   3        774.62        810.39         4.52 o                         
   2   5   3        665.09        636.66         3.63 o                         
   3   5   3        133.06        119.93         0.99 o                         
   4   5   3        633.07        619.29         4.22 o                         
   5   5   3        270.53        246.88         3.17 o                         
   6   5   3         62.28         61.77         1.49 o                         
   7   5   3        171.39        152.45         2.50 o                         
   8   5   3          2.91          1.44         0.57 o                         
   9   5   3          1.75          1.62         0.78 o                         
  10   5   3          5.18          4.91         1.05 o                         
  -7   6   3         49.73         46.52         2.27 o                         
  -6   6   3         19.23         20.40         1.53 o                         
  -5   6   3          0.31          1.39         0.63 o                         
  -4   6   3         37.90         38.41         1.21 o                         
  -3   6   3        135.84        133.46         2.33 o                         
  -2   6   3        590.10        566.90         4.44 o                         
  -1   6   3         10.18         10.19         0.56 o                         
   0   6   3       1049.91       1049.92         6.55 o                         
   1   6   3        112.03        107.62         1.32 o                         
   2   6   3          2.06          2.41         0.28 o                         
   3   6   3        125.34        138.54         1.85 o                         
   4   6   3        363.93        360.35         3.45 o                         
   5   6   3        971.44        970.91        11.04 o                         
   6   6   3        653.53        644.52         8.23 o                         
   7   6   3         78.14         71.51         2.37 o                         
   8   6   3         84.41         78.57         2.17 o                         
   9   6   3          5.75          7.18         1.18 o                         
  10   6   3         18.66         19.54         1.83 o                         
  -6   7   3        269.68        278.93         4.96 o                         
  -5   7   3         33.05         37.71         1.94 o                         
  -4   7   3          0.33          0.67         0.56 o                         
  -3   7   3        189.52        193.17         2.59 o                         
  -2   7   3         62.37         68.24         1.36 o                         
  -1   7   3         26.08         24.59         0.89 o                         
   0   7   3          0.02         -0.06         0.34 o                         
   1   7   3         85.13         90.04         1.42 o                         
   2   7   3        602.98        596.92         4.48 o                         
   3   7   3         13.69         12.46         0.68 o                         
   4   7   3        144.63        149.86         2.54 o                         
   5   7   3         12.50          8.70         1.09 o                         
   6   7   3        105.02         89.28         2.67 o                         
   7   7   3        108.34        109.15         3.01 o                         
   8   7   3         17.65          8.81         1.22 o                         
   9   7   3          9.63         11.48         1.74 o                         
  10   7   3        105.71        115.85         3.72 o                         
  -5   8   3        286.71        307.38         5.11 o                         
  -4   8   3          3.50          4.47         0.92 o                         
  -3   8   3         30.06         31.42         1.52 o                         
  -2   8   3        162.62        171.79         2.49 o                         
  -1   8   3          4.39          4.57         0.55 o                         
   0   8   3        486.59        462.02         3.74 o                         
   1   8   3         97.44         91.82         1.54 o                         
   2   8   3        252.32        237.14         2.81 o                         
   3   8   3        332.16        316.94         3.24 o                         
   4   8   3         17.42         15.57         0.98 o                         
   5   8   3         74.99         71.03         2.50 o                         
   6   8   3          1.68          3.30         0.84 o                         
   7   8   3          0.93          1.49         0.76 o                         
   8   8   3         47.14         45.06         2.04 o                         
   9   8   3          6.36          6.83         1.15 o                         
  -4   9   3        209.97        226.20         4.08 o                         
  -3   9   3          2.12          2.94         0.82 o                         
  -2   9   3         32.25         38.07         1.67 o                         
  -1   9   3         29.87         35.08         1.41 o                         
   0   9   3          2.53          2.05         0.54 o                         
   1   9   3        177.45        171.27         2.45 o                         
   2   9   3         71.42         71.86         1.61 o                         
   3   9   3        101.55        101.27         1.84 o                         
   4   9   3        332.42        327.47         4.23 o                         
   5   9   3        264.88        270.30         5.17 o                         
   6   9   3         33.19         32.58         2.15 o                         
   7   9   3         26.90         29.78         2.03 o                         
   8   9   3         58.84         62.96         2.50 o                         
  -2  10   3          4.26          4.68         1.24 o                         
  -1  10   3          5.26          4.48         0.94 o                         
   0  10   3         83.35         80.69         2.17 o                         
   1  10   3          0.37          0.17         0.57 o                         
   2  10   3          1.24          0.11         0.57 o                         
   3  10   3         13.11         15.54         1.19 o                         
   4  10   3         18.13         17.30         1.50 o                         
   5  10   3        109.39        117.71         3.59 o                         
   6  10   3         25.45         24.74         2.01 o                         
   7  10   3         35.85         35.39         2.40 o                         
   0  11   3         16.18         17.81         1.56 o                         
   1  11   3         99.33         97.76         2.79 o                         
   2  11   3          0.05          0.10         0.63 o                         
   3  11   3          0.92          0.79         0.74 o                         
   4  11   3          0.14          0.33         1.70 o                         
   5  11   3          0.92         -1.82         1.00 o                         
  -3 -10   4         40.13         40.02         4.67 o                         
  -2 -10   4          4.62          4.18         1.09 o                         
  -1 -10   4          5.48          5.82         1.06 o                         
   0 -10   4         44.35         45.02         3.40 o                         
  -5  -9   4        127.34        131.14         4.03 o                         
  -4  -9   4         68.30         69.22         2.44 o                         
  -3  -9   4          7.42          6.25         1.05 o                         
  -2  -9   4          6.12          5.52         1.00 o                         
  -1  -9   4         60.35         59.72         1.78 o                         
   0  -9   4         80.15         80.38         2.49 o                         
   1  -9   4          1.01          1.01         0.87 o                         
   2  -9   4          7.70          7.11         1.17 o                         
   3  -9   4         42.13         50.44         2.24 o                         
  -7  -8   4         14.95         14.56         1.23 o                         
  -6  -8   4          8.99          8.82         1.07 o                         
  -5  -8   4         16.49         17.36         1.26 o                         
  -4  -8   4         13.09         15.98         1.33 o                         
  -3  -8   4        112.95        116.12         2.80 o                         
  -2  -8   4         39.57         43.76         1.61 o                         
  -1  -8   4         64.64         63.77         1.56 o                         
   0  -8   4         55.48         53.66         1.69 o                         
   1  -8   4         74.54         71.02         1.99 o                         
   2  -8   4          4.09          5.81         0.97 o                         
   3  -8   4         48.44         51.14         2.08 o                         
   4  -8   4         10.04         11.41         1.30 o                         
   5  -8   4         81.61         89.62         3.23 o                         
  -7  -7   4         77.93         63.18         2.07 o                         
  -6  -7   4         14.00         12.55         1.10 o                         
  -5  -7   4          3.79          4.15         0.77 o                         
  -4  -7   4          5.19          5.86         0.80 o                         
  -3  -7   4         31.63         33.39         1.79 o                         
  -2  -7   4         68.37         62.32         1.71 o                         
  -1  -7   4          5.85          6.44         0.81 o                         
   0  -7   4          5.95          4.62         0.72 o                         
   1  -7   4         23.21         21.12         0.98 o                         
   2  -7   4         14.17         13.28         0.92 o                         
   3  -7   4          4.73          5.61         0.85 o                         
   4  -7   4         14.31         15.88         1.33 o                         
   5  -7   4         76.64         83.09         2.91 o                         
   6  -7   4          6.62          8.94         1.45 o                         
  -8  -6   4         30.79         32.81         1.85 o                         
  -7  -6   4        208.83        220.88         3.57 o                         
  -6  -6   4        158.07        147.63         2.52 o                         
  -5  -6   4         21.63         19.32         1.16 o                         
  -4  -6   4         93.60         82.48         1.94 o                         
  -3  -6   4          0.14          1.09         0.59 o                         
  -2  -6   4        169.20        165.23         2.37 o                         
  -1  -6   4        124.73        125.83         1.85 o                         
   0  -6   4         57.21         59.96         1.21 o                         
   1  -6   4         29.77         32.88         0.92 o                         
   2  -6   4         88.52        101.03         1.73 o                         
   3  -6   4         17.15         15.82         0.93 o                         
   4  -6   4         12.31         11.46         0.82 o                         
   5  -6   4         85.51         91.30         2.02 o                         
   6  -6   4        131.70        134.07         2.75 o                         
   7  -6   4          5.63          6.26         1.19 o                         
  -8  -5   4          7.95          9.32         0.89 o                         
  -7  -5   4        171.48        182.13         2.58 o                         
  -6  -5   4        165.04        184.01         3.25 o                         
  -5  -5   4        179.58        189.15         2.37 o                         
  -4  -5   4         53.10         57.32         1.64 o                         
  -3  -5   4         98.76        109.38         1.63 o                         
  -2  -5   4         49.82         56.38         1.04 o                         
  -1  -5   4        440.76        405.28         3.04 o                         
   0  -5   4        951.76        931.86         5.55 o                         
   1  -5   4       1123.61       1111.73         6.51 o                         
   2  -5   4        615.71        609.09         4.29 o                         
   3  -5   4        257.17        257.98         2.60 o                         
   4  -5   4         68.04         69.56         1.37 o                         
   5  -5   4         28.35         27.82         0.98 o                         
   6  -5   4          9.32          9.80         0.84 o                         
   7  -5   4         31.49         27.27         1.36 o                         
   8  -5   4          7.39          5.29         1.36 o                         
  -9  -4   4          6.08          4.60         1.00 o                         
  -8  -4   4          6.76          3.03         0.75 o                         
  -7  -4   4          5.65          5.13         0.71 o                         
  -6  -4   4          0.83          0.54         0.45 o                         
  -5  -4   4         73.24         91.45         1.48 o                         
  -4  -4   4        278.14        285.70         2.63 o                         
  -3  -4   4         25.87         26.66         0.91 o                         
  -2  -4   4        381.40        362.08         2.57 o                         
  -1  -4   4          2.93          3.53         0.28 o                         
   0  -4   4        518.81        482.35         2.86 o                         
   1  -4   4        234.65        216.88         1.72 o                         
   2  -4   4         74.25         69.64         0.99 o                         
   3  -4   4       1013.63        939.54         7.25 o                         
   4  -4   4        195.25        196.94         2.08 o                         
   5  -4   4        453.91        440.65         3.62 o                         
   6  -4   4         36.14         39.07         1.07 o                         
   7  -4   4          2.37          2.27         0.69 o                         
   8  -4   4         97.11         92.20         3.08 o                         
  -9  -3   4         57.94         65.45         2.38 o                         
  -8  -3   4         56.05         51.44         2.14 o                         
  -7  -3   4         78.41         75.73         1.75 o                         
  -6  -3   4         93.88         88.95         1.61 o                         
  -5  -3   4         35.47         28.65         0.89 o                         
  -4  -3   4        462.55        459.23         3.40 o                         
  -3  -3   4         29.46         26.97         0.60 o                         
  -2  -3   4         83.02         87.17         1.44 o                         
  -1  -3   4         16.47         14.96         0.40 o                         
   0  -3   4        264.21        270.25         2.55 o                         
   1  -3   4        120.10        111.43         1.07 o                         
   2  -3   4          0.08         -0.23         0.21 o                         
   3  -3   4         26.59         29.46         0.72 o                         
   4  -3   4        506.57        489.83         3.60 o                         
   5  -3   4         82.23         80.23         1.28 o                         
   6  -3   4          0.12          0.08         0.40 o                         
   7  -3   4          4.61          2.82         1.07 o                         
   8  -3   4          0.16         -1.49         0.74 o                         
   9  -3   4         61.02         59.07         3.92 o                         
  -9  -2   4         20.01         17.34         1.45 o                         
  -8  -2   4         44.07         46.31         1.91 o                         
  -7  -2   4        174.59        176.02         2.90 o                         
  -6  -2   4         31.49         30.66         1.11 o                         
  -5  -2   4          0.22          0.53         0.34 o                         
  -4  -2   4         14.56          9.42         0.44 o                         
  -3  -2   4        168.49        160.05         1.34 o                         
  -2  -2   4        643.99        646.47         3.47 o                         
  -1  -2   4       2007.05       2025.97         9.66 o                         
   0  -2   4       1664.32       1735.68         9.18 o                         
   1  -2   4        283.52        300.10         2.00 o                         
   2  -2   4        302.27        296.41         2.22 o                         
   3  -2   4          2.30          3.60         0.36 o                         
   4  -2   4         64.97         75.83         1.22 o                         
   5  -2   4        102.44         96.20         1.38 o                         
   6  -2   4         92.57         82.30         1.43 o                         
   7  -2   4          0.01         -0.71         0.44 o                         
   8  -2   4         38.38         34.02         1.46 o                         
   9  -2   4         11.20         10.39         1.18 o                         
  -9  -1   4          3.21          2.23         1.05 o                         
  -8  -1   4          0.26          0.47         0.72 o                         
  -7  -1   4         64.28         68.87         1.82 o                         
  -6  -1   4        120.61        130.88         2.06 o                         
  -5  -1   4        134.36        146.22         1.87 o                         
  -4  -1   4         15.00         14.02         0.51 o                         
  -3  -1   4         32.84         28.03         0.55 o                         
  -2  -1   4        159.17        146.03         0.99 o                         
  -1  -1   4       3239.70       3341.47        16.19 o                         
   0  -1   4          5.16          2.26         0.25 o                         
   1  -1   4       3511.68       3721.25        18.81 o                         
   2  -1   4        165.57        154.06         1.27 o                         
   3  -1   4        690.36        663.47         3.89 o                         
   4  -1   4        112.33        115.26         1.23 o                         
   5  -1   4          9.88         10.39         0.52 o                         
   6  -1   4        783.98        749.76         5.31 o                         
   7  -1   4        363.00        352.01         3.71 o                         
   8  -1   4         51.38         45.33         1.80 o                         
   9  -1   4        111.90        107.82         3.16 o                         
  10  -1   4          0.47         -0.21         0.94 o                         
  -9   0   4         12.85         13.40         1.72 o                         
  -8   0   4          3.87          2.20         0.93 o                         
  -7   0   4          2.81          5.02         0.67 o                         
  -6   0   4        263.70        269.23         2.89 o                         
  -5   0   4          4.67          3.78         0.42 o                         
  -4   0   4          1.48          1.09         0.25 o                         
  -3   0   4        169.13        182.33         1.31 o                         
  -2   0   4         19.31         18.46         0.36 o                         
  -1   0   4          1.40          2.15         0.19 o                         
   0   0   4          2.18          0.34         0.18 o                         
   1   0   4          8.95          3.72         0.21 o                         
   2   0   4         52.92         50.53         0.65 o                         
   3   0   4        200.06        192.59         1.43 o                         
   4   0   4        405.70        430.93         2.72 o                         
   5   0   4        125.41        124.99         1.28 o                         
   6   0   4          3.21          3.09         0.44 o                         
   7   0   4        247.89        230.40         2.77 o                         
   8   0   4         33.53         32.75         1.16 o                         
   9   0   4         31.45         24.29         1.78 o                         
  10   0   4        109.37        121.04         3.54 o                         
  -9   1   4          3.24          0.57         1.00 o                         
  -8   1   4         10.92          9.92         1.24 o                         
  -7   1   4         30.38         32.91         1.31 o                         
  -6   1   4          3.68          2.46         0.43 o                         
  -5   1   4          3.86          3.45         0.41 o                         
  -4   1   4        112.60        117.80         1.47 o                         
  -3   1   4         35.25         33.13         0.58 o                         
  -2   1   4         69.65         63.78         0.70 o                         
  -1   1   4         79.66         89.78         0.81 o                         
   0   1   4        612.37        584.66         3.21 o                         
   1   1   4       1226.74       1152.36         5.59 o                         
   2   1   4        204.80        199.18         1.45 o                         
   3   1   4        104.49        114.10         1.02 o                         
   4   1   4        125.38        116.12         1.04 o                         
   5   1   4         30.20         30.68         0.60 o                         
   6   1   4         14.32         10.32         0.62 o                         
   7   1   4        126.58        129.97         1.95 o                         
   8   1   4          1.27          0.06         0.47 o                         
   9   1   4         19.28         22.27         1.70 o                         
  10   1   4         66.58         73.41         2.89 o                         
  -8   2   4         15.21         13.96         1.12 o                         
  -7   2   4         38.19         40.10         1.62 o                         
  -6   2   4         32.71         33.63         1.09 o                         
  -5   2   4         80.45         83.14         1.36 o                         
  -4   2   4         19.74         23.68         0.70 o                         
  -3   2   4         22.75         20.80         0.51 o                         
  -2   2   4        288.80        303.58         2.07 o                         
  -1   2   4         14.75         25.19         0.44 o                         
   0   2   4        277.76        298.23         1.89 o                         
   1   2   4        507.21        523.24         3.10 o                         
   2   2   4        148.27        128.68         1.11 o                         
   3   2   4         53.47         45.74         0.63 o                         
   4   2   4        277.15        280.41         1.85 o                         
   5   2   4        499.05        512.24         3.87 o                         
   6   2   4        120.59        122.98         1.75 o                         
   7   2   4          0.23          0.59         0.42 o                         
   8   2   4        270.34        259.50         4.27 o                         
   9   2   4         21.27         21.24         1.62 o                         
  10   2   4         28.23         29.60         2.01 o                         
  -8   3   4        135.30        137.43         2.90 o                         
  -7   3   4        136.81        137.52         2.24 o                         
  -6   3   4         25.64         25.96         0.95 o                         
  -5   3   4         79.63         76.24         1.36 o                         
  -4   3   4        467.86        451.00         3.24 o                         
  -3   3   4          0.52          1.47         0.29 o                         
  -2   3   4         35.86         35.96         0.69 o                         
  -1   3   4         68.59         61.53         0.85 o                         
   0   3   4       1674.18       1667.74         9.37 o                         
   1   3   4        275.37        348.62         2.58 o                         
   2   3   4        128.95        122.95         1.13 o                         
   3   3   4         43.16         48.91         0.64 o                         
   4   3   4        720.41        734.79         4.32 o                         
   5   3   4        247.37        249.63         2.20 o                         
   6   3   4        242.48        246.81         2.54 o                         
   7   3   4         64.94         64.52         1.83 o                         
   8   3   4          4.98          4.55         0.78 o                         
   9   3   4          0.05          1.72         0.73 o                         
  10   3   4          0.06         -0.85         0.81 o                         
  -8   4   4          0.26          0.91         0.72 o                         
  -7   4   4         76.14         75.06         1.92 o                         
  -6   4   4         11.55         11.61         0.77 o                         
  -5   4   4          6.13          7.08         0.56 o                         
  -4   4   4         13.57         11.46         0.61 o                         
  -3   4   4          0.33          0.27         0.33 o                         
  -2   4   4         26.65         23.81         0.63 o                         
  -1   4   4         92.86         86.41         0.98 o                         
   0   4   4        616.87        590.02         3.66 o                         
   1   4   4       1180.33       1214.91         7.06 o                         
   2   4   4       1192.01       1299.79         7.08 o                         
   3   4   4         39.84         42.20         0.60 o                         
   4   4   4          3.31          1.37         0.23 o                         
   5   4   4        139.18        136.59         1.48 o                         
   6   4   4        178.77        177.80         2.22 o                         
   7   4   4          0.04         -0.55         0.50 o                         
   8   4   4         72.42         80.38         3.23 o                         
   9   4   4         51.38         50.97         2.00 o                         
  10   4   4          1.87          0.34         0.82 o                         
  -7   5   4          1.76          3.13         0.80 o                         
  -6   5   4        147.27        142.89         2.84 o                         
  -5   5   4          0.06          0.42         0.42 o                         
  -4   5   4          1.65          2.33         0.44 o                         
  -3   5   4         68.61         65.04         1.22 o                         
  -2   5   4        105.88        102.06         1.27 o                         
  -1   5   4        372.51        380.89         2.61 o                         
   0   5   4         88.57        100.96         1.23 o                         
   1   5   4        397.35        398.86         2.88 o                         
   2   5   4         55.65         47.89         0.79 o                         
   3   5   4          0.74          0.72         0.25 o                         
   4   5   4         26.58         35.62         0.81 o                         
   5   5   4         79.09         84.05         1.20 o                         
   6   5   4        431.00        430.16         5.10 o                         
   7   5   4        516.43        509.59         5.98 o                         
   8   5   4         56.65         60.34         2.34 o                         
   9   5   4         35.94         36.53         2.75 o                         
  10   5   4         18.20         22.39         1.89 o                         
  -6   6   4         54.29         55.72         2.26 o                         
  -5   6   4        271.58        264.26         3.78 o                         
  -4   6   4        199.42        211.66         2.72 o                         
  -3   6   4          0.53          0.76         0.45 o                         
  -2   6   4        835.69        827.21         6.62 o                         
  -1   6   4         44.37         44.74         1.24 o                         
   0   6   4          5.87          7.83         0.51 o                         
   1   6   4         48.38         55.13         0.94 o                         
   2   6   4         90.83         87.54         1.27 o                         
   3   6   4        282.93        288.07         2.50 o                         
   4   6   4          5.83          7.46         0.55 o                         
   5   6   4          0.59         -0.04         0.42 o                         
   6   6   4         49.85         51.68         2.00 o                         
   7   6   4        229.03        209.22         4.10 o                         
   8   6   4          6.64          6.58         1.07 o                         
   9   6   4         27.89         22.84         2.24 o                         
  10   6   4         39.25         40.57         3.06 o                         
  -6   7   4         85.49         91.95         2.93 o                         
  -5   7   4          0.21          0.15         0.71 o                         
  -4   7   4         53.14         51.08         1.59 o                         
  -3   7   4        106.74         96.94         2.32 o                         
  -2   7   4        146.67        140.48         1.97 o                         
  -1   7   4       1158.08       1163.44         7.95 o                         
   0   7   4        445.40        433.55         3.47 o                         
   1   7   4         19.01         17.17         0.70 o                         
   2   7   4         13.55         13.88         0.62 o                         
   3   7   4         10.52          9.63         1.01 o                         
   4   7   4        197.81        191.82         3.04 o                         
   5   7   4          7.01          5.36         0.85 o                         
   6   7   4        101.73        109.14         3.78 o                         
   7   7   4         26.87         23.55         1.68 o                         
   8   7   4         12.06         13.60         1.39 o                         
   9   7   4         24.88         25.56         4.10 o                         
  10   7   4          3.78          3.12         1.56 o                         
  -5   8   4         49.06         54.41         2.39 o                         
  -4   8   4         36.13         36.55         1.74 o                         
  -3   8   4         90.48         98.70         2.36 o                         
  -2   8   4          4.93          5.62         0.90 o                         
  -1   8   4          6.88          7.23         0.65 o                         
   0   8   4         79.02         84.92         1.46 o                         
   1   8   4         46.00         47.45         1.24 o                         
   2   8   4          3.36          2.89         0.58 o                         
   3   8   4        157.68        156.28         2.59 o                         
   4   8   4         12.37         15.46         1.12 o                         
   5   8   4         52.50         48.30         2.03 o                         
   6   8   4        256.74        262.78         9.10 o                         
   7   8   4         57.27         53.64         2.41 o                         
   8   8   4         14.12         15.76         1.62 o                         
   9   8   4          0.04         -1.02         0.93 o                         
  -3   9   4         63.79         64.80         2.11 o                         
  -2   9   4          7.41          7.58         1.38 o                         
  -1   9   4          5.23          6.02         0.67 o                         
   0   9   4          4.96          6.73         0.75 o                         
   1   9   4         32.36         30.83         1.12 o                         
   2   9   4         17.44         19.64         0.99 o                         
   3   9   4          9.38         10.66         0.88 o                         
   4   9   4          2.91          1.72         0.63 o                         
   5   9   4          3.14          3.09         0.81 o                         
   6   9   4         36.01         30.57         2.10 o                         
   7   9   4          0.01         -0.67         0.74 o                         
   8   9   4         11.69          8.89         1.22 o                         
  -2  10   4        129.26        137.08         3.00 o                         
  -1  10   4          7.63          9.57         1.06 o                         
   0  10   4          7.43          4.48         0.74 o                         
   1  10   4         58.07         54.40         1.77 o                         
   2  10   4         64.74         57.78         1.89 o                         
   3  10   4         32.68         27.30         1.47 o                         
   4  10   4         28.94         25.85         1.66 o                         
   5  10   4         18.48         20.34         1.99 o                         
   6  10   4          4.43          5.75         1.29 o                         
   7  10   4          7.95          7.07         1.34 o                         
   0  11   4          0.67          0.74         0.91 o                         
   1  11   4         20.93         21.70         1.42 o                         
   2  11   4          8.56          4.58         0.94 o                         
   3  11   4         25.32         25.09         1.54 o                         
   4  11   4         22.20         21.89         1.71 o                         
   5  11   4        153.32        161.67         4.92 o                         
  -4  -9   5          3.40          2.48         1.08 o                         
  -3  -9   5         38.99         39.72         2.03 o                         
  -2  -9   5         63.51         69.16         2.45 o                         
  -1  -9   5         51.72         50.43         1.75 o                         
   0  -9   5         69.28         71.53         2.22 o                         
   1  -9   5          0.03         -0.52         0.87 o                         
   2  -9   5         23.79         22.27         1.73 o                         
  -6  -8   5         69.42         65.16         2.25 o                         
  -5  -8   5          0.13          0.33         0.76 o                         
  -4  -8   5         15.17         16.31         1.40 o                         
  -3  -8   5          7.46          6.97         0.92 o                         
  -2  -8   5         17.05         16.50         1.16 o                         
  -1  -8   5         87.94         81.68         1.79 o                         
   0  -8   5          3.77          1.86         0.93 o                         
   1  -8   5         99.18         98.39         2.39 o                         
   2  -8   5          0.07         -0.70         0.71 o                         
   3  -8   5          0.20          0.02         0.73 o                         
   4  -8   5          1.81          0.61         1.00 o                         
  -7  -7   5          0.08          0.33         0.77 o                         
  -6  -7   5        123.86        132.97         2.99 o                         
  -5  -7   5         52.11         50.11         1.81 o                         
  -4  -7   5          5.91          7.35         0.88 o                         
  -3  -7   5         33.95         32.67         1.48 o                         
  -2  -7   5         16.51         21.85         1.21 o                         
  -1  -7   5          0.53          0.48         0.52 o                         
   0  -7   5          1.30          0.83         0.51 o                         
   1  -7   5          0.45          0.32         0.48 o                         
   2  -7   5         23.11         22.95         1.15 o                         
   3  -7   5         35.45         34.72         1.74 o                         
   4  -7   5          0.13         -1.08         0.65 o                         
   5  -7   5         18.49         17.83         1.34 o                         
  -7  -6   5          3.25          3.16         0.85 o                         
  -6  -6   5          0.86          0.93         0.85 o                         
  -5  -6   5         54.39         55.59         1.79 o                         
  -4  -6   5         31.96         34.80         1.47 o                         
  -3  -6   5          1.51          1.51         0.81 o                         
  -2  -6   5        180.50        191.62         2.68 o                         
  -1  -6   5         63.73         65.21         1.52 o                         
   0  -6   5        252.82        241.49         2.75 o                         
   1  -6   5         19.49         20.67         0.81 o                         
   2  -6   5        137.42        136.75         1.91 o                         
   3  -6   5        110.06        106.57         2.04 o                         
   4  -6   5         36.29         36.95         1.45 o                         
   5  -6   5         13.07         13.01         1.09 o                         
   6  -6   5         84.48         90.00         2.57 o                         
   7  -6   5         34.49         34.21         2.25 o                         
  -8  -5   5         78.30         91.44         2.40 o                         
  -7  -5   5          9.96          5.49         0.79 o                         
  -6  -5   5         77.07         74.55         1.67 o                         
  -5  -5   5          7.92         10.04         0.74 o                         
  -4  -5   5          0.27         -0.20         0.40 o                         
  -3  -5   5        397.29        399.95         6.17 o                         
  -2  -5   5         12.88         11.37         0.60 o                         
  -1  -5   5        275.72        256.09         2.40 o                         
   0  -5   5          0.15          0.62         0.34 o                         
   1  -5   5        309.48        310.31         2.54 o                         
   2  -5   5         43.88         39.80         1.06 o                         
   3  -5   5          4.88          5.19         0.55 o                         
   4  -5   5        652.57        640.52         5.92 o                         
   5  -5   5        196.16        197.89         2.32 o                         
   6  -5   5         10.00          6.70         0.73 o                         
   7  -5   5         74.78         76.38         2.65 o                         
  -8  -4   5        162.32        173.11         3.56 o                         
  -7  -4   5        192.26        193.41         3.23 o                         
  -6  -4   5        171.59        168.61         2.41 o                         
  -5  -4   5         13.51         14.25         0.80 o                         
  -4  -4   5        269.27        285.04         2.97 o                         
  -3  -4   5         57.41         55.08         1.05 o                         
  -2  -4   5         41.01         45.71         0.96 o                         
  -1  -4   5         15.48         14.20         0.52 o                         
   0  -4   5        261.23        245.49         1.77 o                         
   1  -4   5        218.67        242.64         2.06 o                         
   2  -4   5          0.52          0.99         0.35 o                         
   3  -4   5         39.73         40.45         0.97 o                         
   4  -4   5         35.51         34.07         0.97 o                         
   5  -4   5        378.02        375.31         3.46 o                         
   6  -4   5         40.62         41.43         1.22 o                         
   7  -4   5          1.18          0.87         0.83 o                         
   8  -4   5          8.42          9.73         1.40 o                         
  -8  -3   5          3.86          1.47         1.19 o                         
  -7  -3   5          0.01          0.24         0.62 o                         
  -6  -3   5        245.61        253.27         3.42 o                         
  -5  -3   5          2.78          2.23         0.61 o                         
  -4  -3   5        126.95        133.03         1.76 o                         
  -3  -3   5       1469.54       1511.17         8.94 o                         
  -2  -3   5          1.12          0.96         0.28 o                         
  -1  -3   5         89.12        102.55         1.02 o                         
   0  -3   5         32.23         30.36         0.66 o                         
   1  -3   5         15.55         14.96         0.51 o                         
   2  -3   5        703.48        689.50         4.55 o                         
   3  -3   5        465.26        459.65         3.19 o                         
   4  -3   5        528.14        491.38         3.70 o                         
   5  -3   5         66.67         63.08         1.60 o                         
   6  -3   5         22.26         22.51         0.90 o                         
   7  -3   5          1.02          2.14         0.62 o                         
   8  -3   5          7.64          7.06         1.20 o                         
   9  -3   5         21.83         17.77         1.73 o                         
  -9  -2   5          0.26          0.48         1.13 o                         
  -8  -2   5         20.27         19.44         1.69 o                         
  -7  -2   5          2.45          3.10         0.74 o                         
  -6  -2   5          4.69          6.32         0.75 o                         
  -5  -2   5        401.18        409.26         4.13 o                         
  -4  -2   5          6.36          4.76         0.47 o                         
  -3  -2   5        199.93        212.25         1.76 o                         
  -2  -2   5         95.20         90.70         1.08 o                         
  -1  -2   5          3.38          5.33         0.32 o                         
   0  -2   5        778.12        850.34         5.21 o                         
   1  -2   5        616.97        707.63         4.49 o                         
   2  -2   5          5.12          3.54         0.29 o                         
   3  -2   5        395.36        387.31         2.87 o                         
   4  -2   5          2.77          5.24         0.41 o                         
   5  -2   5         93.14         86.47         1.37 o                         
   6  -2   5          8.85          6.85         0.60 o                         
   7  -2   5        165.42        154.09         2.65 o                         
   8  -2   5         86.45         87.14         2.82 o                         
   9  -2   5         14.86         15.12         1.60 o                         
  -9  -1   5        109.10        112.50         3.12 o                         
  -8  -1   5        101.85         97.65         3.05 o                         
  -7  -1   5          0.68          1.78         0.71 o                         
  -6  -1   5          7.57          6.26         0.74 o                         
  -5  -1   5        250.33        244.41         3.29 o                         
  -4  -1   5        224.48        225.26         2.40 o                         
  -3  -1   5          1.07          1.25         0.27 o                         
  -2  -1   5         11.02         10.52         0.37 o                         
  -1  -1   5       1126.75       1193.04         6.27 o                         
   0  -1   5         21.34         20.70         0.55 o                         
   1  -1   5        333.07        348.19         2.18 o                         
   2  -1   5        149.35        187.40         1.53 o                         
   3  -1   5        443.62        424.37         2.79 o                         
   4  -1   5        114.21        112.56         1.29 o                         
   5  -1   5        126.26        129.71         1.58 o                         
   6  -1   5        153.15        143.26         2.22 o                         
   7  -1   5         21.55         18.82         1.06 o                         
   8  -1   5         92.69         85.50         2.02 o                         
   9  -1   5         11.32         14.76         1.91 o                         
  10  -1   5         21.13         22.18         2.43 o                         
  -8   0   5         51.71         47.49         2.13 o                         
  -7   0   5         77.15         73.03         2.31 o                         
  -6   0   5          1.01          0.78         0.61 o                         
  -5   0   5        137.54        126.98         1.84 o                         
  -4   0   5         91.74         97.66         1.21 o                         
  -3   0   5          0.09          0.42         0.23 o                         
  -2   0   5        160.92        153.43         1.10 o                         
  -1   0   5        187.35        163.88         1.24 o                         
   0   0   5       2899.65       3031.99        14.79 o                         
   1   0   5        196.25        211.99         1.67 o                         
   2   0   5         37.03         33.80         0.55 o                         
   3   0   5        198.84        199.42         1.55 o                         
   4   0   5         46.55         40.37         0.72 o                         
   5   0   5        132.67        130.75         1.52 o                         
   6   0   5          0.11         -0.22         0.38 o                         
   7   0   5         11.38         13.74         0.90 o                         
   8   0   5         24.15         23.77         1.21 o                         
   9   0   5          8.25         10.03         1.78 o                         
  10   0   5          1.72          1.37         1.37 o                         
  -8   1   5          2.60          2.36         1.03 o                         
  -7   1   5        156.62        154.69         3.11 o                         
  -6   1   5        114.32        117.98         1.92 o                         
  -5   1   5         32.29         36.25         0.92 o                         
  -4   1   5         42.28         43.46         0.84 o                         
  -3   1   5          0.32          0.30         0.23 o                         
  -2   1   5          8.08          7.10         0.29 o                         
  -1   1   5         54.18         50.39         0.65 o                         
   0   1   5         90.67        109.59         1.01 o                         
   1   1   5          2.11          3.94         0.31 o                         
   2   1   5        268.46        279.32         1.74 o                         
   3   1   5         54.33         53.15         0.72 o                         
   4   1   5        606.04        587.42         3.63 o                         
   5   1   5          0.53          1.05         0.31 o                         
   6   1   5        234.67        234.56         2.95 o                         
   7   1   5         17.54         17.03         0.95 o                         
   8   1   5          1.20          1.55         0.56 o                         
   9   1   5          0.46         -0.73         0.68 o                         
  10   1   5          1.98          1.17         1.30 o                         
  -8   2   5         37.11         42.04         2.33 o                         
  -7   2   5        151.19        157.19         3.78 o                         
  -6   2   5        383.75        399.67         3.95 o                         
  -5   2   5        169.12        174.12         2.07 o                         
  -4   2   5          2.03          2.14         0.43 o                         
  -3   2   5         20.56         17.81         0.53 o                         
  -2   2   5          7.26         11.20         0.41 o                         
  -1   2   5        292.07        292.46         1.84 o                         
   0   2   5        507.27        567.43         3.91 o                         
   1   2   5        614.72        578.68         3.29 o                         
   2   2   5        456.87        409.67         2.49 o                         
   3   2   5         58.40         55.78         0.76 o                         
   4   2   5          7.06          7.37         0.32 o                         
   5   2   5         21.40         23.45         0.59 o                         
   6   2   5         92.24         91.92         1.44 o                         
   7   2   5          0.10         -0.06         0.40 o                         
   8   2   5         25.98         25.23         1.37 o                         
   9   2   5          3.15          6.00         1.05 o                         
  10   2   5         21.55         24.06         2.35 o                         
  -8   3   5          0.09          0.07         0.81 o                         
  -7   3   5         23.33         25.73         1.63 o                         
  -6   3   5        151.33        154.84         2.13 o                         
  -5   3   5         28.98         29.71         1.02 o                         
  -4   3   5        314.62        319.65         2.77 o                         
  -3   3   5        198.73        194.96         1.81 o                         
  -2   3   5         78.25         72.72         1.02 o                         
  -1   3   5          2.99          1.68         0.28 o                         
   0   3   5       1845.20       1843.19        10.41 o                         
   1   3   5       1633.76       1604.94         9.20 o                         
   2   3   5       2103.03       2175.41        10.85 o                         
   3   3   5        193.55        183.33         1.52 o                         
   4   3   5        479.40        452.19         2.80 o                         
   5   3   5         82.25         85.38         1.22 o                         
   6   3   5         17.98         17.45         0.66 o                         
   7   3   5         58.90         61.64         1.42 o                         
   8   3   5         27.39         28.17         1.80 o                         
   9   3   5          9.77         13.47         1.47 o                         
  10   3   5         90.38        102.97         3.39 o                         
  -7   4   5         27.80         25.55         1.50 o                         
  -6   4   5         19.82         19.86         0.97 o                         
  -5   4   5        167.06        173.13         2.63 o                         
  -4   4   5         34.51         35.18         1.00 o                         
  -3   4   5        117.32        121.66         1.56 o                         
  -2   4   5        262.59        242.22         2.09 o                         
  -1   4   5         35.14         33.74         0.71 o                         
   0   4   5          1.54          5.05         0.37 o                         
   1   4   5         39.36         42.59         0.78 o                         
   2   4   5          4.24          8.32         0.39 o                         
   3   4   5        163.09        183.33         1.57 o                         
   4   4   5        265.32        267.68         2.02 o                         
   5   4   5        992.57        996.32         6.51 o                         
   6   4   5        218.04        204.29         2.26 o                         
   7   4   5          0.16          1.55         0.53 o                         
   8   4   5         34.78         32.22         2.99 o                         
   9   4   5         13.97          9.99         1.31 o                         
  10   4   5          8.58          8.33         1.43 o                         
  -7   5   5         70.00         72.72         2.90 o                         
  -6   5   5         23.37         22.54         1.25 o                         
  -5   5   5          0.25          0.78         0.65 o                         
  -4   5   5        151.88        156.75         2.51 o                         
  -3   5   5         36.83         36.76         0.96 o                         
  -2   5   5        105.22        110.51         1.41 o                         
  -1   5   5        583.94        591.08         3.93 o                         
   0   5   5        405.86        406.87         2.91 o                         
   1   5   5        210.13        183.47         1.87 o                         
   2   5   5         21.09         21.54         0.59 o                         
   3   5   5         39.88         47.07         0.80 o                         
   4   5   5         51.14         50.57         0.99 o                         
   5   5   5         31.30         34.07         0.87 o                         
   6   5   5          0.42          0.24         0.40 o                         
   7   5   5         96.68        103.79         2.54 o                         
   8   5   5          1.96          2.16         0.87 o                         
   9   5   5         33.22         42.94         2.29 o                         
  10   5   5          2.99          1.56         1.29 o                         
  -6   6   5          0.03          0.11         1.01 o                         
  -5   6   5         75.65         82.39         3.19 o                         
  -4   6   5          2.72          2.41         0.66 o                         
  -3   6   5         39.88         38.93         1.23 o                         
  -2   6   5        195.90        191.60         2.35 o                         
  -1   6   5        643.12        609.61         4.40 o                         
   0   6   5       1503.15       1481.27         9.86 o                         
   1   6   5        435.13        438.56         3.37 o                         
   2   6   5        126.59        117.00         1.51 o                         
   3   6   5          3.46          1.43         0.34 o                         
   4   6   5         21.99         26.29         0.90 o                         
   5   6   5         54.38         57.12         1.21 o                         
   6   6   5         92.39         90.09         2.57 o                         
   7   6   5        110.43        115.23         3.04 o                         
   8   6   5         33.63         34.17         1.89 o                         
   9   6   5         27.45         29.58         2.80 o                         
  10   6   5          0.84          1.43         1.95 o                         
  -5   7   5         26.80         29.35         1.81 o                         
  -4   7   5         48.83         52.06         1.79 o                         
  -3   7   5          3.80          4.09         0.93 o                         
  -2   7   5          5.97          6.02         0.60 o                         
  -1   7   5        113.05        107.18         1.59 o                         
   0   7   5         21.90         23.73         0.93 o                         
   1   7   5        369.13        387.54         3.94 o                         
   2   7   5        150.37        154.39         1.76 o                         
   3   7   5        182.84        196.59         2.59 o                         
   4   7   5        400.66        372.46         3.83 o                         
   5   7   5          5.27          4.53         0.67 o                         
   6   7   5         35.11         35.09         1.54 o                         
   7   7   5        249.98        240.60         4.69 o                         
   8   7   5        125.83        125.18         3.40 o                         
   9   7   5         40.63         41.83         3.06 o                         
  10   7   5         29.98         34.42         5.27 o                         
  -4   8   5         10.58         10.54         1.08 o                         
  -3   8   5         62.59         63.13         1.99 o                         
  -2   8   5         68.98         66.09         1.84 o                         
  -1   8   5        106.18        106.55         1.80 o                         
   0   8   5          6.75          8.31         0.67 o                         
   1   8   5          3.93          5.97         0.54 o                         
   2   8   5         24.54         23.48         0.95 o                         
   3   8   5         12.45         12.71         1.01 o                         
   4   8   5         20.66         21.91         1.17 o                         
   5   8   5         13.33         12.78         1.05 o                         
   6   8   5          0.72          0.80         0.68 o                         
   7   8   5          1.02          1.55         0.88 o                         
   8   8   5          3.14          1.82         0.98 o                         
   9   8   5          1.25         -0.32         1.00 o                         
  -3   9   5          0.78          1.35         0.80 o                         
  -2   9   5        146.34        150.96         3.01 o                         
  -1   9   5         25.97         26.17         1.29 o                         
   0   9   5         64.04         66.57         1.60 o                         
   1   9   5          1.77          1.51         0.60 o                         
   2   9   5         33.99         29.01         1.49 o                         
   3   9   5          0.04          1.05         0.55 o                         
   4   9   5          3.03          2.37         0.95 o                         
   5   9   5         61.63         58.70         1.93 o                         
   6   9   5         38.43         43.00         1.92 o                         
   7   9   5          0.01          0.38         0.71 o                         
   8   9   5          0.00         -1.03         0.81 o                         
  -1  10   5          2.71          4.41         0.89 o                         
   0  10   5          6.50          8.95         1.05 o                         
   1  10   5          0.60          0.39         0.67 o                         
   2  10   5         18.97         20.90         1.34 o                         
   3  10   5         15.93         15.60         1.19 o                         
   4  10   5         23.20         24.46         1.44 o                         
   5  10   5         32.40         32.57         2.30 o                         
   6  10   5        131.99        130.08         3.89 o                         
   7  10   5         81.67         84.38         5.52 o                         
   1  11   5          8.55          9.62         1.27 o                         
   2  11   5          4.25          2.65         1.10 o                         
   3  11   5         21.41         24.00         1.52 o                         
   4  11   5         71.55         71.75         2.63 o                         
   5  11   5          2.06          2.66         1.02 o                         
  -3  -9   6          4.88          3.83         1.00 o                         
  -2  -9   6         10.06          9.72         1.13 o                         
  -1  -9   6          0.37         -0.78         0.89 o                         
   0  -9   6         11.29          9.80         1.22 o                         
   1  -9   6          0.02         -1.20         0.82 o                         
  -5  -8   6         68.24         70.80         2.38 o                         
  -4  -8   6         56.09         53.52         2.07 o                         
  -3  -8   6         38.79         37.42         1.80 o                         
  -2  -8   6        139.81        142.90         2.94 o                         
  -1  -8   6         75.84         77.29         1.99 o                         
   0  -8   6         11.91         11.72         1.33 o                         
   1  -8   6         13.99         19.42         1.33 o                         
   2  -8   6          0.75         -0.91         1.03 o                         
   3  -8   6         39.22         39.13         1.82 o                         
  -6  -7   6          0.36         -0.03         0.74 o                         
  -5  -7   6         31.88         29.43         1.71 o                         
  -4  -7   6         15.84         20.01         1.34 o                         
  -3  -7   6         10.18         11.62         1.09 o                         
  -2  -7   6         99.53        102.98         2.15 o                         
  -1  -7   6        300.90        307.49         3.47 o                         
   0  -7   6        295.35        292.50         3.37 o                         
   1  -7   6          8.42          8.15         0.93 o                         
   2  -7   6         37.66         39.21         1.46 o                         
   3  -7   6         14.81         18.04         1.25 o                         
   4  -7   6         48.99         47.02         2.49 o                         
   5  -7   6         33.54         31.04         1.70 o                         
  -7  -6   6         87.71         92.93         2.69 o                         
  -6  -6   6          0.04         -0.39         0.70 o                         
  -5  -6   6        117.46        121.64         2.61 o                         
  -4  -6   6          1.31          0.15         0.63 o                         
  -3  -6   6          0.00         -0.36         0.56 o                         
  -2  -6   6         45.43         48.63         1.45 o                         
  -1  -6   6          1.28          1.53         0.55 o                         
   0  -6   6        143.79        140.22         2.12 o                         
   1  -6   6         15.68         14.77         1.51 o                         
   2  -6   6          2.71          2.80         0.53 o                         
   3  -6   6         52.89         52.33         2.02 o                         
   4  -6   6         47.59         48.75         1.99 o                         
   5  -6   6         40.25         44.49         2.32 o                         
   6  -6   6         82.86         85.72         2.37 o                         
  -7  -5   6        111.75        108.58         2.56 o                         
  -6  -5   6        143.92        142.06         2.54 o                         
  -5  -5   6         31.73         30.32         1.25 o                         
  -4  -5   6         12.01         14.66         0.95 o                         
  -3  -5   6        122.74        127.61         1.96 o                         
  -2  -5   6          0.83          0.60         0.37 o                         
  -1  -5   6         73.51         62.29         1.56 o                         
   0  -5   6        115.14        117.13         1.59 o                         
   1  -5   6        579.53        558.11         3.80 o                         
   2  -5   6          9.69          9.96         0.58 o                         
   3  -5   6         16.09         14.16         0.82 o                         
   4  -5   6          6.38          6.10         0.63 o                         
   5  -5   6         36.21         32.75         1.28 o                         
   6  -5   6         95.12         95.85         2.33 o                         
   7  -5   6          3.06          3.02         1.00 o                         
  -8  -4   6          0.16         -1.19         0.73 o                         
  -7  -4   6         15.44         14.54         1.28 o                         
  -6  -4   6         27.13         29.63         1.28 o                         
  -5  -4   6         42.71         43.32         1.28 o                         
  -4  -4   6         65.15         70.13         1.47 o                         
  -3  -4   6         54.86         58.72         1.13 o                         
  -2  -4   6       1469.34       1470.27         9.46 o                         
  -1  -4   6          3.80          3.80         0.42 o                         
   0  -4   6         14.44         13.07         0.55 o                         
   1  -4   6         39.29         34.99         0.81 o                         
   2  -4   6        157.13        153.41         1.69 o                         
   3  -4   6        679.42        670.98         4.76 o                         
   4  -4   6          2.22          0.75         0.44 o                         
   5  -4   6        181.53        166.25         2.19 o                         
   6  -4   6        179.25        167.85         2.65 o                         
   7  -4   6         25.52         26.40         1.40 o                         
   8  -4   6          0.78          0.23         0.99 o                         
  -8  -3   6          1.45          3.25         1.13 o                         
  -7  -3   6         42.67         42.79         1.87 o                         
  -6  -3   6         46.45         47.63         1.48 o                         
  -5  -3   6          5.48          5.41         0.66 o                         
  -4  -3   6        415.07        415.18         3.92 o                         
  -3  -3   6         95.30         87.95         1.34 o                         
  -2  -3   6        282.59        303.29         2.45 o                         
  -1  -3   6        242.19        252.13         2.00 o                         
   0  -3   6          2.70          2.33         0.34 o                         
   1  -3   6          0.47         -0.04         0.30 o                         
   2  -3   6        102.73        117.02         1.31 o                         
   3  -3   6         20.11         21.64         0.84 o                         
   4  -3   6        934.05        897.33         5.91 o                         
   5  -3   6         33.55         30.41         0.98 o                         
   6  -3   6        403.97        383.76         3.84 o                         
   7  -3   6         35.00         29.20         1.40 o                         
   8  -3   6         15.75         16.60         2.19 o                         
  -8  -2   6         53.28         57.08         2.26 o                         
  -7  -2   6         50.27         53.13         1.97 o                         
  -6  -2   6         25.23         24.27         1.28 o                         
  -5  -2   6          0.64          1.40         0.48 o                         
  -4  -2   6          1.10          0.60         0.55 o                         
  -3  -2   6        303.45        280.60         2.44 o                         
  -2  -2   6        302.49        310.60         2.56 o                         
  -1  -2   6         29.21         27.03         0.62 o                         
   0  -2   6        211.33        212.80         1.91 o                         
   1  -2   6          0.01          0.14         0.26 o                         
   2  -2   6        483.98        499.40         3.16 o                         
   3  -2   6        210.72        216.67         1.88 o                         
   4  -2   6        241.34        235.50         2.19 o                         
   5  -2   6        106.52        103.63         1.68 o                         
   6  -2   6          6.34          5.22         0.62 o                         
   7  -2   6          2.33          2.72         0.59 o                         
   8  -2   6         27.93         26.21         1.52 o                         
   9  -2   6          6.71          8.48         1.78 o                         
  -8  -1   6          0.36         -0.70         0.84 o                         
  -7  -1   6         12.93         10.77         1.10 o                         
  -6  -1   6          4.13          2.24         0.65 o                         
  -5  -1   6         54.16         49.79         1.42 o                         
  -4  -1   6         52.05         50.99         1.18 o                         
  -3  -1   6         17.10         20.83         0.93 o                         
  -2  -1   6        189.63        184.68         1.59 o                         
  -1  -1   6        287.83        284.40         2.05 o                         
   0  -1   6          0.16          1.81         0.29 o                         
   1  -1   6        742.01        823.29         4.82 o                         
   2  -1   6        370.23        383.73         2.49 o                         
   3  -1   6        236.45        254.38         2.00 o                         
   4  -1   6         10.32          9.78         0.50 o                         
   5  -1   6         12.82         17.42         0.74 o                         
   6  -1   6        374.12        361.64         3.46 o                         
   7  -1   6         35.56         37.60         1.41 o                         
   8  -1   6          3.14          3.89         0.81 o                         
   9  -1   6         94.64         99.03         3.16 o                         
  -8   0   6          1.28          2.04         1.02 o                         
  -7   0   6         45.43         45.49         2.31 o                         
  -6   0   6        299.86        290.65         3.93 o                         
  -5   0   6         77.74         85.42         2.34 o                         
  -4   0   6         13.78         15.00         0.71 o                         
  -3   0   6        112.60        119.77         1.47 o                         
  -2   0   6          3.68          7.05         0.34 o                         
  -1   0   6        172.79        202.11         1.47 o                         
   0   0   6         27.83         24.54         0.54 o                         
   1   0   6         11.32         20.12         0.52 o                         
   2   0   6        303.64        299.93         2.04 o                         
   3   0   6         78.56         79.59         0.97 o                         
   4   0   6        225.12        223.49         2.13 o                         
   5   0   6          4.42          3.72         0.41 o                         
   6   0   6         39.19         40.79         1.21 o                         
   7   0   6        386.98        383.57         4.42 o                         
   8   0   6         74.08         76.47         1.95 o                         
   9   0   6         76.00         78.67         2.34 o                         
  10   0   6         27.03         29.08         3.25 o                         
  -8   1   6          9.27          8.63         1.36 o                         
  -7   1   6          3.62          3.81         2.22 o                         
  -6   1   6          0.83          1.67         0.64 o                         
  -5   1   6        197.51        201.75         2.32 o                         
  -4   1   6         48.27         49.36         1.02 o                         
  -3   1   6          3.70          3.77         0.37 o                         
  -2   1   6        163.71        151.14         1.48 o                         
  -1   1   6        258.91        261.48         1.77 o                         
   0   1   6         44.70         64.08         0.81 o                         
   1   1   6        221.70        238.22         1.73 o                         
   2   1   6         30.81         29.40         0.51 o                         
   3   1   6        646.72        605.92         3.55 o                         
   4   1   6        112.41        108.26         1.28 o                         
   5   1   6         20.26         21.37         0.69 o                         
   6   1   6         44.77         45.37         1.06 o                         
   7   1   6         53.23         50.05         1.46 o                         
   8   1   6         13.38         11.89         0.91 o                         
   9   1   6         24.50         25.65         1.49 o                         
  10   1   6         69.95         82.18         3.91 o                         
  -8   2   6          3.28          1.22         1.06 o                         
  -7   2   6          0.65          1.46         0.81 o                         
  -6   2   6          0.18         -0.71         0.50 o                         
  -5   2   6          0.83          1.25         0.43 o                         
  -4   2   6          0.01         -0.33         0.34 o                         
  -3   2   6         54.49         51.84         0.88 o                         
  -2   2   6         15.80         12.25         0.48 o                         
  -1   2   6         86.99         82.62         0.93 o                         
   0   2   6        132.06        144.65         1.28 o                         
   1   2   6        772.49        786.92         4.39 o                         
   2   2   6       1058.58       1106.63         5.60 o                         
   3   2   6         90.24         84.57         1.01 o                         
   4   2   6        245.66        245.56         1.94 o                         
   5   2   6        202.17        188.37         1.70 o                         
   6   2   6         83.95         90.39         1.50 o                         
   7   2   6         16.68         18.69         0.95 o                         
   8   2   6          7.55          6.91         0.80 o                         
   9   2   6          4.05          5.51         0.94 o                         
  10   2   6         15.11         16.08         1.46 o                         
  -7   3   6        103.93        110.95         3.32 o                         
  -6   3   6        188.89        193.43         3.02 o                         
  -5   3   6          9.24         10.53         0.76 o                         
  -4   3   6         13.36         16.01         0.83 o                         
  -3   3   6         50.16         49.37         0.96 o                         
  -2   3   6         23.07         24.84         0.72 o                         
  -1   3   6          0.02          0.22         0.24 o                         
   0   3   6         15.33         11.40         0.57 o                         
   1   3   6         98.30        117.76         1.24 o                         
   2   3   6         36.23         39.21         0.66 o                         
   3   3   6          6.67          9.27         0.42 o                         
   4   3   6        207.83        226.57         1.87 o                         
   5   3   6        452.76        427.60         3.17 o                         
   6   3   6        442.23        452.28         4.63 o                         
   7   3   6        124.62        118.47         1.80 o                         
   8   3   6          0.71          2.67         0.68 o                         
   9   3   6          5.61          6.24         1.15 o                         
  10   3   6          0.15          0.33         1.03 o                         
  -7   4   6         52.62         53.76         1.98 o                         
  -6   4   6        281.27        277.94         4.03 o                         
  -5   4   6        157.98        159.34         2.35 o                         
  -4   4   6        185.13        183.53         2.53 o                         
  -3   4   6        119.30        116.82         1.59 o                         
  -2   4   6        197.52        199.36         1.94 o                         
  -1   4   6         23.77         29.27         0.74 o                         
   0   4   6        341.12        363.54         2.86 o                         
   1   4   6        382.66        415.87         3.08 o                         
   2   4   6        533.33        508.83         3.54 o                         
   3   4   6         25.93         21.45         0.63 o                         
   4   4   6         90.02         88.89         1.06 o                         
   5   4   6          5.38          7.44         0.54 o                         
   6   4   6         34.67         33.17         0.94 o                         
   7   4   6          1.26          2.17         0.57 o                         
   8   4   6         20.78         25.63         1.77 o                         
   9   4   6         60.14         67.67         4.47 o                         
  10   4   6          8.60         12.23         2.09 o                         
  -6   5   6         10.46         11.60         1.09 o                         
  -5   5   6         38.41         41.77         1.61 o                         
  -4   5   6         49.93         47.88         1.35 o                         
  -3   5   6        393.83        370.46         3.22 o                         
  -2   5   6         30.99         28.56         0.83 o                         
  -1   5   6        177.84        156.99         1.80 o                         
   0   5   6        246.59        247.18         2.17 o                         
   1   5   6        154.57        163.93         1.73 o                         
   2   5   6        191.11        206.37         1.95 o                         
   3   5   6        217.82        221.37         2.05 o                         
   4   5   6        226.06        221.48         2.06 o                         
   5   5   6        360.65        345.66         3.01 o                         
   6   5   6          4.73          6.99         0.70 o                         
   7   5   6          0.81         -0.21         0.49 o                         
   8   5   6         49.95         47.45         3.42 o                         
   9   5   6          2.82          3.88         1.07 o                         
  10   5   6         19.01         17.92         1.84 o                         
  -6   6   6          2.14          1.66         0.99 o                         
  -5   6   6          7.70          6.44         0.94 o                         
  -4   6   6         23.97         28.23         1.44 o                         
  -3   6   6         17.95         19.08         0.93 o                         
  -2   6   6          0.12          0.21         0.40 o                         
  -1   6   6         28.39         24.52         0.85 o                         
   0   6   6          0.11          0.63         0.41 o                         
   1   6   6          0.02          0.26         0.36 o                         
   2   6   6          7.24          7.74         0.54 o                         
   3   6   6         33.69         33.25         0.97 o                         
   4   6   6         89.16        103.71         1.65 o                         
   5   6   6        208.91        189.37         2.30 o                         
   6   6   6         14.77         17.82         1.06 o                         
   7   6   6         10.61         13.27         1.61 o                         
   8   6   6         15.52         12.76         1.78 o                         
   9   6   6         16.58         15.95         2.06 o                         
  10   6   6         11.02         10.28         1.91 o                         
  -5   7   6          0.01          0.06         0.88 o                         
  -4   7   6         13.22         14.93         2.02 o                         
  -3   7   6         20.65         19.72         1.14 o                         
  -2   7   6         88.61         87.00         1.91 o                         
  -1   7   6        116.89        122.40         1.85 o                         
   0   7   6        335.92        322.91         3.03 o                         
   1   7   6         59.06         62.26         1.13 o                         
   2   7   6          0.86          0.43         0.37 o                         
   3   7   6          5.31          4.63         0.54 o                         
   4   7   6         48.55         56.17         1.41 o                         
   5   7   6         38.99         37.73         1.15 o                         
   6   7   6          6.79          6.11         0.75 o                         
   7   7   6          6.71          7.65         1.14 o                         
   8   7   6         14.84         15.41         1.51 o                         
   9   7   6          3.43          4.03         1.56 o                         
  -4   8   6         24.52         24.49         1.50 o                         
  -3   8   6         22.39         21.56         1.45 o                         
  -2   8   6          5.34          2.32         0.66 o                         
  -1   8   6        189.04        185.12         2.84 o                         
   0   8   6         85.17         81.11         1.48 o                         
   1   8   6        282.31        293.08         2.85 o                         
   2   8   6        169.73        158.91         2.40 o                         
   3   8   6         82.83         73.38         1.70 o                         
   4   8   6         38.18         39.58         1.35 o                         
   5   8   6         56.49         55.54         1.63 o                         
   6   8   6         85.24         87.76         2.44 o                         
   7   8   6         29.54         28.32         3.64 o                         
   8   8   6          0.18          0.10         0.94 o                         
   9   8   6          0.49         -0.42         1.41 o                         
  -3   9   6          1.33          2.63         1.08 o                         
  -2   9   6         56.34         61.42         2.07 o                         
  -1   9   6          4.87          5.20         0.78 o                         
   0   9   6         20.42         21.77         1.41 o                         
   1   9   6         15.34         17.98         1.21 o                         
   2   9   6         88.31         89.17         2.19 o                         
   3   9   6         77.89         75.72         1.92 o                         
   4   9   6         40.28         40.15         1.46 o                         
   5   9   6          4.74          3.58         0.86 o                         
   6   9   6          0.51          0.09         0.87 o                         
   7   9   6         26.33         25.96         2.52 o                         
   8   9   6         46.42         45.14         2.64 o                         
  -1  10   6         76.93         84.29         2.43 o                         
   0  10   6          6.30          6.32         0.84 o                         
   1  10   6         66.82         71.99         2.61 o                         
   2  10   6          0.19         -0.94         0.71 o                         
   3  10   6          0.30          1.02         0.72 o                         
   4  10   6         44.15         50.27         2.15 o                         
   5  10   6         37.01         39.31         2.33 o                         
   6  10   6          1.13          2.33         0.92 o                         
   7  10   6          7.84          8.09         1.54 o                         
   2  11   6         91.59         96.63         2.94 o                         
   3  11   6          5.55          6.94         1.04 o                         
   4  11   6          9.50          9.88         1.18 o                         
  -4  -8   7          5.35          3.01         1.00 o                         
  -3  -8   7          0.17          0.41         0.82 o                         
  -2  -8   7          0.00          0.38         0.81 o                         
  -1  -8   7         82.56         87.86         2.22 o                         
   0  -8   7         49.45         53.64         2.08 o                         
   1  -8   7         49.41         46.30         1.78 o                         
   2  -8   7         10.80         10.98         1.34 o                         
  -5  -7   7          3.11          2.24         0.96 o                         
  -4  -7   7         49.72         51.31         1.99 o                         
  -3  -7   7         46.81         45.93         1.93 o                         
  -2  -7   7          0.48          0.32         0.71 o                         
  -1  -7   7         15.42         15.46         1.08 o                         
   0  -7   7          8.17          8.74         1.30 o                         
   1  -7   7         14.14         12.44         1.03 o                         
   2  -7   7         22.28         21.09         1.39 o                         
   3  -7   7         19.23         21.83         1.39 o                         
   4  -7   7         51.86         53.70         2.00 o                         
  -6  -6   7          0.58          0.01         0.73 o                         
  -5  -6   7          6.19          6.53         0.99 o                         
  -4  -6   7          1.47          1.27         0.71 o                         
  -3  -6   7         19.45         23.68         1.40 o                         
  -2  -6   7         51.78         53.80         1.61 o                         
  -1  -6   7        105.49        111.06         1.99 o                         
   0  -6   7          4.60          7.24         0.71 o                         
   1  -6   7        137.49        147.41         2.31 o                         
   2  -6   7         20.34         17.49         1.07 o                         
   3  -6   7          0.03          1.06         0.59 o                         
   4  -6   7          1.90          0.49         0.69 o                         
   5  -6   7          5.60          4.98         1.00 o                         
   6  -6   7         15.00         13.58         1.65 o                         
  -7  -5   7          0.81          1.46         1.08 o                         
  -6  -5   7        107.81        109.23         2.65 o                         
  -5  -5   7          5.49          7.00         0.86 o                         
  -4  -5   7         50.13         51.16         1.57 o                         
  -3  -5   7          0.83          0.92         0.49 o                         
  -2  -5   7          3.60          5.40         0.62 o                         
  -1  -5   7        229.21        232.32         2.97 o                         
   0  -5   7          0.30         -0.31         0.47 o                         
   1  -5   7          0.08          0.09         0.43 o                         
   2  -5   7         27.84         31.03         0.93 o                         
   3  -5   7          8.73          5.84         0.58 o                         
   4  -5   7          6.79          6.91         0.79 o                         
   5  -5   7         37.05         32.93         1.55 o                         
   6  -5   7          4.93          4.01         0.99 o                         
   7  -5   7         49.78         42.82         2.06 o                         
  -7  -4   7         32.35         33.53         1.88 o                         
  -6  -4   7         38.65         44.20         2.23 o                         
  -5  -4   7        136.45        145.94         2.71 o                         
  -4  -4   7          1.76          2.55         0.54 o                         
  -3  -4   7         43.22         42.00         1.12 o                         
  -2  -4   7          5.48          6.46         0.49 o                         
  -1  -4   7         10.30         12.46         0.66 o                         
   0  -4   7        191.37        194.00         2.08 o                         
   1  -4   7         51.74         53.11         1.11 o                         
   2  -4   7         53.77         55.67         1.08 o                         
   3  -4   7         21.56         24.74         0.89 o                         
   4  -4   7          0.74          0.33         0.48 o                         
   5  -4   7        125.04        122.15         2.21 o                         
   6  -4   7         24.25         22.48         1.44 o                         
   7  -4   7         52.94         45.64         1.81 o                         
  -7  -3   7         77.96         81.42         2.53 o                         
  -6  -3   7         27.72         33.31         1.65 o                         
  -5  -3   7         15.76         16.54         1.01 o                         
  -4  -3   7         64.63         68.29         1.63 o                         
  -3  -3   7        123.71        130.14         1.71 o                         
  -2  -3   7          0.59          0.52         0.38 o                         
  -1  -3   7        133.80        161.08         1.83 o                         
   0  -3   7        106.33         96.04         1.27 o                         
   1  -3   7        120.22        115.25         1.51 o                         
   2  -3   7        158.91        152.82         1.78 o                         
   3  -3   7         14.99         16.08         0.73 o                         
   4  -3   7        158.30        160.79         2.04 o                         
   5  -3   7         13.41         13.17         0.82 o                         
   6  -3   7         32.95         30.40         1.31 o                         
   7  -3   7          2.89          2.32         0.71 o                         
   8  -3   7         21.86         23.16         1.59 o                         
  -7  -2   7          2.29          2.29         0.83 o                         
  -6  -2   7          1.34          1.53         0.72 o                         
  -5  -2   7          0.04          0.06         0.50 o                         
  -4  -2   7         11.02          8.97         0.91 o                         
  -3  -2   7        285.04        292.44         2.67 o                         
  -2  -2   7        125.51        136.67         1.60 o                         
  -1  -2   7          5.78          5.49         0.53 o                         
   0  -2   7         58.27         66.37         1.09 o                         
   1  -2   7          4.16          2.87         0.48 o                         
   2  -2   7         23.09         22.09         0.75 o                         
   3  -2   7          2.17          2.48         0.42 o                         
   4  -2   7          5.76          4.37         0.47 o                         
   5  -2   7         72.58         70.45         1.48 o                         
   6  -2   7          4.53          3.10         0.54 o                         
   7  -2   7          0.67          0.35         0.60 o                         
   8  -2   7         10.08         14.86         1.65 o                         
   9  -2   7          0.34         -0.25         0.94 o                         
  -7  -1   7         32.40         34.53         1.87 o                         
  -6  -1   7         12.49         14.98         1.25 o                         
  -5  -1   7        133.98        128.23         2.26 o                         
  -4  -1   7        104.87        101.88         1.71 o                         
  -3  -1   7          1.77          1.47         0.40 o                         
  -2  -1   7        167.48        184.85         1.83 o                         
  -1  -1   7         36.70         40.09         0.81 o                         
   0  -1   7         32.38         31.35         0.78 o                         
   1  -1   7        213.31        206.56         1.94 o                         
   2  -1   7         40.85         47.75         0.93 o                         
   3  -1   7          0.81          0.66         0.40 o                         
   4  -1   7          5.38          6.09         0.52 o                         
   5  -1   7        157.23        153.98         1.90 o                         
   6  -1   7          2.49          2.90         0.51 o                         
   7  -1   7          2.73          3.57         0.74 o                         
   8  -1   7         19.65         16.95         1.31 o                         
   9  -1   7          1.83         -0.02         0.94 o                         
  -7   0   7         25.01         28.79         1.73 o                         
  -6   0   7          2.96          4.43         0.84 o                         
  -5   0   7          3.15          2.30         0.65 o                         
  -4   0   7        239.23        226.70         2.45 o                         
  -3   0   7         54.94         52.69         1.09 o                         
  -2   0   7        477.31        454.24         3.24 o                         
  -1   0   7        792.11        767.83         4.44 o                         
   0   0   7        893.30        868.21         5.19 o                         
   1   0   7         54.83         41.35         0.85 o                         
   2   0   7          3.12          2.53         0.31 o                         
   3   0   7         93.06         90.37         1.05 o                         
   4   0   7        115.16        114.30         1.43 o                         
   5   0   7         91.79         82.63         1.27 o                         
   6   0   7         28.50         29.62         1.00 o                         
   7   0   7         27.49         28.71         1.32 o                         
   8   0   7          0.41          0.13         0.61 o                         
   9   0   7          7.90          8.07         1.08 o                         
  -7   1   7         88.71         82.56         2.61 o                         
  -6   1   7          0.25          0.88         0.71 o                         
  -5   1   7        129.28        124.31         2.21 o                         
  -4   1   7         17.47         18.25         0.80 o                         
  -3   1   7          5.46          4.74         0.50 o                         
  -2   1   7         68.36         65.59         1.00 o                         
  -1   1   7        529.63        488.41         2.90 o                         
   0   1   7       1028.20        991.37         5.50 o                         
   1   1   7         75.21         66.51         0.88 o                         
   2   1   7        136.74        130.04         1.24 o                         
   3   1   7         95.02         77.35         0.95 o                         
   4   1   7          2.69          2.90         0.37 o                         
   5   1   7         58.23         60.87         1.09 o                         
   6   1   7         86.88         86.36         1.41 o                         
   7   1   7        343.50        346.25         3.87 o                         
   8   1   7         57.24         61.09         1.64 o                         
   9   1   7          4.32          6.72         0.97 o                         
  10   1   7         38.90         41.66         2.27 o                         
  -7   2   7         89.15         93.18         3.14 o                         
  -6   2   7         57.15         56.03         2.08 o                         
  -5   2   7        291.26        297.48         3.31 o                         
  -4   2   7         30.24         30.27         1.02 o                         
  -3   2   7        139.78        135.17         1.57 o                         
  -2   2   7          1.73          2.08         0.33 o                         
  -1   2   7         32.51         29.16         0.72 o                         
   0   2   7         40.48         38.56         0.72 o                         
   1   2   7        108.31        103.46         1.11 o                         
   2   2   7         37.42         44.39         0.73 o                         
   3   2   7        291.32        270.07         2.15 o                         
   4   2   7        240.09        239.05         2.16 o                         
   5   2   7          7.65          7.18         0.49 o                         
   6   2   7        125.83        128.97         1.86 o                         
   7   2   7          0.13          0.83         0.49 o                         
   8   2   7        137.98        143.11         2.41 o                         
   9   2   7         20.47         24.76         1.48 o                         
  10   2   7          8.02         13.79         1.44 o                         
  -7   3   7         10.60         14.80         1.80 o                         
  -6   3   7        150.93        153.06         2.94 o                         
  -5   3   7         68.32         72.68         1.64 o                         
  -4   3   7        317.94        330.81         3.49 o                         
  -3   3   7        177.33        177.40         1.98 o                         
  -2   3   7        650.38        644.04         3.92 o                         
  -1   3   7         63.73         56.24         0.91 o                         
   0   3   7        228.45        201.64         1.73 o                         
   1   3   7        550.23        577.42         3.77 o                         
   2   3   7        177.87        191.40         1.86 o                         
   3   3   7         72.61         68.05         1.00 o                         
   4   3   7        133.19        120.53         1.35 o                         
   5   3   7        102.50        102.70         1.50 o                         
   6   3   7         15.89         15.14         0.78 o                         
   7   3   7          0.22          0.95         0.43 o                         
   8   3   7         42.75         42.01         1.57 o                         
   9   3   7          3.00          2.53         0.85 o                         
  10   3   7         51.77         65.47         3.68 o                         
  -6   4   7          0.01          0.70         0.69 o                         
  -5   4   7          5.77          7.01         0.80 o                         
  -4   4   7        161.43        157.79         2.34 o                         
  -3   4   7         74.52         73.55         1.43 o                         
  -2   4   7        981.08        915.58         5.78 o                         
  -1   4   7        174.93        174.88         1.82 o                         
   0   4   7         96.06         80.82         1.27 o                         
   1   4   7         19.66         22.92         0.74 o                         
   2   4   7        122.81        151.00         1.66 o                         
   3   4   7        378.19        374.56         2.79 o                         
   4   4   7        291.87        289.74         2.34 o                         
   5   4   7        601.65        592.44         4.24 o                         
   6   4   7        834.98        815.83         5.88 o                         
   7   4   7         13.37         14.98         0.84 o                         
   8   4   7         22.43         21.64         1.54 o                         
   9   4   7          0.10         -0.54         1.51 o                         
  10   4   7          5.27          6.41         1.60 o                         
  -6   5   7         51.10         55.27         2.01 o                         
  -5   5   7         48.46         49.43         1.78 o                         
  -4   5   7          4.54          4.96         0.78 o                         
  -3   5   7          0.55          0.71         0.44 o                         
  -2   5   7          2.35          2.17         0.43 o                         
  -1   5   7         70.81         66.64         1.29 o                         
   0   5   7          8.25         11.55         0.60 o                         
   1   5   7        191.24        180.35         1.92 o                         
   2   5   7          0.13          1.18         0.44 o                         
   3   5   7        158.78        152.04         1.81 o                         
   4   5   7        323.53        327.25         2.60 o                         
   5   5   7         83.16         86.14         1.55 o                         
   6   5   7        328.47        325.68         3.29 o                         
   7   5   7        209.14        204.95         2.92 o                         
   8   5   7         19.80         20.34         1.38 o                         
   9   5   7         26.73         28.55         2.01 o                         
  10   5   7          8.46          9.19         1.54 o                         
  -5   6   7         23.63         26.90         1.74 o                         
  -4   6   7         68.56         63.86         2.03 o                         
  -3   6   7         22.96         21.33         1.20 o                         
  -2   6   7         85.09         83.31         2.19 o                         
  -1   6   7          4.18          4.02         0.50 o                         
   0   6   7         80.66         87.98         1.68 o                         
   1   6   7         74.52         75.18         1.46 o                         
   2   6   7         21.39         25.81         0.96 o                         
   3   6   7         13.96          8.99         0.69 o                         
   4   6   7          2.14          1.44         0.47 o                         
   5   6   7          8.14         11.43         0.86 o                         
   6   6   7          1.75          1.92         0.63 o                         
   7   6   7          1.63          0.68         0.58 o                         
   8   6   7          0.08         -0.37         0.75 o                         
   9   6   7         49.63         47.92         3.15 o                         
  10   6   7          6.06          7.33         1.85 o                         
  -4   7   7          9.16          8.13         1.02 o                         
  -3   7   7         18.82         18.64         1.28 o                         
  -2   7   7         17.58         14.63         1.06 o                         
  -1   7   7         22.68         19.01         0.94 o                         
   0   7   7         28.80         32.80         1.08 o                         
   1   7   7         90.13         79.34         1.50 o                         
   2   7   7         47.13         50.83         1.29 o                         
   3   7   7        102.98        111.22         1.82 o                         
   4   7   7        153.27        136.02         2.22 o                         
   5   7   7         36.22         38.92         1.30 o                         
   6   7   7         22.23         19.94         1.32 o                         
   7   7   7         57.85         56.84         2.06 o                         
   8   7   7          3.26          2.47         1.11 o                         
   9   7   7         18.95         16.22         2.25 o                         
  -3   8   7         15.24         14.14         1.21 o                         
  -2   8   7         14.34         13.75         1.04 o                         
  -1   8   7         43.05         46.97         1.57 o                         
   0   8   7         15.59         13.82         0.91 o                         
   1   8   7         39.68         46.44         1.31 o                         
   2   8   7          1.42          1.19         0.52 o                         
   3   8   7        101.77        103.15         2.27 o                         
   4   8   7        146.22        149.53         2.50 o                         
   5   8   7         43.28         43.33         1.41 o                         
   6   8   7          9.67          7.48         1.83 o                         
   7   8   7          0.20          0.10         0.87 o                         
   8   8   7         12.02         10.96         1.68 o                         
   9   8   7         10.85         12.58         2.15 o                         
  -2   9   7         32.10         33.16         1.72 o                         
  -1   9   7          0.05          0.75         0.65 o                         
   0   9   7        138.32        148.98         2.69 o                         
   1   9   7          6.72          8.34         0.86 o                         
   2   9   7         33.26         33.38         1.57 o                         
   3   9   7          0.91          2.68         0.67 o                         
   4   9   7          0.68          1.72         0.91 o                         
   5   9   7         23.82         27.36         2.97 o                         
   6   9   7          1.15          2.69         2.73 o                         
   7   9   7         10.41          8.00         2.60 o                         
   8   9   7         21.12         19.43         2.06 o                         
   0  10   7          0.23          1.23         0.75 o                         
   1  10   7         18.59         21.25         2.37 o                         
   2  10   7         12.55         12.67         1.29 o                         
   3  10   7         10.46         10.88         1.11 o                         
   4  10   7         13.35         11.32         1.12 o                         
   5  10   7          1.81          1.80         0.88 o                         
   6  10   7         83.39         90.98         3.14 o                         
  -1  -8   8         11.08         11.73         1.43 o                         
   0  -8   8          6.31          7.56         1.13 o                         
   1  -8   8          0.02          0.82         0.99 o                         
  -4  -7   8          0.09         -0.95         0.82 o                         
  -3  -7   8          0.48         -0.06         0.90 o                         
  -2  -7   8         53.74         51.28         3.00 o                         
  -1  -7   8         35.71         33.69         1.54 o                         
   0  -7   8         87.52         85.01         2.37 o                         
   1  -7   8         63.25         71.19         2.25 o                         
   2  -7   8          0.32         -0.59         0.75 o                         
   3  -7   8         10.97         13.18         1.20 o                         
  -5  -6   8         39.62         42.97         1.96 o                         
  -4  -6   8         17.66         17.72         2.08 o                         
  -3  -6   8         18.11         16.08         1.27 o                         
  -2  -6   8          4.16          3.28         0.74 o                         
  -1  -6   8         54.19         60.86         1.64 o                         
   0  -6   8         77.07         81.30         2.13 o                         
   1  -6   8         41.38         35.04         1.64 o                         
   2  -6   8         81.39         84.92         2.61 o                         
   3  -6   8         77.27         80.42         2.42 o                         
   4  -6   8          7.44          7.77         1.41 o                         
   5  -6   8          9.67          8.37         1.24 o                         
  -6  -5   8         10.05          8.99         1.24 o                         
  -5  -5   8         19.75         17.02         1.44 o                         
  -4  -5   8         25.47         30.29         2.14 o                         
  -3  -5   8          2.19          3.62         0.79 o                         
  -2  -5   8          4.03          2.98         0.59 o                         
  -1  -5   8          0.00         -0.11         0.49 o                         
   0  -5   8          6.87          6.68         0.72 o                         
   1  -5   8         40.72         40.33         1.33 o                         
   2  -5   8          0.84          0.83         0.76 o                         
   3  -5   8         73.03         77.85         1.60 o                         
   4  -5   8         79.32         81.90         1.98 o                         
   5  -5   8          3.24          1.37         0.94 o                         
   6  -5   8          0.22          0.03         0.94 o                         
  -6  -4   8         48.20         49.17         1.94 o                         
  -5  -4   8          0.01          0.15         0.63 o                         
  -4  -4   8          0.76          0.74         0.58 o                         
  -3  -4   8         37.56         38.99         1.29 o                         
  -2  -4   8          0.79          1.04         0.45 o                         
  -1  -4   8         20.69         24.34         0.97 o                         
   0  -4   8         15.97         14.29         0.78 o                         
   1  -4   8         79.83         77.76         1.99 o                         
   2  -4   8         80.29         79.48         1.59 o                         
   3  -4   8         25.56         25.06         0.93 o                         
   4  -4   8         36.71         33.95         1.18 o                         
   5  -4   8          5.21          5.12         0.99 o                         
   6  -4   8          0.51          0.03         0.80 o                         
   7  -4   8          0.48          0.82         1.03 o                         
  -6  -3   8         20.73         17.93         1.62 o                         
  -5  -3   8          5.81          4.83         0.80 o                         
  -4  -3   8          4.05          3.30         0.66 o                         
  -3  -3   8          4.50          4.96         0.56 o                         
  -2  -3   8        178.16        184.63         2.09 o                         
  -1  -3   8          5.90         11.11         0.67 o                         
   0  -3   8          0.03          0.46         0.36 o                         
   1  -3   8          3.75          1.72         0.42 o                         
   2  -3   8         87.32         91.93         1.44 o                         
   3  -3   8         44.20         48.47         1.20 o                         
   4  -3   8         37.37         37.89         1.15 o                         
   5  -3   8        183.61        185.30         2.82 o                         
   6  -3   8        130.72        125.92         2.60 o                         
   7  -3   8          0.42         -0.20         0.76 o                         
   8  -3   8         25.86         26.42         2.05 o                         
  -7  -2   8         24.74         30.66         1.87 o                         
  -6  -2   8        119.15        128.28         3.04 o                         
  -5  -2   8          1.38          2.97         0.73 o                         
  -4  -2   8          0.01          0.63         0.54 o                         
  -3  -2   8          5.76          2.58         0.54 o                         
  -2  -2   8          1.09          1.16         0.37 o                         
  -1  -2   8         75.82         68.52         1.24 o                         
   0  -2   8         26.64         33.96         0.99 o                         
   1  -2   8         24.83         19.33         0.75 o                         
   2  -2   8        176.44        203.72         2.11 o                         
   3  -2   8          4.52          5.10         0.58 o                         
   4  -2   8          4.24          4.90         0.59 o                         
   5  -2   8         27.54         25.66         1.17 o                         
   6  -2   8        163.76        160.66         2.84 o                         
   7  -2   8         58.78         58.90         1.88 o                         
   8  -2   8          4.22          3.12         0.89 o                         
  -7  -1   8          6.94          9.84         1.25 o                         
  -6  -1   8          2.82          3.79         0.90 o                         
  -5  -1   8         12.53         14.84         1.20 o                         
  -4  -1   8          0.56          0.41         0.46 o                         
  -3  -1   8         19.16         17.76         0.77 o                         
  -2  -1   8         24.06         23.58         0.83 o                         
  -1  -1   8        166.01        140.46         1.53 o                         
   0  -1   8        466.93        460.28         3.49 o                         
   1  -1   8         78.56         68.32         1.37 o                         
   2  -1   8         69.32         61.54         1.12 o                         
   3  -1   8        136.51        135.38         1.78 o                         
   4  -1   8        118.82        107.12         1.60 o                         
   5  -1   8         24.05         25.54         1.02 o                         
   6  -1   8         13.24         12.61         0.83 o                         
   7  -1   8         21.43         22.41         1.26 o                         
   8  -1   8         15.67         17.95         1.39 o                         
   9  -1   8          8.56         14.60         1.37 o                         
  -7   0   8          9.83          6.93         1.13 o                         
  -6   0   8         29.82         30.56         1.73 o                         
  -5   0   8         18.73         17.53         1.30 o                         
  -4   0   8        134.12        132.34         1.95 o                         
  -3   0   8          5.86          5.00         0.52 o                         
  -2   0   8         28.70         28.55         0.90 o                         
  -1   0   8         30.53         26.23         0.72 o                         
   0   0   8        461.16        437.54         3.15 o                         
   1   0   8        462.20        454.91         3.23 o                         
   2   0   8          0.16          0.33         0.33 o                         
   3   0   8         11.71         11.65         0.58 o                         
   4   0   8        321.77        310.07         2.92 o                         
   5   0   8         77.04         71.42         1.35 o                         
   6   0   8         15.09         12.86         0.73 o                         
   7   0   8         22.89         20.89         1.09 o                         
   8   0   8        153.59        154.67         4.42 o                         
   9   0   8         77.50         83.98         2.89 o                         
  -7   1   8         75.71         84.36         2.70 o                         
  -6   1   8          8.33          6.59         0.99 o                         
  -5   1   8          8.42          6.55         0.84 o                         
  -4   1   8         20.16         21.07         0.93 o                         
  -3   1   8        297.76        300.27         3.08 o                         
  -2   1   8          0.21          0.55         0.35 o                         
  -1   1   8        131.42        132.43         1.64 o                         
   0   1   8        119.43        117.26         1.38 o                         
   1   1   8          6.83          6.34         0.43 o                         
   2   1   8        122.98        118.26         1.37 o                         
   3   1   8         17.62         18.05         0.69 o                         
   4   1   8        176.07        164.34         1.97 o                         
   5   1   8        224.99        222.62         2.23 o                         
   6   1   8         16.86         13.80         0.73 o                         
   7   1   8         76.08         74.77         1.76 o                         
   8   1   8          4.89          5.31         0.83 o                         
   9   1   8         87.35         93.51         2.41 o                         
  -6   2   8         96.95         98.54         3.17 o                         
  -5   2   8         42.51         42.28         1.47 o                         
  -4   2   8        114.58        111.39         1.91 o                         
  -3   2   8         46.62         40.65         1.67 o                         
  -2   2   8        229.82        221.55         2.04 o                         
  -1   2   8        868.53        868.00         6.83 o                         
   0   2   8         83.55         83.43         1.13 o                         
   1   2   8       1469.81       1427.13         8.10 o                         
   2   2   8          2.63          5.93         0.49 o                         
   3   2   8         22.68         25.53         0.79 o                         
   4   2   8        150.03        150.12         1.74 o                         
   5   2   8         45.67         46.88         1.04 o                         
   6   2   8        105.49        104.58         1.61 o                         
   7   2   8          1.10          1.24         0.55 o                         
   8   2   8          1.24          0.84         0.57 o                         
   9   2   8         79.03         78.46         2.30 o                         
  10   2   8         20.92         21.96         1.70 o                         
  -6   3   8        192.18        196.53         3.99 o                         
  -5   3   8         11.36         10.44         1.15 o                         
  -4   3   8         15.45         13.15         1.07 o                         
  -3   3   8          5.10          4.92         0.53 o                         
  -2   3   8          0.13          0.28         0.32 o                         
  -1   3   8        294.58        286.49         2.39 o                         
   0   3   8        149.42        142.42         1.63 o                         
   1   3   8         86.82         89.90         1.30 o                         
   2   3   8        713.06        696.47         4.78 o                         
   3   3   8          0.91          0.92         0.38 o                         
   4   3   8          2.50          2.35         0.42 o                         
   5   3   8          4.25          3.69         0.44 o                         
   6   3   8         37.11         36.59         1.14 o                         
   7   3   8        424.32        428.61         4.12 o                         
   8   3   8          1.28          1.38         0.59 o                         
   9   3   8          0.22          1.32         0.84 o                         
  10   3   8         47.22         53.33         2.44 o                         
  -6   4   8          9.34         10.45         1.26 o                         
  -5   4   8        231.51        241.32         4.51 o                         
  -4   4   8         55.70         56.91         1.64 o                         
  -3   4   8          2.91          3.67         0.55 o                         
  -2   4   8         81.01         81.89         1.33 o                         
  -1   4   8        177.38        167.86         1.78 o                         
   0   4   8        145.88        138.43         1.74 o                         
   1   4   8        110.14        100.70         1.35 o                         
   2   4   8          4.25          3.06         0.45 o                         
   3   4   8         30.46         27.51         0.85 o                         
   4   4   8         35.21         27.63         0.80 o                         
   5   4   8        253.46        249.62         2.76 o                         
   6   4   8          8.76         10.14         0.66 o                         
   7   4   8         32.37         34.00         1.20 o                         
   8   4   8         89.25         88.84         2.19 o                         
   9   4   8          8.61         10.18         1.44 o                         
  10   4   8         16.06         15.63         1.84 o                         
  -5   5   8         12.75         11.77         1.13 o                         
  -4   5   8         54.18         50.27         2.58 o                         
  -3   5   8        493.78        468.56         4.55 o                         
  -2   5   8         64.03         68.55         1.34 o                         
  -1   5   8        570.65        547.22         3.82 o                         
   0   5   8        122.32        116.14         1.54 o                         
   1   5   8         28.71         34.15         1.02 o                         
   2   5   8          3.97          4.68         0.61 o                         
   3   5   8         41.26         37.21         1.02 o                         
   4   5   8         56.10         49.45         1.06 o                         
   5   5   8         60.31         57.20         1.34 o                         
   6   5   8         56.68         57.74         1.65 o                         
   7   5   8         93.09         83.14         1.83 o                         
   8   5   8         10.24         12.21         1.06 o                         
   9   5   8          0.01         -1.58         0.92 o                         
  10   5   8         23.87         24.30         2.09 o                         
  -4   6   8          2.89          3.80         0.80 o                         
  -3   6   8         17.46         14.02         1.05 o                         
  -2   6   8        223.26        203.07         2.73 o                         
  -1   6   8         18.08         17.00         0.82 o                         
   0   6   8        130.29        125.86         1.77 o                         
   1   6   8        121.19        108.07         1.99 o                         
   2   6   8         13.28         11.96         0.77 o                         
   3   6   8          3.74          3.34         0.49 o                         
   4   6   8          0.65          1.58         0.48 o                         
   5   6   8        262.04        268.29         4.42 o                         
   6   6   8        132.61        130.05         2.55 o                         
   7   6   8         14.48         11.48         0.97 o                         
   8   6   8          0.06         -0.18         0.87 o                         
   9   6   8          9.19          7.36         1.78 o                         
  -4   7   8          0.47          0.80         0.90 o                         
  -3   7   8          4.41          2.41         0.79 o                         
  -2   7   8          2.38          2.97         0.76 o                         
  -1   7   8         21.25         23.49         1.25 o                         
   0   7   8          0.40          0.44         0.49 o                         
   1   7   8         15.98         20.71         1.22 o                         
   2   7   8         18.21          8.99         0.70 o                         
   3   7   8          6.97          5.28         0.63 o                         
   4   7   8          0.67          0.53         0.51 o                         
   5   7   8         57.98         54.07         1.51 o                         
   6   7   8          6.32          5.65         0.74 o                         
   7   7   8         19.31         19.31         1.67 o                         
   8   7   8          5.21          3.09         0.98 o                         
   9   7   8          4.82          4.31         1.63 o                         
  -2   8   8          1.09          0.97         0.76 o                         
  -1   8   8         38.74         35.29         1.68 o                         
   0   8   8         53.51         50.86         1.63 o                         
   1   8   8         72.75         82.98         1.79 o                         
   2   8   8          0.66          1.07         0.57 o                         
   3   8   8          3.96          2.73         0.80 o                         
   4   8   8          6.50          6.53         0.86 o                         
   5   8   8          0.12         -0.22         0.55 o                         
   6   8   8          3.05          2.95         0.83 o                         
   7   8   8          4.48          5.06         1.02 o                         
   8   8   8          0.23         -0.15         0.99 o                         
  -1   9   8          4.02          3.69         0.90 o                         
   0   9   8         13.28         12.00         1.14 o                         
   1   9   8          3.52          2.00         0.93 o                         
   2   9   8         77.95         80.22         3.07 o                         
   3   9   8         34.78         32.60         1.61 o                         
   4   9   8         78.74         78.40         3.38 o                         
   5   9   8         21.03         18.26         1.29 o                         
   6   9   8          1.49          1.28         1.30 o                         
   7   9   8         29.55         33.26         2.85 o                         
   1  10   8         18.07         15.44         1.33 o                         
   2  10   8          0.05          0.29         0.88 o                         
   3  10   8         28.64         29.56         1.85 o                         
   4  10   8         59.74         57.09         2.08 o                         
   5  10   8          0.31         -0.06         0.94 o                         
   6  10   8         18.20         23.88         2.69 o                         
  -2  -7   9          5.60          3.57         1.10 o                         
  -1  -7   9          0.02         -1.19         1.20 o                         
   0  -7   9          0.33          0.53         0.82 o                         
   1  -7   9          5.85          6.14         1.23 o                         
   2  -7   9          1.76          0.94         1.04 o                         
  -4  -6   9         29.94         26.61         2.09 o                         
  -3  -6   9          0.07          1.60         1.00 o                         
  -2  -6   9         55.44         57.25         2.38 o                         
  -1  -6   9          5.37          3.99         1.03 o                         
   0  -6   9         27.38         26.78         1.54 o                         
   1  -6   9          0.86          0.44         0.81 o                         
   2  -6   9          5.30          4.88         1.12 o                         
   3  -6   9         19.53         20.08         1.52 o                         
   4  -6   9          3.39          3.41         1.03 o                         
  -5  -5   9          5.47          3.66         1.04 o                         
  -4  -5   9          1.37         -0.05         0.85 o                         
  -3  -5   9         19.56         18.28         1.67 o                         
  -2  -5   9         17.67         17.62         1.22 o                         
  -1  -5   9         22.07         19.40         1.20 o                         
   0  -5   9         33.12         32.48         1.45 o                         
   1  -5   9         30.65         34.75         1.49 o                         
   2  -5   9          1.56          2.62         0.73 o                         
   3  -5   9          1.62          0.18         0.66 o                         
   4  -5   9          0.54          1.44         0.85 o                         
   5  -5   9          2.47          3.03         1.39 o                         
  -5  -4   9         39.16         34.74         1.71 o                         
  -4  -4   9          8.31          8.80         1.03 o                         
  -3  -4   9         15.07         14.36         1.16 o                         
  -2  -4   9          4.61          4.83         0.76 o                         
  -1  -4   9          8.74         10.55         0.75 o                         
   0  -4   9          4.44          2.72         0.55 o                         
   1  -4   9          1.93          3.03         0.55 o                         
   2  -4   9         15.82         16.35         1.01 o                         
   3  -4   9         49.87         53.93         1.49 o                         
   4  -4   9         10.46         12.08         1.08 o                         
   5  -4   9          9.24          6.83         0.95 o                         
   6  -4   9         11.24         14.21         1.45 o                         
  -6  -3   9         49.54         50.69         2.27 o                         
  -5  -3   9         93.02         90.21         2.39 o                         
  -4  -3   9         46.51         47.42         1.74 o                         
  -3  -3   9          1.22          1.03         0.52 o                         
  -2  -3   9         68.76         70.40         1.33 o                         
  -1  -3   9         12.41         14.04         0.74 o                         
   0  -3   9          0.31          0.10         0.41 o                         
   1  -3   9          5.43          7.93         0.65 o                         
   2  -3   9         61.55         56.64         1.27 o                         
   3  -3   9         14.47         15.76         0.84 o                         
   4  -3   9         29.12         34.61         1.80 o                         
   5  -3   9          8.24          9.19         1.37 o                         
   6  -3   9          0.05         -0.90         0.78 o                         
   7  -3   9         21.80         21.99         1.61 o                         
  -6  -2   9          6.28          7.95         1.18 o                         
  -5  -2   9         32.25         34.09         1.64 o                         
  -4  -2   9         59.22         60.80         1.89 o                         
  -3  -2   9        120.42        118.07         1.91 o                         
  -2  -2   9         87.73         91.11         1.53 o                         
  -1  -2   9        131.21        126.92         1.92 o                         
   0  -2   9          4.48          2.20         0.42 o                         
   1  -2   9        205.80        195.13         2.49 o                         
   2  -2   9         59.70         65.00         1.24 o                         
   3  -2   9        135.32        128.29         1.87 o                         
   4  -2   9        262.77        264.03         2.85 o                         
   5  -2   9          6.19          8.84         0.87 o                         
   6  -2   9         39.52         36.25         1.61 o                         
   7  -2   9         18.07         17.12         1.41 o                         
   8  -2   9          1.66          1.38         1.11 o                         
  -6  -1   9          5.90          3.41         1.58 o                         
  -5  -1   9          9.30          6.91         1.03 o                         
  -4  -1   9          3.12          3.34         0.75 o                         
  -3  -1   9         92.27         92.84         1.58 o                         
  -2  -1   9         23.61         25.46         0.92 o                         
  -1  -1   9         23.28         28.16         0.88 o                         
   0  -1   9         35.20         29.58         0.82 o                         
   1  -1   9          0.67          0.50         0.38 o                         
   2  -1   9         19.38         22.73         0.81 o                         
   3  -1   9          7.14          7.77         0.62 o                         
   4  -1   9         57.86         61.12         1.45 o                         
   5  -1   9        331.11        326.38         3.49 o                         
   6  -1   9         33.61         37.87         1.56 o                         
   7  -1   9         26.36         30.78         1.70 o                         
   8  -1   9         13.79         16.16         1.72 o                         
  -6   0   9         67.14         72.63         2.48 o                         
  -5   0   9          1.57          1.95         0.79 o                         
  -4   0   9          0.00         -0.79         0.47 o                         
  -3   0   9         48.22         51.44         1.22 o                         
  -2   0   9        359.32        346.21         3.35 o                         
  -1   0   9         45.24         39.47         0.97 o                         
   0   0   9        141.53        137.17         2.11 o                         
   1   0   9        200.67        193.65         1.93 o                         
   2   0   9         63.81         67.77         1.32 o                         
   3   0   9          4.12          1.47         0.50 o                         
   4   0   9         71.77         70.65         1.50 o                         
   5   0   9         20.41         21.75         1.00 o                         
   6   0   9         85.32         83.96         1.85 o                         
   7   0   9          9.91          7.38         1.08 o                         
   8   0   9          1.47          3.00         0.91 o                         
   9   0   9         23.15         25.07         1.94 o                         
  -6   1   9         38.99         45.96         2.12 o                         
  -5   1   9        144.82        153.68         3.29 o                         
  -4   1   9          5.05          5.51         0.92 o                         
  -3   1   9        150.07        147.88         1.96 o                         
  -2   1   9          0.08         -0.60         0.36 o                         
  -1   1   9        579.80        555.08         4.47 o                         
   0   1   9        400.06        403.97         3.49 o                         
   1   1   9        341.96        334.23         2.88 o                         
   2   1   9        614.08        602.02         4.66 o                         
   3   1   9        279.65        257.07         2.63 o                         
   4   1   9         16.67         12.10         0.77 o                         
   5   1   9        213.28        211.64         2.42 o                         
   6   1   9          0.21          0.58         0.47 o                         
   7   1   9         81.07         77.72         2.32 o                         
   8   1   9          0.47          0.71         0.71 o                         
   9   1   9          4.16          5.52         0.99 o                         
  -6   2   9          7.02          6.30         1.32 o                         
  -5   2   9        171.63        177.99         3.17 o                         
  -4   2   9         85.49         84.73         2.21 o                         
  -3   2   9          0.26          0.39         0.43 o                         
  -2   2   9        135.01        129.10         2.00 o                         
  -1   2   9         12.35         10.33         0.63 o                         
   0   2   9        230.60        234.66         2.38 o                         
   1   2   9        319.50        317.18         2.79 o                         
   2   2   9          1.27          0.91         0.44 o                         
   3   2   9       1433.44       1354.89        10.39 o                         
   4   2   9        228.82        222.94         2.45 o                         
   5   2   9        128.47        129.27         1.86 o                         
   6   2   9          8.07          9.11         0.71 o                         
   7   2   9          0.26         -0.19         0.60 o                         
   8   2   9        158.95        154.28         2.94 o                         
   9   2   9         20.70         17.81         1.31 o                         
  -5   3   9         74.91         73.69         2.45 o                         
  -4   3   9        168.92        164.37         3.36 o                         
  -3   3   9          4.85          4.19         0.69 o                         
  -2   3   9          2.12          2.06         0.46 o                         
  -1   3   9         66.45         66.18         1.39 o                         
   0   3   9        460.11        454.31         3.66 o                         
   1   3   9        163.33        165.66         2.03 o                         
   2   3   9         21.37         20.83         0.81 o                         
   3   3   9         28.88         28.40         0.90 o                         
   4   3   9        328.64        331.61         3.13 o                         
   5   3   9         21.66         20.91         0.87 o                         
   6   3   9          0.48         -0.25         0.50 o                         
   7   3   9          1.02          1.89         0.54 o                         
   8   3   9         24.67         23.46         1.54 o                         
   9   3   9         42.28         38.10         2.05 o                         
  -5   4   9          0.09         -0.16         0.97 o                         
  -4   4   9         62.66         57.29         2.17 o                         
  -3   4   9         48.69         52.42         2.40 o                         
  -2   4   9        157.88        147.95         2.00 o                         
  -1   4   9         31.90         34.41         0.93 o                         
   0   4   9        156.33        169.40         2.02 o                         
   1   4   9        196.38        193.29         2.18 o                         
   2   4   9         35.32         37.46         0.98 o                         
   3   4   9          2.90          2.10         0.42 o                         
   4   4   9        102.31        105.90         1.94 o                         
   5   4   9         16.00         15.17         0.84 o                         
   6   4   9         73.65         75.93         1.49 o                         
   7   4   9         39.27         38.24         1.36 o                         
   8   4   9         57.63         59.12         2.17 o                         
   9   4   9          1.35         -1.27         0.83 o                         
  -4   5   9          0.11         -0.50         0.75 o                         
  -3   5   9         11.13          9.07         0.91 o                         
  -2   5   9         49.39         47.02         1.34 o                         
  -1   5   9        206.51        196.66         2.08 o                         
   0   5   9          3.77          2.34         0.46 o                         
   1   5   9        112.35        110.10         1.74 o                         
   2   5   9         93.49         88.91         1.91 o                         
   3   5   9         34.31         30.12         1.01 o                         
   4   5   9         18.19         17.49         0.77 o                         
   5   5   9          2.23          1.49         0.48 o                         
   6   5   9        258.91        263.62         2.89 o                         
   7   5   9         86.72         84.50         1.93 o                         
   8   5   9         19.15         18.12         1.40 o                         
   9   5   9          7.52          4.91         1.33 o                         
  -4   6   9          3.84          4.81         1.07 o                         
  -3   6   9          5.17          4.29         0.74 o                         
  -2   6   9         53.63         55.65         1.59 o                         
  -1   6   9          0.64          0.62         0.50 o                         
   0   6   9        127.26        127.46         1.99 o                         
   1   6   9          5.02          2.07         0.58 o                         
   2   6   9         38.62         40.73         1.26 o                         
   3   6   9         54.45         49.07         1.62 o                         
   4   6   9         11.42         11.61         0.79 o                         
   5   6   9         11.37         10.86         0.86 o                         
   6   6   9         16.27         20.62         1.11 o                         
   7   6   9         37.97         40.53         1.62 o                         
   8   6   9         22.54         27.46         1.97 o                         
   9   6   9         37.30         39.06         3.03 o                         
  -3   7   9          6.12          3.23         0.99 o                         
  -2   7   9          6.38          4.23         0.87 o                         
  -1   7   9         16.78         14.78         1.08 o                         
   0   7   9          0.00         -0.29         0.56 o                         
   1   7   9         65.71         67.60         1.77 o                         
   2   7   9          0.62         -0.99         0.78 o                         
   3   7   9          0.01         -0.84         0.52 o                         
   4   7   9          2.74          1.91         0.67 o                         
   5   7   9          0.08          0.75         0.73 o                         
   6   7   9          0.44         -0.39         0.59 o                         
   7   7   9          6.30          6.74         1.05 o                         
   8   7   9          0.64          1.47         1.05 o                         
  -2   8   9          1.57          2.45         0.88 o                         
  -1   8   9          2.25          1.57         0.89 o                         
   0   8   9          3.58          3.14         0.85 o                         
   1   8   9          1.39          1.13         0.92 o                         
   2   8   9          5.98          7.72         0.84 o                         
   3   8   9          2.16          1.08         0.69 o                         
   4   8   9         29.26         27.96         1.48 o                         
   5   8   9         43.86         46.39         1.87 o                         
   6   8   9          8.44          9.51         1.13 o                         
   7   8   9          1.72          2.23         1.05 o                         
   8   8   9         15.52         16.39         1.53 o                         
   0   9   9         11.74         12.65         1.22 o                         
   1   9   9          4.12          2.91         0.76 o                         
   2   9   9          1.16          2.33         0.73 o                         
   3   9   9         13.91         13.58         1.18 o                         
   4   9   9         12.03         11.95         1.29 o                         
   5   9   9         34.37         33.47         1.69 o                         
   6   9   9          8.08          8.45         1.73 o                         
   3  10   9          3.73          2.76         0.90 o                         
   4  10   9         10.13         11.80         1.89 o                         
  -2  -6  10          0.38          0.05         1.00 o                         
  -1  -6  10          0.82          0.50         0.87 o                         
   0  -6  10        168.47        171.04         3.91 o                         
   1  -6  10          0.38         -0.86         0.97 o                         
   2  -6  10         47.40         49.75         2.34 o                         
  -3  -5  10         63.42         64.46         2.72 o                         
  -2  -5  10         13.65         11.20         1.34 o                         
  -1  -5  10         23.05         21.23         1.42 o                         
   0  -5  10          8.65          9.42         1.09 o                         
   1  -5  10          8.41          9.13         1.19 o                         
   2  -5  10         21.41         26.61         1.73 o                         
   3  -5  10          0.50         -0.39         0.87 o                         
   4  -5  10        100.59        105.75         2.93 o                         
  -4  -4  10          0.09         -0.27         0.88 o                         
  -3  -4  10         62.06         62.72         2.09 o                         
  -2  -4  10          2.13          0.78         0.82 o                         
  -1  -4  10         32.98         34.80         1.39 o                         
   0  -4  10         11.28         12.35         0.97 o                         
   1  -4  10         13.38         14.37         1.03 o                         
   2  -4  10          1.95          2.44         0.78 o                         
   3  -4  10         17.13         18.21         1.32 o                         
   4  -4  10          0.14         -0.07         0.72 o                         
   5  -4  10         77.48         82.67         3.57 o                         
  -5  -3  10          1.69          3.72         0.94 o                         
  -4  -3  10         11.95         15.33         1.27 o                         
  -3  -3  10          0.25          0.36         0.64 o                         
  -2  -3  10         90.64         94.86         1.80 o                         
  -1  -3  10         43.13         42.60         1.25 o                         
   0  -3  10         22.32         22.10         0.97 o                         
   1  -3  10         13.10         12.90         0.87 o                         
   2  -3  10          0.15          0.73         0.60 o                         
   3  -3  10        108.45        120.60         2.10 o                         
   4  -3  10          4.08          3.87         0.76 o                         
   5  -3  10         40.87         38.10         1.98 o                         
   6  -3  10         39.67         42.85         2.50 o                         
  -5  -2  10         12.99         11.73         1.16 o                         
  -4  -2  10         20.35         20.28         1.36 o                         
  -3  -2  10          7.19          7.31         0.78 o                         
  -2  -2  10          6.31          6.75         0.85 o                         
  -1  -2  10         29.60         26.89         0.95 o                         
   0  -2  10          7.87         13.28         0.89 o                         
   1  -2  10          4.45          1.37         0.48 o                         
   2  -2  10          6.42          3.36         0.56 o                         
   3  -2  10          0.08          0.49         0.53 o                         
   4  -2  10         18.56         20.07         1.16 o                         
   5  -2  10        114.91        117.27         2.91 o                         
   6  -2  10         84.20         87.98         2.66 o                         
   7  -2  10         82.35         89.95         3.08 o                         
  -5  -1  10         40.80         38.73         2.04 o                         
  -4  -1  10         57.99         55.48         1.92 o                         
  -3  -1  10         57.30         53.04         1.41 o                         
  -2  -1  10        108.87        114.32         1.85 o                         
  -1  -1  10          2.71          5.10         0.57 o                         
   0  -1  10          2.51          3.32         0.46 o                         
   1  -1  10          8.42          9.49         0.58 o                         
   2  -1  10         81.50         71.27         1.45 o                         
   3  -1  10         37.98         41.58         1.30 o                         
   4  -1  10          2.14          3.86         0.62 o                         
   5  -1  10          7.98          7.68         0.91 o                         
   6  -1  10         15.62         19.91         1.33 o                         
   7  -1  10         17.65         16.13         1.40 o                         
   8  -1  10          8.29         13.28         1.84 o                         
  -5   0  10         11.42         10.31         1.85 o                         
  -4   0  10         35.84         38.15         1.85 o                         
  -3   0  10         32.17         29.97         1.17 o                         
  -2   0  10        221.64        213.66         2.46 o                         
  -1   0  10         91.90         91.38         1.77 o                         
   0   0  10         30.92         26.18         0.94 o                         
   1   0  10          2.96          2.12         0.45 o                         
   2   0  10         91.98         93.22         1.60 o                         
   3   0  10          9.05          8.18         0.81 o                         
   4   0  10        184.42        172.22         2.57 o                         
   5   0  10          5.71          7.60         0.74 o                         
   6   0  10         83.64         82.97         2.14 o                         
   7   0  10         15.62         14.60         1.44 o                         
   8   0  10          2.62          3.22         1.17 o                         
  -5   1  10          8.01          6.37         1.11 o                         
  -4   1  10          4.74          4.57         0.94 o                         
  -3   1  10         65.80         68.15         1.62 o                         
  -2   1  10         41.58         38.87         1.34 o                         
  -1   1  10        105.05         97.71         1.60 o                         
   0   1  10          2.26          1.23         0.43 o                         
   1   1  10         30.09         31.46         1.04 o                         
   2   1  10          0.31          0.66         0.43 o                         
   3   1  10          2.52          3.57         0.58 o                         
   4   1  10        163.12        146.57         2.21 o                         
   5   1  10        144.43        140.58         2.19 o                         
   6   1  10         13.05         15.20         1.47 o                         
   7   1  10         22.48         25.90         2.27 o                         
   8   1  10          0.74         -0.54         0.94 o                         
  -5   2  10         28.53         28.89         1.80 o                         
  -4   2  10         83.62         83.83         2.33 o                         
  -3   2  10          0.56          0.40         0.61 o                         
  -2   2  10          0.39          0.18         0.56 o                         
  -1   2  10          2.08          1.68         0.52 o                         
   0   2  10         51.04         57.30         1.23 o                         
   1   2  10        152.89        155.30         2.03 o                         
   2   2  10          7.22          8.29         0.65 o                         
   3   2  10          0.21          0.44         0.43 o                         
   4   2  10         12.70         10.06         0.75 o                         
   5   2  10         73.87         80.23         1.66 o                         
   6   2  10          2.43          2.46         0.63 o                         
   7   2  10          0.19         -1.33         0.67 o                         
   8   2  10          0.03         -0.22         0.76 o                         
   9   2  10         15.44         17.82         1.55 o                         
  -4   3  10         55.12         50.73         2.15 o                         
  -3   3  10        286.64        281.20         4.55 o                         
  -2   3  10          0.12          0.19         0.51 o                         
  -1   3  10          0.65          0.35         0.40 o                         
   0   3  10         20.56         20.54         0.90 o                         
   1   3  10         45.68         52.68         1.35 o                         
   2   3  10        210.86        205.91         2.40 o                         
   3   3  10         11.12         11.60         0.73 o                         
   4   3  10        143.23        136.58         1.97 o                         
   5   3  10         45.87         39.56         1.17 o                         
   6   3  10         16.26         13.84         1.03 o                         
   7   3  10         13.86         12.95         1.08 o                         
   8   3  10          1.49         -0.04         0.78 o                         
   9   3  10          2.33          2.82         1.01 o                         
  -4   4  10          0.37         -0.35         0.82 o                         
  -3   4  10          4.52          3.25         0.89 o                         
  -2   4  10        110.50        103.60         1.95 o                         
  -1   4  10          3.16          2.30         0.49 o                         
   0   4  10          0.00         -0.39         0.46 o                         
   1   4  10         11.89         10.66         0.76 o                         
   2   4  10          8.91          9.37         0.68 o                         
   3   4  10        129.72        124.28         1.74 o                         
   4   4  10         94.61         95.21         1.66 o                         
   5   4  10         32.24         31.75         1.48 o                         
   6   4  10         25.68         24.59         1.36 o                         
   7   4  10         19.17         20.08         1.30 o                         
   8   4  10          0.01          0.63         0.81 o                         
   9   4  10          6.27          5.33         1.36 o                         
  -3   5  10          5.41          4.04         1.37 o                         
  -2   5  10          3.51          2.72         0.74 o                         
  -1   5  10         72.15         78.23         2.02 o                         
   0   5  10          1.23          0.94         0.47 o                         
   1   5  10          9.64          9.45         0.84 o                         
   2   5  10          7.90         11.04         0.73 o                         
   3   5  10          1.16          0.97         0.43 o                         
   4   5  10         19.75         19.96         0.92 o                         
   5   5  10          0.02         -0.57         0.48 o                         
   6   5  10          5.12          2.24         0.75 o                         
   7   5  10          1.44          1.23         0.71 o                         
   8   5  10          8.57         11.59         1.48 o                         
   9   5  10          2.28          0.00         1.20 o                         
  -3   6  10         22.39         21.38         2.16 o                         
  -2   6  10         52.12         50.71         1.71 o                         
  -1   6  10         29.67         26.94         1.31 o                         
   0   6  10         69.14         72.88         1.88 o                         
   1   6  10          0.01         -0.32         0.63 o                         
   2   6  10          0.05         -0.57         0.51 o                         
   3   6  10          0.07          0.97         0.53 o                         
   4   6  10          9.34         10.00         0.93 o                         
   5   6  10          0.60          0.40         0.71 o                         
   6   6  10         20.10         18.96         1.54 o                         
   7   6  10          7.19         10.70         1.22 o                         
   8   6  10          5.84          7.45         1.39 o                         
  -2   7  10         18.53         15.39         1.59 o                         
  -1   7  10          6.02          4.14         0.88 o                         
   0   7  10         30.87         32.24         1.46 o                         
   1   7  10         18.14         16.02         1.34 o                         
   2   7  10         49.42         51.24         1.84 o                         
   3   7  10         25.33         22.40         1.34 o                         
   4   7  10         12.31         10.24         1.22 o                         
   5   7  10         51.96         56.43         2.72 o                         
   6   7  10          5.99          5.54         1.00 o                         
   7   7  10         24.70         28.04         1.66 o                         
   8   7  10         19.54         21.11         1.92 o                         
  -1   8  10          0.03         -0.08         0.90 o                         
   0   8  10         45.73         51.38         2.06 o                         
   1   8  10         85.08         94.92         2.47 o                         
   2   8  10          7.62          6.21         0.88 o                         
   3   8  10         26.77         25.96         1.47 o                         
   4   8  10          0.60          1.04         0.74 o                         
   5   8  10          4.46          3.41         0.95 o                         
   6   8  10         20.91         18.54         1.54 o                         
   7   8  10          1.42          1.13         0.89 o                         
   1   9  10         46.39         49.03         1.85 o                         
   2   9  10         63.62         64.64         2.16 o                         
   3   9  10         44.56         52.89         2.10 o                         
   4   9  10          5.12          6.43         1.17 o                         
   5   9  10         44.17         56.49         2.43 o                         
  -1  -5  11         71.06         65.16         2.47 o                         
   0  -5  11          1.51          1.50         0.94 o                         
   1  -5  11        135.18        154.89         4.51 o                         
   2  -5  11          9.96         12.21         1.41 o                         
  -2  -4  11         19.32         21.69         1.48 o                         
  -1  -4  11         57.17         61.28         1.92 o                         
   0  -4  11         58.80         57.37         1.87 o                         
   1  -4  11         23.07         25.34         1.50 o                         
   2  -4  11         15.98         14.82         1.26 o                         
   3  -4  11        132.66        150.94         2.77 o                         
   4  -4  11          4.48          4.23         1.17 o                         
  -3  -3  11          0.60          0.71         0.71 o                         
  -2  -3  11          7.42          8.79         0.86 o                         
  -1  -3  11         13.77         12.61         1.05 o                         
   0  -3  11          0.92          0.49         0.65 o                         
   1  -3  11          1.01          1.20         0.67 o                         
   2  -3  11          0.08          0.91         0.64 o                         
   3  -3  11          3.40          4.62         1.07 o                         
   4  -3  11         59.39         68.84         2.18 o                         
   5  -3  11          0.20          0.98         0.93 o                         
  -4  -2  11          9.26          6.74         1.05 o                         
  -3  -2  11        108.51         99.57         2.28 o                         
  -2  -2  11         57.64         52.96         1.64 o                         
  -1  -2  11         50.09         51.34         1.55 o                         
   0  -2  11        119.21        129.10         2.06 o                         
   1  -2  11          0.20         -0.01         0.60 o                         
   2  -2  11          0.41          0.07         0.89 o                         
   3  -2  11          2.82          1.67         0.73 o                         
   4  -2  11          5.82          5.31         0.93 o                         
   5  -2  11         16.90         19.01         1.53 o                         
   6  -2  11          0.16         -0.16         0.84 o                         
  -4  -1  11          9.09          9.61         1.11 o                         
  -3  -1  11         22.40         22.14         1.19 o                         
  -2  -1  11        153.18        145.67         2.95 o                         
  -1  -1  11        223.52        222.03         3.20 o                         
   0  -1  11         94.79         88.76         1.85 o                         
   1  -1  11         52.28         60.11         1.67 o                         
   2  -1  11         17.20         16.13         1.03 o                         
   3  -1  11          3.49          2.93         0.69 o                         
   4  -1  11         21.11         19.09         1.30 o                         
   5  -1  11         24.77         19.54         1.31 o                         
   6  -1  11        112.20        111.80         2.98 o                         
   7  -1  11         29.29         31.05         1.89 o                         
  -4   0  11         13.55         13.84         1.25 o                         
  -3   0  11          0.01         -1.01         0.56 o                         
  -2   0  11          2.55          1.22         0.67 o                         
  -1   0  11          5.24          6.02         0.79 o                         
   0   0  11         40.33         36.65         1.30 o                         
   1   0  11         28.97         27.18         1.07 o                         
   2   0  11         38.11         38.81         1.22 o                         
   3   0  11         45.56         46.43         1.44 o                         
   4   0  11          0.02          0.24         0.63 o                         
   5   0  11         27.82         27.07         1.46 o                         
   6   0  11         79.35         82.23         2.54 o                         
   7   0  11         27.11         28.61         1.86 o                         
  -4   1  11         65.13         61.63         2.37 o                         
  -3   1  11         17.08         14.40         1.09 o                         
  -2   1  11         46.44         46.77         1.62 o                         
  -1   1  11          9.01         10.37         0.92 o                         
   0   1  11          5.17          7.77         0.87 o                         
   1   1  11         30.44         30.09         1.14 o                         
   2   1  11          1.28          1.17         0.50 o                         
   3   1  11         13.38         11.69         0.85 o                         
   4   1  11          2.87          3.44         0.74 o                         
   5   1  11          0.29         -0.30         0.56 o                         
   6   1  11          0.06          0.26         0.64 o                         
   7   1  11          1.60          2.04         1.74 o                         
   8   1  11          0.06          0.41         1.25 o                         
  -4   2  11          2.36          3.25         0.96 o                         
  -3   2  11         67.15         66.29         2.07 o                         
  -2   2  11         52.96         49.54         1.64 o                         
  -1   2  11         12.10         13.23         0.91 o                         
   0   2  11         12.48         15.21         0.99 o                         
   1   2  11          2.31          2.24         0.63 o                         
   2   2  11         63.56         67.25         1.44 o                         
   3   2  11         12.92          9.88         0.78 o                         
   4   2  11         26.86         22.72         1.10 o                         
   5   2  11        111.37        109.90         2.18 o                         
   6   2  11          1.77          2.12         0.73 o                         
   7   2  11         11.55         10.67         1.50 o                         
   8   2  11          0.59          0.26         1.04 o                         
  -3   3  11          2.86          3.43         0.95 o                         
  -2   3  11          7.69          6.60         0.82 o                         
  -1   3  11         22.73         23.60         1.10 o                         
   0   3  11          0.01          0.40         0.56 o                         
   1   3  11          2.73          1.73         0.55 o                         
   2   3  11          0.38          1.35         0.49 o                         
   3   3  11         51.35         57.50         1.41 o                         
   4   3  11         92.91         94.99         2.00 o                         
   5   3  11        115.07        118.21         2.27 o                         
   6   3  11         71.82         70.15         2.05 o                         
   7   3  11          9.77          9.33         1.15 o                         
   8   3  11          0.25         -0.27         0.92 o                         
  -3   4  11          1.09          1.29         0.89 o                         
  -2   4  11          8.55         12.26         1.00 o                         
  -1   4  11         33.33         31.32         1.79 o                         
   0   4  11         16.19         18.75         1.11 o                         
   1   4  11          6.28          3.54         0.66 o                         
   2   4  11         15.68         16.78         1.02 o                         
   3   4  11         51.17         55.61         1.56 o                         
   4   4  11          8.21         10.00         0.84 o                         
   5   4  11         13.76         13.86         1.01 o                         
   6   4  11          5.44         11.74         1.08 o                         
   7   4  11         17.48         21.30         1.36 o                         
   8   4  11          4.66          6.19         1.47 o                         
  -2   5  11          3.22          1.37         0.86 o                         
  -1   5  11          0.54          1.60         0.64 o                         
   0   5  11         19.25         18.24         1.36 o                         
   1   5  11          2.29          2.93         0.73 o                         
   2   5  11         29.64         31.64         1.55 o                         
   3   5  11         26.92         27.47         1.11 o                         
   4   5  11          1.99          1.78         0.63 o                         
   5   5  11         12.70         14.93         1.23 o                         
   6   5  11          4.41          6.56         0.84 o                         
   7   5  11          0.78          2.39         0.84 o                         
   8   5  11         48.60         57.48         2.45 o                         
  -2   6  11          0.15          0.58         0.89 o                         
  -1   6  11          1.22          2.87         0.81 o                         
   0   6  11          1.03          2.98         0.77 o                         
   1   6  11         34.80         39.49         2.27 o                         
   2   6  11          9.38          9.42         0.99 o                         
   3   6  11          0.13         -0.39         0.57 o                         
   4   6  11         70.47         68.99         3.08 o                         
   5   6  11          0.34          0.83         0.86 o                         
   6   6  11         51.71         55.11         2.19 o                         
   7   6  11          1.89          0.05         0.99 o                         
  -1   7  11          2.51          0.88         1.09 o                         
   0   7  11          4.08          4.11         1.19 o                         
   1   7  11          0.11         -0.22         0.92 o                         
   2   7  11        143.71        153.68         3.55 o                         
   3   7  11         10.67         12.64         1.13 o                         
   4   7  11          0.31         -0.38         0.72 o                         
   5   7  11         37.82         45.87         2.18 o                         
   6   7  11          4.70          5.79         1.06 o                         
   7   7  11         24.92         26.38         1.79 o                         
   1   8  11         23.71         24.32         1.55 o                         
   2   8  11          1.72          3.40         0.90 o                         
   3   8  11         22.74         22.81         2.01 o                         
   4   8  11         44.57         55.48         2.09 o                         
   5   8  11          0.24          2.60         1.00 o                         
   6   8  11         56.04         70.47         2.60 o                         
   1  -4  12          2.33          2.89         0.97 o                         
  -1  -3  12          3.11          2.55         1.08 o                         
   0  -3  12         38.26         36.25         1.64 o                         
   1  -3  12         50.95         57.94         2.48 o                         
   2  -3  12         23.76         30.95         1.95 o                         
   3  -3  12          0.01          1.45         0.98 o                         
   4  -3  12         13.63         17.21         1.42 o                         
  -2  -2  12          4.23          4.29         0.83 o                         
  -1  -2  12         22.31         23.30         1.37 o                         
   0  -2  12         17.24         16.62         1.17 o                         
   1  -2  12         19.52         17.07         1.17 o                         
   2  -2  12         28.62         28.85         1.58 o                         
   3  -2  12          6.03          5.97         0.99 o                         
   4  -2  12         23.92         24.57         1.56 o                         
   5  -2  12          2.87          1.17         0.95 o                         
  -3  -1  12         20.92         23.26         1.57 o                         
  -2  -1  12          0.46          1.49         0.74 o                         
  -1  -1  12         15.80         16.56         1.16 o                         
   0  -1  12          7.74          5.07         0.96 o                         
   1  -1  12          0.97          0.77         0.69 o                         
   2  -1  12          7.26          6.84         0.96 o                         
   3  -1  12         22.78         22.70         1.42 o                         
   4  -1  12          0.38         -0.39         0.73 o                         
   5  -1  12          4.41          4.53         0.96 o                         
   6  -1  12         24.32         21.65         1.71 o                         
  -3   0  12          8.09          6.90         0.96 o                         
  -2   0  12         89.54         90.83         2.23 o                         
  -1   0  12         24.21         24.28         1.34 o                         
   0   0  12        102.85        114.09         3.09 o                         
   1   0  12          1.76          1.94         0.71 o                         
   2   0  12          8.60         10.25         1.27 o                         
   3   0  12          1.48          1.08         0.75 o                         
   4   0  12          0.37          0.89         0.71 o                         
   5   0  12          1.50          1.97         0.82 o                         
   6   0  12          0.80          1.11         0.93 o                         
  -3   1  12          2.72          3.12         0.80 o                         
  -2   1  12         48.56         52.33         2.08 o                         
  -1   1  12          7.84          4.31         0.86 o                         
   0   1  12         83.53         84.93         2.68 o                         
   1   1  12          2.52          1.83         0.73 o                         
   2   1  12         86.78         86.19         1.87 o                         
   3   1  12         10.36          9.81         1.22 o                         
   4   1  12          0.82          0.85         0.72 o                         
   5   1  12          0.18         -0.23         0.69 o                         
   6   1  12         18.66         16.39         1.25 o                         
   7   1  12         13.42         12.93         1.66 o                         
  -3   2  12         10.91          7.15         1.14 o                         
  -2   2  12          0.00         -0.65         0.59 o                         
  -1   2  12          2.23          2.21         0.77 o                         
   0   2  12          0.03          0.80         0.63 o                         
   1   2  12         21.08         18.10         1.11 o                         
   2   2  12          0.58          0.58         0.60 o                         
   3   2  12         53.63         54.92         2.48 o                         
   4   2  12         20.04         20.11         1.29 o                         
   5   2  12          0.46          0.17         0.67 o                         
   6   2  12         31.75         34.23         1.68 o                         
   7   2  12          0.88          0.24         1.05 o                         
  -2   3  12         11.93         10.60         1.01 o                         
  -1   3  12          0.01         -0.24         0.67 o                         
   0   3  12         13.21         13.52         1.23 o                         
   1   3  12         37.27         35.11         1.98 o                         
   2   3  12          2.58          2.72         0.74 o                         
   3   3  12         10.62          9.26         0.98 o                         
   4   3  12          0.03          0.49         0.68 o                         
   5   3  12         11.67         11.03         1.07 o                         
   6   3  12          0.13          0.46         0.70 o                         
   7   3  12          1.59          3.24         1.00 o                         
  -2   4  12          3.84          0.27         0.99 o                         
  -1   4  12          3.45          3.73         0.77 o                         
   0   4  12          5.38          5.11         0.84 o                         
   1   4  12         17.51         16.40         2.04 o                         
   2   4  12          0.19          1.46         0.68 o                         
   3   4  12          0.36         -0.69         0.60 o                         
   4   4  12         43.46         43.34         1.68 o                         
   5   4  12         18.11         15.63         1.19 o                         
   6   4  12          0.86          0.49         0.84 o                         
   7   4  12          4.31          7.04         1.39 o                         
  -1   5  12          6.17          6.37         0.89 o                         
   0   5  12         10.87         11.74         1.05 o                         
   1   5  12         59.78         60.84         2.23 o                         
   2   5  12         17.03         16.40         1.21 o                         
   3   5  12          1.77          1.60         0.73 o                         
   4   5  12          0.01          1.14         0.79 o                         
   5   5  12         60.10         65.96         3.40 o                         
   6   5  12         10.88          9.97         1.37 o                         
   7   5  12          1.56         -0.09         0.81 o                         
   0   6  12         29.05         35.65         1.74 o                         
   1   6  12          0.58          0.26         0.79 o                         
   2   6  12         62.92         67.85         2.34 o                         
   3   6  12         69.62         71.98         2.37 o                         
   4   6  12          9.80          9.89         1.37 o                         
   5   6  12          6.14          3.49         1.17 o                         
   6   6  12         43.44         47.88         2.21 o                         
   1   7  12          3.52          4.93         0.96 o                         
   2   7  12         27.10         31.72         2.13 o                         
   3   7  12         41.53         39.59         1.94 o                         
   4   7  12         10.00          9.23         1.49 o                         
   5   7  12         31.30         26.69         1.85 o                         
   1  -2  13         16.47         22.82         1.77 o                         
   2  -2  13          2.43          1.89         1.03 o                         
   0  -1  13          5.55          4.84         1.04 o                         
   1  -1  13         19.35         18.67         1.66 o                         
   2  -1  13          0.15          0.44         0.79 o                         
   3  -1  13         46.34         49.62         3.05 o                         
   4  -1  13         22.31         19.68         1.45 o                         
  -1   0  13          4.29          5.85         1.05 o                         
   0   0  13         21.72         22.63         1.49 o                         
   1   0  13         32.81         30.17         1.83 o                         
   2   0  13         14.06         12.12         1.31 o                         
   3   0  13          6.48          5.70         1.00 o                         
   4   0  13        101.42        105.19         2.66 o                         
   5   0  13         36.67         34.87         1.78 o                         
  -1   1  13          4.03          5.13         0.98 o                         
   0   1  13          0.59          0.74         0.81 o                         
   1   1  13          0.55          0.69         0.78 o                         
   2   1  13         83.80         87.21         3.81 o                         
   3   1  13          0.97          1.44         0.80 o                         
   4   1  13         58.27         62.43         2.12 o                         
   5   1  13          1.66          1.15         0.82 o                         
  -1   2  13         12.00         11.96         1.19 o                         
   0   2  13         26.02         22.35         1.87 o                         
   1   2  13          9.23         11.26         1.14 o                         
   2   2  13         32.24         32.56         2.61 o                         
   3   2  13          8.18          8.56         1.03 o                         
   4   2  13          3.56          2.23         0.85 o                         
   5   2  13         11.58         13.26         1.21 o                         
   6   2  13          0.19          0.64         0.99 o                         
  -1   3  13          0.70          0.97         0.80 o                         
   0   3  13          1.21          0.91         0.80 o                         
   1   3  13         11.39         10.83         1.10 o                         
   2   3  13          1.87          1.61         0.75 o                         
   3   3  13          6.07          5.32         0.96 o                         
   4   3  13          9.21         12.13         1.44 o                         
   5   3  13         11.47          9.64         1.13 o                         
   6   3  13          4.83          4.80         0.98 o                         
   0   4  13          7.06          9.21         1.23 o                         
   1   4  13         12.97         14.70         1.27 o                         
   2   4  13         11.89          9.24         1.06 o                         
   3   4  13          0.07         -0.07         0.83 o                         
   4   4  13          3.43          4.59         0.88 o                         
   5   4  13         16.82         18.81         1.34 o                         
   6   4  13          5.17          6.44         1.19 o                         
   1   5  13         45.20         52.46         2.28 o                         
   2   5  13          5.78          5.79         0.96 o                         
   3   5  13         34.44         36.39         2.03 o                         
   4   5  13          0.04         -0.38         0.76 o                         
   5   5  13          0.33         -0.87         0.72 o                         
   3   6  13          1.53          1.74         1.10 o                         
   4   6  13         62.75         68.16         3.97 o                         
                                                                                
